# Supplementary material for: Rare copy number variation in posttraumatic stress disorder
Source: Mol Psychiatry. Author manuscript; Available in PMC 2022 Dec 22. (PMC9763110; doi:10.1038/s41380-022-01776-4)
Supplement: Supplementary Table 1 [file NIHMS1853619-supplement-Supplementary_Table_1.xlsx]

## Sheet: ST1. Participant information
Supplementary Table 1. Description of analyzed cohorts
PGC-PTSD Number	Study	N	N Cases	N Controls	Genotyping array	PTSD measure	Analyzed asa
21	GUTSc	219	115	104	PsychArray 1.1	BSSS	continuous
22	NHSYc	4227	2111	2116	PsychArray 1.1	BSSS	continuous
19	KMCTb	26	4	22	PsychArray 1.1	CAPS	case/control
36	BRY2d	68	32	36	PsychArray 1.1	CAPS	case/control
38	DCSRd	32	32	--	PsychArray 1.1	CAPS	case/control
1	MRSC	1374	149	1,225	OmniExpressExome8 + Custom	CAPS	continuous
55	GMRF	192	95	97	PsychArray 1.1	CAPS	continuous
39	TEICd	239	28	211	PsychArray 1.1	CAPS and SCID	case/control
40	NIUTd	66	42	24	PsychArray 1.1	DEQ	case/control
42	EACRd	224	50	174	PsychArray 1.1	IES R	case/control
18	BOBAb	120	57	63	PsychArray 1.1	NSA-PTSD	case/control
54	GRAC	151	66	85	PsychArray 1.1	NWS-PTSD	continuous
17	KSUDb	157	95	62	PsychArray 1.1	PCL	case/control
14	NSS1	3664	890	2,774	OmniExpressExome8 + Custom	PCL	continuous
16	PPDS	4394	781	3,613	OmniExpressExome8 + Custom	PCL	continuous
52	FTCB	756	59	697	PsychChip	PCL	continuous
60	UKBB	97382	7,841	89,541	Affymetrix UK Biobank Axiom array	PCL	continuous
37	FEENd	70	70	--	PsychArray 1.1	PSS-I	case/control
41	NCMH	961	460	501	PsychArray 1.1	TSQ	continuous
20	PORTb	61	59	2	PsychArray 1.1	WMH-CIDI	case/control
Abbreviations: N, sample size
a Cohort was analyzed using either a continuous measure of PTSD or based on PTSD case/control status
b Genotyped and analyzed together
c Genotyped and analyzed together
d Genotyped and analyzed together
