# Supplementary material for: Rare copy number variation in posttraumatic stress disorder
Source: Mol Psychiatry. Author manuscript; Available in PMC 2022 Dec 22. (PMC9763110; doi:10.1038/s41380-022-01776-4)
Supplement: Supplementary Table 3 [file NIHMS1853619-supplement-Supplementary_Table_3.xlsx]

## Sheet: ST3. Global burden
Supplementary Table 3. Genome-wide CNV burden analysis
Analysis	CNV Type	CNV metric	Beta	SE	z	p	FDR q	OR	95% CI LB	95% CI UB
Genome-wide	Either	Average Length	0.00363104	0.00120526	3.01265	0.00258976	0.00776928	1.03763	1.0021	1.07442
Genome-wide	Either	N CNV	0.000690821	0.000383139	1.80306	0.0713791	0.115991	1.00567	0.99464	1.01683
Genome-wide	Either	Total Span	0.00282923	0.000784004	3.60869	0.000307745	0.00120021	1.02516	1.00227	1.04857
Genome-wide	Duplication	Average Length	0.00237624	0.00126747	1.8748	0.0608207	0.107818	1.02999	0.99294	1.06841
Genome-wide	Duplication	N CNV	0.000581739	0.000518381	1.12222	0.261768	0.31903	1.00118	0.985917	1.01668
Genome-wide	Duplication	Total Span	0.00178218	0.000968528	1.84009	0.0657552	0.111498	1.01351	0.984669	1.04319
Genome-wide	Deletion	Average Length	0.00560673	0.00170504	3.28834	0.00100781	0.00327538	1.05382	1.00286	1.10736
Genome-wide	Deletion	N CNV	0.000708453	0.000527871	1.3421	0.179565	0.259372	1.00921	0.994387	1.02426
Genome-wide	Deletion	Total Span	0.00461721	0.00130731	3.53185	0.000412662	0.00146308	1.04243	1.0066	1.07954
NDD only	Either	Average Length	0.0109566	0.00248397	4.4109	1.02944e-05	4.46091e-05	1.15329	1.06911	1.24409
NDD only	Either	N CNV	0.00591931	0.00133962	4.41864	9.93225e-06	4.46091e-05	1.07251	1.02973	1.11708
NDD only	Either	Total Span	0.00891798	0.00201808	4.41904	9.91391e-06	4.46091e-05	1.12834	1.05532	1.20641
NDD only	Duplication	Average Length	0.00673135	0.00306749	2.19442	0.0282052	0.0611112	1.07967	0.983307	1.18548
NDD only	Duplication	N CNV	0.00344398	0.00173472	1.98532	0.0471088	0.0874877	1.02172	0.967084	1.07945
NDD only	Duplication	Total Span	0.00527576	0.0023406	2.25402	0.0241947	0.0555055	1.0554	0.971898	1.14608
NDD only	Deletion	Average Length	0.0286215	0.00546756	5.23478	1.65179e-07	1.6107e-06	1.56767	1.30232	1.88708
NDD only	Deletion	N CNV	0.0117768	0.00251556	4.68158	2.84674e-06	1.85036e-05	1.17138	1.08976	1.25911
NDD only	Deletion	Total Span	0.0290373	0.00536732	5.41002	6.3018e-08	1.0959e-06	1.5756	1.31437	1.88875
NDD removed	Either	Average Length	0.00218582	0.00126665	1.72568	0.0844056	0.131673	1.01516	0.978735	1.05295
NDD removed	Either	N CNV	0.00027545	0.000398486	0.691242	0.489414	0.502293	1.00133	0.989946	1.01284
NDD removed	Either	Total Span	0.00177474	0.000850076	2.08774	0.0368212	0.0718014	1.01329	0.989308	1.03785
NDD removed	Duplication	Average Length	0.00172804	0.00133953	1.29004	0.197037	0.274445	1.03017	0.978979	1.08403
NDD removed	Duplication	N CNV	0.00038425	0.000544457	0.705748	0.480345	0.502293	1.00266	0.987687	1.01787
NDD removed	Duplication	Total Span	0.00111554	0.00106698	1.04551	0.295787	0.334105	1.02649	0.99025	1.06406
NDD removed	Deletion	Average Length	0.003705	0.00175981	2.10534	0.0352617	0.0718014	1.02109	0.982354	1.06136
NDD removed	Deletion	N CNV	0.000197025	0.000536667	0.367127	0.713524	0.713524	1.00083	0.984894	1.01702
NDD removed	Deletion	Total Span	0.00307309	0.00134627	2.28266	0.0224503	0.0547226	1.00842	0.977855	1.03995
NDD removed, deletions <100KB length	Deletion	Average Length	-0.0163167	0.0145052	-1.12488	0.260638	0.31903	0.822855	0.542138	1.24893
NDD removed, deletions <100KB length	Deletion	N CNV	-0.000666115	0.000734853	-0.906461	0.364692	0.395083	0.994784	0.974258	1.01574
NDD removed, deletions <100KB length	Deletion	Total Span	-0.0148725	0.0123052	-1.20864	0.226801	0.305009	0.868096	0.61325	1.22885
NDD removed, deletions >100KB length	Deletion	Average Length	0.00430414	0.00157064	2.74037	0.0061371	0.0170962	1.03959	0.993922	1.08735
NDD removed, deletions >100KB length	Deletion	N CNV	0.00106217	0.000744113	1.42743	0.153456	0.230184	1.01066	0.989526	1.03225
NDD removed, deletions >100KB length	Deletion	Total Span	0.00327581	0.00135138	2.42405	0.0153484	0.0399058	1.02842	0.991936	1.06624
Abbreviations: FDR, false discovery rate; OR, odds ratio; CI, confidence interval; N CNV, count of CNVs; NDD, neurodevelopmental disorder CNV; KB, kilobase
