# Supplementary material for: Rare copy number variation in posttraumatic stress disorder
Source: Mol Psychiatry. Author manuscript; Available in PMC 2022 Dec 22. (PMC9763110; doi:10.1038/s41380-022-01776-4)
Supplement: Supplementary Table 4 [file NIHMS1853619-supplement-Supplementary_Table_4.xlsx]

## Sheet: ST4. Neurodevelopmental CNV
Supplementary Table 4. Association of neurodevelopmental CNV regions with PTSD
			> 0% overlap with CNV region										> 50% overlap with CNV region										100% overlap with CNV region
Neurodevelopmental CNV	number	Type	N Carriers	Frequency	Beta	SE	Z	P	FDR q	OR	95%CI LB	95%CI UB	N Carriers	Frequency	Beta	SE	Z	P	FDR q	OR	95%CI LB	95%CI UB	N Carriers	Frequency	Beta	SE	Z	P	FDR q	OR	95%CI LB	95%CI UB
2q13 del	18	Deletion	34	0.000297247	0.0422893	0.0211128	2.00302	0.0451753	0.316225	1.3161	0.784705	2.20735	15	0.000131138	0.145511	0.0367135	3.96341	7.38859e-05	0.0027	2.50819	0.955586	6.58342	13	0.000113653	0.163524	0.0384931	4.24813	2.15559e-05	0.00032	2.9838	1.03261	8.62192
15q11.2 BP1-BP2 del	2	Deletion	532	0.00465104	0.0201437	0.00558362	3.60764	0.000308996	0.007154	1.27035	1.09013	1.48037	529	0.00462481	0.0205624	0.00560824	3.66646	0.000245934	0.0027	1.27514	1.0927	1.48803	509	0.00444996	0.0225041	0.00572471	3.93105	8.45753e-05	0.00064	1.30029	1.10925	1.52423
17p13.3 del (YWHAE)	11	Deletion	25	0.000218564	0.0224059	0.026273	0.852812	0.393763	0.859403	1.24795	0.594333	2.62038	21	0.000183594	0.0351775	0.0281543	1.24945	0.211499	0.6345	1.4272	0.646209	3.15208	3	2.62277e-05	0.184184	0.0744789	2.47297	0.0133997	0.0714667	8.97047	1.2279	65.5343
15q13.3 BP4-BP5 del	3	Deletion	44	0.000384673	0.0158782	0.014489	1.09588	0.273133	0.787266	1.38308	0.822343	2.32616	9	7.8683e-05	0.068067	0.0279222	2.43774	0.0147795	0.07992	4.60617	1.75282	12.1043	3	2.62277e-05	0.128257	0.0744807	1.72202	0.0850659	0.34028	6.76169	1.29927	35.1895
16p12.1 del (520kb)	8	Deletion	78	0.00068192	0.0321963	0.0120425	2.67356	0.00750502	0.073549	1.7977	1.21098	2.66868	69	0.000603236	0.0276821	0.0133609	2.07187	0.0382773	0.17235	1.75941	1.14146	2.71188	16	0.000139881	0.0419849	0.0322551	1.30165	0.193035	0.514773	1.64413	0.627363	4.30876
16p13.11 del	9	Deletion	411	0.00359319	0.00425114	0.00564911	0.752533	0.451731	0.885393	1.14341	0.970038	1.34778	27	0.000236049	0.0353876	0.0208789	1.6949	0.0900946	0.347529	1.6553	0.812496	3.37234	1	8.74256e-06	0.0470102	0.0348045	1.35069	0.176793	0.514773	NAa	NAa	NAa
22q11.2 dup	44	Duplication	182	0.00159115	0.0216024	0.00548863	3.93585	8.29035e-05	0.004067	1.27662	1.12848	1.44421	78	0.00068192	0.0352074	0.0134533	2.61701	0.00887038	0.060075	1.96345	1.30336	2.95784	3	2.62277e-05	-0.0499222	0.0744854	-0.670228	0.502712	0.721783	0.484376	0.0491638	4.77221
16p13.11 dup 16p13.11	36	Duplication	294	0.00257031	-0.000320533	0.0026008	-0.123244	0.901914	0.960734	0.954801	0.875854	1.04086	227	0.00198456	0.0050241	0.00392187	1.28105	0.200177	0.6345	1.0452	0.857048	1.27466	47	0.0004109	0.0103255	0.0169241	0.610107	0.541791	0.721783	1.31302	0.776701	2.21968
1q21.1 dup 1q21.1	42	Duplication	33	0.000288504	0.0233225	0.0158702	1.46958	0.141677	0.694217	1.37743	0.786292	2.413	3	2.62277e-05	-0.081209	0.0720352	-1.12735	0.259594	0.70092	NAa	NAa	NAa	1	8.74256e-06	-0.0796175	0.129015	-0.617119	0.537156	0.721783	NAa	NAa	NAa
16p11.2 distal dup (220kb) 16p11.2	34	Duplication	29	0.000253534	0.0139697	0.0145545	0.959821	0.337145	0.813675	1.0529	0.642765	1.72472	20	0.000174851	0.0135509	0.0228802	0.592257	0.553678	0.83055	0.673272	0.267579	1.69407	1	8.74256e-06	-0.076532	0.129005	-0.593248	0.553015	0.721783	NAa	NAa	NAa
17p13.3 dup (PAFAH1B1) 17p13.3	37	Duplication	1	8.74256e-06	-0.080664	0.129008	-0.625266	0.531796	0.889579	NAa	NAa	NAa	1	8.74256e-06	-0.080664	0.129008	-0.625266	0.531796	0.83055	NAa	NAa	NAa	1	8.74256e-06	-0.080664	0.129008	-0.625266	0.531796	0.721783	NAa	NAa	NAa
17p13.3 dup (YWHAE) 17p13.3	38	Duplication	16	0.000139881	0.0157224	0.0335546	0.468561	0.639383	0.923702	1.80899	0.803343	4.07351	14	0.000122396	0.0183293	0.0352549	0.519907	0.603128	0.857037	21.2804	0.408858	1107.61	11	9.61681e-05	0.0346351	0.0400212	0.86542	0.386808	0.721783	2.44605	0.924735	6.47016
16p11.2 dup (593kb) 16p11.2	35	Duplication	38	0.000332217	-0.00210065	0.0122101	-0.172042	0.863404	0.959951	1.06088	0.788466	1.42742	25	0.000218564	-0.0110385	0.0258056	-0.427758	0.668828	0.891822	0.896683	0.433021	1.85682	3	2.62277e-05	-0.0357187	0.0744856	-0.479539	0.631556	0.721783	1.03749	0.168446	6.39012
15q11.2 dup BP1-BP2 15q11.2	32	Duplication	519	0.00453739	-0.00142941	0.00481438	-0.296904	0.76654	0.923702	0.894027	0.771541	1.03596	499	0.00436254	-0.000418754	0.00523327	-0.0800176	0.936223	0.9912	0.911403	0.772324	1.07553	415	0.00362816	-0.00279924	0.00560849	-0.499108	0.617704	0.721783	0.895107	0.747022	1.07255
2q13 dup 2q13	45	Duplication	29	0.000253534	0.00814466	0.0197722	0.411926	0.680394	0.923702	1.24647	0.684422	2.27009	18	0.000157366	0.00712313	0.0232836	0.305929	0.759659	0.891822	1.25739	0.559352	2.82654	18	0.000157366	0.00712313	0.0232836	0.305929	0.759659	0.77255	1.25739	0.559352	2.82654
16p11.2 distal del (220kb) 16p11.2	7	Deletion	11	9.61681e-05	0.00350116	0.03678	0.0951919	0.924162	0.963488	1.97869	0.80885	4.84049	10	8.74256e-05	0.000409849	0.0369545	0.0110906	0.991151	0.9912	1.89005	0.73621	4.85224	1	8.74256e-06	-0.0372874	0.129006	-0.289036	0.772554	0.77255	1.34371	0.0821677	21.9742
16p11.2 del (593kb)	6	Deletion	25	0.000218564	0.0465238	0.0221101	2.10418	0.0353624	0.28879	1.45568	0.687469	3.08232	16	0.000139881	0.070155	0.0244609	2.86804	0.00413018	0.0369	2.61853	1.0192	6.72759	0	NA	NA	NA	NA	NA	NA	NA	NA	NA
1q21.1 del	14	Deletion	50	0.000437128	0.0337651	0.017528	1.92635	0.0540602	0.331118	1.27977	0.773304	2.11794	1	8.74256e-06	-0.355702	0.378672	-0.939341	0.347556	0.7821	NAa	NAa	NAa	0	NA	NA	NA	NA	NA	NA	NA	NA	NA
22q11.2 del	15	Deletion	38	0.000332217	-0.0129363	0.012987	-0.996095	0.319204	0.813675	0.835755	0.543834	1.28437	1	8.74256e-06	-0.0338601	0.0348122	-0.972652	0.330726	0.7821	0.283602	0.0172875	4.65251	0	NA	NA	NA	NA	NA	NA	NA	NA	NA
Wolf-Hirschhorn dup 4p16.3	53	Duplication	8	6.99405e-05	-0.0367094	0.0456128	-0.804805	0.420932	0.859403	0.391848	0.0797776	1.92467	2	1.74851e-05	-0.0772133	0.0912203	-0.846448	0.397303	0.825162	NAa	NAa	NAa	0	NA	NA	NA	NA	NA	NA	NA	NA	NA
2q11.2 del (LMAN2L,ARID5A) 2q11.2	17	Deletion	12	0.000104911	-0.0486839	0.0412454	-1.18035	0.237863	0.787266	0.492164	0.147299	1.64445	6	5.24553e-05	-0.0407662	0.0576966	-0.706561	0.479839	0.83055	0.60887	0.111632	3.32094	0	NA	NA	NA	NA	NA	NA	NA	NA	NA
1q21.1 TAR dup	51	Duplication	147	0.00128516	0.0067389	0.00981966	0.686267	0.492545	0.889579	1.09143	0.815091	1.46145	1	8.74256e-06	-0.0796175	0.129015	-0.617119	0.537156	0.83055	NAa	NAa	NAa	0	NA	NA	NA	NA	NA	NA	NA	NA	NA
3q29 del 3q29	20	Deletion	28	0.000244792	0.00852734	0.0281396	0.303037	0.761862	0.923702	1.1098	0.543752	2.26512	1	8.74256e-06	-0.0809179	0.129005	-0.627245	0.530499	0.83055	NAa	NAa	NAa	0	NA	NA	NA	NA	NA	NA	NA	NA	NA
NRXN1 del 2p16.3	22	Deletion	218	0.00190588	0.00691281	0.008337	0.829173	0.407007	0.859403	1.2073	0.950249	1.53388	1	8.74256e-06	0.0429739	0.129005	0.333117	0.739046	0.891822	3.21933	0.198123	52.3113	0	NA	NA	NA	NA	NA	NA	NA	NA	NA
WBS dup 7q11.23	52	Duplication	10	8.74256e-05	-0.0167356	0.0481973	-0.347232	0.728417	0.923702	0.836911	0.261678	2.67665	4	3.49702e-05	0.0234592	0.073081	0.321002	0.748209	0.891822	0.885505	0.135883	5.77054	0	NA	NA	NA	NA	NA	NA	NA	NA	NA
22q11.2 distal dup	43	Duplication	134	0.0011715	0.00947667	0.00862419	1.09885	0.271835	0.787266	1.13615	0.931514	1.38574	11	9.61681e-05	0.00215898	0.038905	0.0554938	0.955745	0.9912	1.10522	0.354339	3.44728	0	NA	NA	NA	NA	NA	NA	NA	NA	NA
PWS/AS dup 15q11.2q12	49	Duplication	564	0.0049308	0.00259049	0.00435917	0.594263	0.552336	0.889579	0.955599	0.83129	1.0985	2	1.74851e-05	0.00110484	0.0912207	0.0121117	0.990336	0.9912	1.31294	0.101226	17.0293	0	NA	NA	NA	NA	NA	NA	NA	NA	NA
15q11.2q12 Prader-Willi/Angelman syndrome del	24	Deletion	585	0.0051144	0.0186145	0.00529453	3.5158	0.000438424	0.007154	1.25025	1.08031	1.44693	0	NA	NA	NA	NA	NA	NA	NA	NA	NA	0	NA	NA	NA	NA	NA	NA	NA	NA	NA
8p23.1 del	21	Deletion	254	0.00222061	0.0232988	0.00778495	2.9928	0.00276429	0.033859	1.27115	1.02111	1.58242	0	NA	NA	NA	NA	NA	NA	NA	NA	NA	0	NA	NA	NA	NA	NA	NA	NA	NA	NA
2q37 del (HDAC4)	19	Deletion	12	0.000104911	0.0568009	0.0336556	1.68771	0.091467	0.497987	2.67716	1.07936	6.6402	0	NA	NA	NA	NA	NA	NA	NA	NA	NA	0	NA	NA	NA	NA	NA	NA	NA	NA	NA
15q24 dup	33	Duplication	36	0.000314732	-0.0148585	0.0113707	-1.30674	0.191301	0.787266	0.989103	0.545167	1.79454	0	NA	NA	NA	NA	NA	NA	NA	NA	NA	0	NA	NA	NA	NA	NA	NA	NA	NA	NA
10q23 del (NRG3,GRID1)	1	Deletion	108	0.000944196	-0.0160982	0.0126026	-1.27736	0.201474	0.787266	0.820013	0.577222	1.16493	0	NA	NA	NA	NA	NA	NA	NA	NA	NA	0	NA	NA	NA	NA	NA	NA	NA	NA	NA
1p36 dup (GABRD)	41	Duplication	173	0.00151246	0.0117449	0.00937472	1.25282	0.21027	0.787266	1.22859	0.950224	1.5885	0	NA	NA	NA	NA	NA	NA	NA	NA	NA	0	NA	NA	NA	NA	NA	NA	NA	NA	NA
15q24 del	4	Deletion	22	0.000192336	0.0395786	0.0343019	1.15383	0.248569	0.787266	2.62687	1.20009	5.7499	0	NA	NA	NA	NA	NA	NA	NA	NA	NA	0	NA	NA	NA	NA	NA	NA	NA	NA	NA
15q25 del	5	Deletion	111	0.000970424	0.0126287	0.0120509	1.04795	0.294664	0.802141	1.17189	0.834448	1.6458	0	NA	NA	NA	NA	NA	NA	NA	NA	NA	0	NA	NA	NA	NA	NA	NA	NA	NA	NA
7q11.23 del (Williams-Beuren syndrome)	30	Deletion	2	1.74851e-05	0.0854811	0.0912208	0.937078	0.348718	0.813675	2.70294	0.143353	50.964	0	NA	NA	NA	NA	NA	NA	NA	NA	NA	0	NA	NA	NA	NA	NA	NA	NA	NA	NA
1q21.1 TAR del	29	Deletion	108	0.000944196	-0.0072408	0.011379	-0.636331	0.524561	0.889579	0.934193	0.661268	1.31976	0	NA	NA	NA	NA	NA	NA	NA	NA	NA	0	NA	NA	NA	NA	NA	NA	NA	NA	NA
17q11.2 dup (NF1) 17q11.2	39	Duplication	1	8.74256e-06	-0.0778529	0.129006	-0.603481	0.546188	0.889579	NAa	NAa	NAa	0	NA	NA	NA	NA	NA	NA	NA	NA	NA	0	NA	NA	NA	NA	NA	NA	NA	NA	NA
Smith-Magenis syndrome del 17p11.2	27	Deletion	25	0.000218564	0.0151391	0.0261607	0.578695	0.562795	0.889579	1.30038	0.625497	2.70341	0	NA	NA	NA	NA	NA	NA	NA	NA	NA	0	NA	NA	NA	NA	NA	NA	NA	NA	NA
17q12 del (Renal cysts and diabetes syndrome)	25	Deletion	18	0.000157366	-0.0164717	0.031446	-0.523809	0.600411	0.919379	0.72213	0.281434	1.85291	0	NA	NA	NA	NA	NA	NA	NA	NA	NA	0	NA	NA	NA	NA	NA	NA	NA	NA	NA
Sotos syndrome del 5q35	28	Deletion	16	0.000139881	0.0147925	0.0349034	0.423813	0.671702	0.923702	1.31508	0.532767	3.24613	0	NA	NA	NA	NA	NA	NA	NA	NA	NA	0	NA	NA	NA	NA	NA	NA	NA	NA	NA
17q21.31 del 17q21.31	13	Deletion	1	8.74256e-06	-0.0299648	0.0891588	-0.336084	0.736808	0.923702	1.15183	0.0711921	18.6356	0	NA	NA	NA	NA	NA	NA	NA	NA	NA	0	NA	NA	NA	NA	NA	NA	NA	NA	NA
17q11.2 del (NF1) 17q11.2	12	Deletion	1	8.74256e-06	-0.0385488	0.129005	-0.298818	0.765079	0.923702	1.31686	0.0805305	21.5337	0	NA	NA	NA	NA	NA	NA	NA	NA	NA	0	NA	NA	NA	NA	NA	NA	NA	NA	NA
Potocki-Shaffer syndrome del (EXT2) 11p11.2	23	Deletion	6	5.24553e-05	0.0147901	0.0539258	0.274268	0.783878	0.923702	1.85953	0.487272	7.09637	0	NA	NA	NA	NA	NA	NA	NA	NA	NA	0	NA	NA	NA	NA	NA	NA	NA	NA	NA
17q12 dup 17q12	40	Duplication	23	0.000201079	-0.00774902	0.0293473	-0.264045	0.791745	0.923702	0.851958	0.388322	1.86915	0	NA	NA	NA	NA	NA	NA	NA	NA	NA	0	NA	NA	NA	NA	NA	NA	NA	NA	NA
Potocki-Lupski syndrome dup 17p11.2	48	Duplication	39	0.00034096	-0.00428209	0.0192376	-0.22259	0.823855	0.938812	1.05555	0.660535	1.6868	0	NA	NA	NA	NA	NA	NA	NA	NA	NA	0	NA	NA	NA	NA	NA	NA	NA	NA	NA
22q11.2 distal del 22q11.2	16	Deletion	44	0.000384673	-0.00233634	0.0156846	-0.148957	0.881588	0.959951	1.19501	0.768915	1.85723	0	NA	NA	NA	NA	NA	NA	NA	NA	NA	0	NA	NA	NA	NA	NA	NA	NA	NA	NA
Wolf-Hirschhorn del 4p16.3	31	Deletion	5	4.37128e-05	0.00171002	0.0593793	0.0287983	0.977025	0.979714	1.7634	0.467452	6.65218	0	NA	NA	NA	NA	NA	NA	NA	NA	NA	0	NA	NA	NA	NA	NA	NA	NA	NA	NA
8p23.1 dup	46	Duplication	208	0.00181845	-0.000136988	0.00538753	-0.0254269	0.979714	0.979714	1.00013	0.819062	1.22122	0	NA	NA	NA	NA	NA	NA	NA	NA	NA	0	NA	NA	NA	NA	NA	NA	NA	NA	NA
Abbreviations: N Carriers, number of subjects with CNV overlapping a given region
a Odds ratio could not be estimated
