# Supplementary material for: Rare copy number variation in posttraumatic stress disorder
Source: Mol Psychiatry. Author manuscript; Available in PMC 2022 Dec 22. (PMC9763110; doi:10.1038/s41380-022-01776-4)
Supplement: Supplementary Table 6 [file NIHMS1853619-supplement-Supplementary_Table_6.xlsx]

## Sheet: ST6. Gene-sets
Supplemental Table 6. CNV gene-set analysis	Supplementary Table 6. Gene-set analyses
			Either kind of CNV								Deletions Only								Duplications Only
Set Name	Abbreviation	Set Category	Beta	SE	Z	p	FDR q	OR	95%CI LB	95%CI UB	Beta	SE	Z	p	FDR q	OR	95%CI LB	95%CI UB	Beta	SE	Z	p	FDR q	OR	95%CI LB	95%CI UB
Human pheno: nervous system any inh	PhHs_NervSys_All	PhenoNeuro	0.00269228	0.000862652	3.12093	0.00180278	0.0191118	1.0287	1.00353	1.05451	0.00656774	0.0014485	4.53416	5.78328e-06	0.000954	1.07141	1.0289	1.11568	0.000312711	0.00110028	0.284211	0.776249	0.863102	1.0025	0.971446	1.03454
GO neuron projection	Neurof_GoNeuronProj	Neurofunction	0.00322356	0.00104624	3.08109	0.00206248	0.0192858	1.0434	1.01218	1.07557	0.00697081	0.00160241	4.35021	1.3601e-05	0.001113	1.09771	1.04922	1.14844	0.000101401	0.00138994	0.0729535	0.941843	0.978341	0.997268	0.956684	1.03957
Neurofunction union stringent	Neurof_UnionStringent	Neurofunction	0.00312255	0.000956965	3.26297	0.00110249	0.0146015	1.04299	1.01447	1.07231	0.00617255	0.00154286	4.00072	6.31509e-05	0.003339	1.09415	1.04764	1.14273	0.000947326	0.00123083	0.769666	0.441498	0.641471	1.00691	0.970792	1.04437
Protein Interaction Network for Synaptic Genes (Marshall et al)	Netw_full		0.00615311	0.00244171	2.52	0.0117356	0.069112	1.08926	1.01487	1.1691	0.0131811	0.00337451	3.90607	9.3808e-05	0.0037365	1.20885	1.09972	1.32882	-0.00212343	0.00353565	-0.600576	0.548122	0.720259	0.954493	0.857781	1.06211
Human pheno: nervous system ADX inh	PhHs_NervSys_ADX	PhenoNeuro	0.00326726	0.00122302	2.67148	0.00755184	0.0461834	1.02908	0.993473	1.06596	0.00767917	0.00202105	3.79959	0.000144937	0.00415671	1.08687	1.02881	1.1482	0.000147282	0.00157736	0.0933725	0.925608	0.968235	0.990851	0.947707	1.03596
scRNA-seq genes expressed in at least 10% of cycling progenitors (S phase)	scRNA_Expressed_PgS	scRNA brain expressed genes	0.00113086	0.000530971	2.12981	0.0331877	0.137678	1.01236	0.996548	1.02843	0.00331199	0.000877216	3.77557	0.000159645	0.00415671	1.05551	1.02915	1.08254	-0.000270124	0.000676973	-0.399017	0.68988	0.811258	0.984145	0.964036	1.00467
scRNA-seq genes expressed in at least 10% of excitatory deep layer 2	scRNA_Expressed_ExDp2	scRNA brain expressed genes	0.000942323	0.000495867	1.90035	0.0573866	0.194139	1.0075	0.992943	1.02227	0.00301193	0.0008049	3.742	0.000182564	0.00415671	1.04014	1.01615	1.0647	-0.000475631	0.000638933	-0.744414	0.456626	0.654086	0.985444	0.966863	1.00438
ARC complex members used by Kirov et al	Kirov_ARC	Synaptic	0.00852048	0.00360216	2.36538	0.0180117	0.0923841	1.07269	0.966909	1.19004	0.0192481	0.00522881	3.68116	0.000232174	0.004611	1.24619	1.0782	1.44035	-0.00172634	0.00496414	-0.347761	0.728019	0.841592	0.916934	0.789819	1.06451
Brain very high expr	BspanVH_lg2rpkm4.74	ExprBrainSpan	0.000970896	0.000402716	2.41087	0.0159144	0.0863847	1.01807	1.00596	1.03033	0.00282532	0.000785995	3.59458	0.000324914	0.00555055	1.04542	1.02142	1.06998	0.000271503	0.000475699	0.570746	0.568172	0.730275	1.00829	0.99402	1.02277
GO synapsis	Neurof_GoSynaptic	Synaptic, Neurofunction	0.00309356	0.00143216	2.16006	0.0307679	0.132219	1.0375	0.994756	1.08208	0.00719724	0.00202683	3.55098	0.000383792	0.00555055	1.10829	1.04602	1.17428	-0.00147652	0.00203898	-0.724144	0.468977	0.654099	0.960935	0.903623	1.02188
Post-synaptic density Bayes et al full list	PSD_BayesGrant_fullset	Synaptic	0.00166494	0.000962215	1.73032	0.0835733	0.241602	1.03204	1.00366	1.06122	0.00572076	0.00161068	3.55176	0.000382664	0.00555055	1.09903	1.04928	1.15114	-0.000756646	0.00121342	-0.623565	0.532913	0.70611	0.993171	0.958268	1.02934
Brain high/medium expr	BspanHM_lg2rpkm3.21	ExprBrainSpan	0.000527499	0.00047392	1.11305	0.265685	0.51517	1.01094	0.996919	1.02517	0.00267095	0.000841094	3.17557	0.00149545	0.018285	1.04492	1.01987	1.07059	-0.000620951	0.000589593	-1.05319	0.292256	0.528053	0.992845	0.975299	1.01071
Mouse pheno: nervous sys	PhMm_NervSystem_all	MmPhenoSpecificityPanel	0.00114312	0.000722128	1.58299	0.113424	0.303459	1.02408	1.0029	1.04571	0.003769	0.00120502	3.12776	0.00176145	0.0191118	1.04576	1.01039	1.08238	-0.000530119	0.000917676	-0.577676	0.563483	0.730275	1.00969	0.982841	1.03726
scRNA-seq genes expressed in at least 10% of vRG	scRNA_Expressed_vRG	scRNA brain expressed genes	0.000813363	0.000598184	1.35972	0.173919	0.42098	1.01568	0.997899	1.03378	0.00300643	0.000969311	3.10162	0.00192467	0.0191297	1.06166	1.03207	1.0921	-0.000712574	0.000773411	-0.921339	0.356873	0.584977	0.985293	0.962614	1.00851
LoF intolerant genes (LOEUF < 0.35)	gnomAD_oe_lof_upper_0.35		0.000609143	0.000632394	0.963233	0.33543	0.571633	1.0123	0.993955	1.03098	0.00318007	0.00105067	3.02671	0.00247234	0.0206867	1.05035	1.01915	1.08251	-0.00107925	0.00080014	-1.34882	0.177394	0.42098	0.988194	0.964932	1.01202
scRNA-seq genes expressed in at least 10% of maturing excitatory	scRNA_Expressed_ExM	scRNA brain expressed genes	0.000430824	0.000675202	0.638068	0.52343	0.699373	1.0016	0.981887	1.02171	0.00341582	0.00112456	3.03746	0.00238577	0.0206867	1.05703	1.02306	1.09213	-0.00136053	0.000853641	-1.5938	0.110982	0.303459	0.968696	0.944059	0.993976
scRNA-seq genes expressed in at least 10% of cycling progenitors (G2/M phase)	scRNA_Expressed_PgG2M	scRNA brain expressed genes	0.000705017	0.000541668	1.30157	0.193064	0.443165	1.00718	0.991154	1.02346	0.00269209	0.000896526	3.0028	0.00267505	0.0212663	1.0487	1.02183	1.07627	-0.000571322	0.000692509	-0.825003	0.40937	0.628057	0.980413	0.959973	1.00129
scRNA-seq genes expressed in at least 10% of maturing excitatory upper enriched	scRNA_Expressed_ExM_U	scRNA brain expressed genes	0.000740598	0.000636264	1.16398	0.244433	0.485811	1.00339	0.984742	1.02238	0.00306222	0.00103416	2.96108	0.00306562	0.023214	1.04081	1.00978	1.0728	-0.000807296	0.000814727	-0.990879	0.321745	0.556059	0.979339	0.955834	1.00342
scRNA-seq genes expressed in at least 10% of oRG	scRNA_Expressed_oRG	scRNA brain expressed genes	0.000961237	0.000510243	1.88388	0.0595811	0.196228	1.01412	0.998998	1.02946	0.00239109	0.000843634	2.83428	0.00459293	0.0331949	1.05203	1.02659	1.07809	1.00357e-05	0.000653181	0.0153643	0.987742	0.993994	0.99011	0.970862	1.00974
NMDR complex members used by Kirov et al	Kirov_NMDAR	Synaptic	0.00562409	0.00541655	1.03832	0.299123	0.534388	1.01199	0.866176	1.18235	0.0231676	0.00830561	2.78939	0.00528069	0.0359406	1.29682	1.02005	1.64869	-0.0075604	0.00714066	-1.05878	0.2897	0.528053	0.850086	0.692835	1.04303
scRNA-seq genes expressed in at least 10% of OPC	scRNA_Expressed_OPC	scRNA brain expressed genes	0.000589731	0.000576466	1.02301	0.306303	0.539438	1.00866	0.991638	1.02597	0.00260466	0.000936719	2.78062	0.00542544	0.0359406	1.0526	1.02468	1.08128	-0.000790694	0.000739963	-1.06856	0.285268	0.527921	0.978358	0.956621	1.00059
Brain pre-natal (PC1 bottom 33%)	BspanVHM_PreNat	ExprBrainSpan	0.000525688	0.000648299	0.810872	0.417439	0.628057	1.00338	0.984485	1.02263	0.00321246	0.00117117	2.74296	0.00608884	0.038726	1.03811	1.00336	1.07407	-0.000740451	0.000794928	-0.93147	0.351611	0.582356	0.98784	0.9648	1.01143
Brain post-natal (PC1 top 33%)	BspanVHM_PstNat	ExprBrainSpan	0.000805104	0.000510132	1.57823	0.114513	0.303459	1.02508	1.00913	1.04127	0.00249356	0.00101285	2.46191	0.0138198	0.0784779	1.05161	1.02143	1.08268	0.000143918	0.000597196	0.240989	0.809564	0.881648	1.01379	0.994691	1.03325
scRNA-seq genes expressed in at least 10% of excitatory deep layer 1	scRNA_Expressed_ExDp1	scRNA brain expressed genes	0.000457774	0.000597759	0.765817	0.443785	0.641471	1.0029	0.985505	1.0206	0.00232432	0.000967604	2.40214	0.0162995	0.0863847	1.03593	1.00733	1.06535	-0.000838184	0.000768261	-1.09101	0.275266	0.521039	0.980151	0.957922	1.0029
scRNA-seq genes expressed in at least 10% of pericyte	scRNA_Expressed_Per	scRNA brain expressed genes	0.000769406	0.000593849	1.29563	0.195104	0.443165	1.01741	0.999839	1.03528	0.0022595	0.00099006	2.28219	0.0224782	0.105118	1.04908	1.01928	1.07975	-0.000229416	0.000753318	-0.30454	0.760716	0.855242	0.997881	0.975802	1.02046
GO neurotransmission	Neurof_GoNervTransm	Neurofunction	0.00236022	0.00144848	1.62944	0.103219	0.287927	1.04484	1.00213	1.08936	0.00501241	0.00227846	2.19991	0.0278131	0.122841	1.09252	1.02601	1.16334	0.000454915	0.00188279	0.241618	0.809076	0.881648	1.00858	0.953504	1.06685
GO nervous system development	Neurof_GoNervSysDev	Neurofunction	0.00176086	0.000860114	2.04724	0.0406345	0.157585	1.0276	1.0024	1.05343	0.00291246	0.00137199	2.12281	0.0337701	0.137678	1.0374	0.997212	1.07922	0.000891698	0.00111209	0.801823	0.422655	0.628057	1.0202	0.987763	1.05371
GO neuron body	Neurof_GoNeuronBody	Neurofunction	0.00298336	0.00243467	1.22537	0.220438	0.467329	1.06977	0.998235	1.14643	0.0085014	0.00403633	2.10622	0.0351852	0.13986	1.16142	1.03834	1.29908	-0.000201147	0.00305921	-0.0657511	0.947576	0.978341	1.01752	0.931436	1.11155
Brain low/absent expr	BspanLA_lg2rpkm.MIN	ExprBrainSpan, SpecificityControl	0.000377799	0.000303512	1.24476	0.21322	0.464411	1.00691	0.998038	1.01587	0.00113208	0.000593716	1.90677	0.05655	0.194139	1.01138	0.994035	1.02903	5.43956e-05	0.000359285	0.151399	0.879661	0.938699	1.00494	0.994446	1.01555
scRNA-seq genes expressed in at least 10% of endothelial	scRNA_Expressed_End	scRNA brain expressed genes	0.00039682	0.000750414	0.528802	0.596943	0.753285	1.01247	0.990374	1.03505	0.00249421	0.00130934	1.90493	0.056789	0.194139	1.0521	1.01346	1.09222	-0.000743738	0.00092609	-0.803095	0.42192	0.628057	0.990871	0.96364	1.01887
scRNA-seq genes expressed in at least 10% of microgrial	scRNA_Expressed_Mic	scRNA brain expressed genes	0.000339541	0.000780898	0.434808	0.663702	0.805562	1.00517	0.982273	1.02861	0.00264354	0.00138446	1.90944	0.0562059	0.194139	1.04987	1.00931	1.09206	-0.000843181	0.000956831	-0.881222	0.378198	0.613607	0.982311	0.954354	1.01109
scRNA-seq genes expressed in at least 10% of IP	scRNA_Expressed_IP	scRNA brain expressed genes	0.000313796	0.000797328	0.39356	0.693906	0.811258	1.00438	0.980935	1.02838	0.00249993	0.00129192	1.93504	0.0529849	0.194139	1.0501	1.01164	1.09002	-0.00121118	0.00102444	-1.18229	0.237092	0.477185	0.972065	0.942315	1.00275
Mouse pheno: union	PhMm_NeuroUnion_all	PhenoNeuro	0.000199474	0.000579228	0.344378	0.730562	0.841592	1.01108	0.994118	1.02832	0.00195472	0.00101788	1.92037	0.0548107	0.194139	1.03365	1.00359	1.06461	-0.000792247	0.000720705	-1.09927	0.271651	0.520392	0.998751	0.977723	1.02023
Neurofunction union inclusive	Neurof_UnionInclusive	Neurofunction	0.00109991	0.00065758	1.67267	0.0943922	0.268006	1.02006	1.00072	1.03978	0.0020405	0.00108741	1.87648	0.0605894	0.196228	1.0332	1.00129	1.06613	0.000454154	0.000839003	0.541303	0.588299	0.748316	1.0114	0.986716	1.0367
scRNA-seq genes expressed in at least 10% of interneuron CGE	scRNA_Expressed_InCGE	scRNA brain expressed genes	0.000842907	0.000983217	0.857295	0.391282	0.622138	1.01748	0.988327	1.0475	0.00297368	0.00159157	1.86839	0.0617075	0.196228	1.07194	1.0241	1.12201	-0.00058702	0.00126511	-0.464006	0.642643	0.792095	0.980653	0.943924	1.01881
scRNA-seq genes expressed in at least 10% of migrating excitatory	scRNA_Expressed_ExN	scRNA brain expressed genes	0.000655946	0.000903557	0.725959	0.467864	0.654099	1.01056	0.983871	1.03796	0.00259406	0.001413	1.83586	0.0663789	0.202967	1.05149	1.00905	1.09571	-0.000822544	0.00117968	-0.697261	0.485639	0.660088	0.979728	0.945556	1.01514
Mouse pheno: endo-exocrine	PhMm_Aggr_EndoExocrRepr_all	Control set: MmPhenoSpecificityPanel	2.36129e-05	0.000850383	0.0277673	0.977848	0.990305	1.01459	0.98945	1.04038	0.00279452	0.00160785	1.73805	0.0822017	0.241602	1.05917	1.01173	1.10882	-0.00116081	0.00101809	-1.14018	0.25421	0.499005	0.995347	0.965031	1.02661
scRNA-seq genes expressed in at least 10% of interneuron MGE	scRNA_Expressed_InMGE	scRNA brain expressed genes	0.000696934	0.000899012	0.775222	0.438209	0.641471	1.01077	0.984138	1.03813	0.00221451	0.00142733	1.5515	0.120781	0.310389	1.05356	1.0098	1.09921	-0.000395485	0.00117176	-0.337512	0.735731	0.841592	0.9822	0.948487	1.01711
Mouse pheno: sensory	PhMm_Aggr_Sensory_all	Control set: MmPhenoSpecificityPanel	0.000478812	0.00107319	0.44616	0.655482	0.801705	1.01972	0.988512	1.0519	0.00283927	0.00183125	1.55046	0.121032	0.310389	1.05822	1.00545	1.11377	-0.000928273	0.00133158	-0.697124	0.485725	0.660088	0.995942	0.957341	1.0361
Mouse pheno: cardio-muscle	PhMm_Aggr_CardvascMuscle_all	Control set: MmPhenoSpecificityPanel	-0.000579267	0.000829666	-0.698194	0.485056	0.660088	1.00479	0.980523	1.02967	0.00229932	0.00155637	1.47736	0.139578	0.352268	1.03169	0.98702	1.07839	-0.00183277	0.000995431	-1.84118	0.0655953	0.202967	0.99183	0.962487	1.02207
FMR1 targets Darnell et al	FMR1_Targets_Darnell	Synaptic	0.0014089	0.00115972	1.21487	0.224417	0.469504	1.02886	0.994155	1.06477	0.00253129	0.00187087	1.353	0.176055	0.42098	1.03241	0.975327	1.09283	0.000728247	0.00148966	0.488869	0.624935	0.776367	1.02652	0.982781	1.0722
FMR1 targets Ascano et al	FMR1_Targets_Ascano	Synaptic	0.00162442	0.00110719	1.46716	0.142333	0.353609	1.02119	0.987777	1.05573	0.00256247	0.00192922	1.32824	0.184099	0.430467	1.02779	0.971902	1.0869	0.00119849	0.00137882	0.869214	0.38473	0.6179	1.01842	0.976474	1.06216
Mouse pheno: neurobehavior	PhMm_NeuroBehav_all	MmPhenoSpecificityPanel	0.000188905	0.000754527	0.250363	0.802307	0.881648	1.01312	0.990905	1.03583	0.00162841	0.00128288	1.26934	0.20432	0.457562	1.04313	1.00477	1.08294	-0.000689173	0.000945712	-0.728735	0.466164	0.654099	0.995621	0.967951	1.02408
Mouse pheno: adipo-integument	PhMm_Aggr_IntegAdipPigm_all	Control set: MmPhenoSpecificityPanel	-0.0010473	0.000980661	-1.06795	0.285542	0.527921	1.00648	0.977905	1.03588	0.0020277	0.00171362	1.18329	0.236696	0.477185	1.06566	1.01533	1.11849	-0.00283624	0.00121501	-2.33432	0.0195789	0.0972832	0.972068	0.936756	1.00871
GO central nervous system development	Neurof_GoNervSysDev_CNS	Neurofunction	0.000469761	0.0014401	0.326199	0.744274	0.845283	1.00373	0.96276	1.04645	-0.00205467	0.00216026	-0.951122	0.341542	0.571633	0.950111	0.89252	1.01142	0.00231869	0.00193669	1.19724	0.231211	0.477185	1.04845	0.991433	1.10875
Brain medium/low expr	BspanML_lg2rpkm0.93	ExprBrainSpan	-0.000580597	0.000470621	-1.23368	0.217321	0.466946	0.997203	0.983563	1.01103	0.000669312	0.000803309	0.833194	0.404735	0.628057	1.02396	1.00084	1.04762	-0.00135869	0.000590598	-2.30054	0.0214179	0.103196	0.980626	0.963335	0.998228
KEGG+Reactome+NCI axon guidance pathways	Neurof_PathwaysAxonG	Neurofunction	0.00196593	0.00206232	0.953262	0.340457	0.571633	1.02207	0.962235	1.08562	0.00265385	0.00329406	0.805648	0.420446	0.628057	0.990163	0.89918	1.09035	0.0012966	0.00265274	0.488776	0.625	0.776367	1.04333	0.965142	1.12785
Human pheno: higher mental func any inh	PhHs_MindFun_All	PhenoNeuro	0.000766283	0.00179671	0.426493	0.669749	0.806743	0.990328	0.939928	1.04343	0.00159152	0.00279825	0.568755	0.569523	0.730275	0.991915	0.91583	1.07432	4.72395e-06	0.00235814	0.00200325	0.998402	0.998402	0.985868	0.919302	1.05725
Mouse pheno: hemato-immune	PhMm_Aggr_HematoImmune_all	Control set: MmPhenoSpecificityPanel	-0.000424464	0.000662045	-0.641141	0.521431	0.699373	1.00503	0.985436	1.02501	0.000356513	0.00118643	0.300493	0.763801	0.855242	1.02142	0.98672	1.05733	-0.000824838	0.000810348	-1.01788	0.308735	0.539438	0.996932	0.972736	1.02173
KEGG synaptic pathways	Neurof_KeggSynaptic	Synaptic, Neurofunction	-0.000766974	0.00183782	-0.417328	0.676438	0.808674	0.996547	0.944515	1.05145	-0.000594996	0.0029738	-0.20008	0.841418	0.903956	1.03122	0.945872	1.12427	-0.000931808	0.00234012	-0.398188	0.690492	0.811258	0.974922	0.910155	1.0443
Human pheno: higher mental func ADX inh	PhHs_MindFun_ADX	PhenoNeuro	0.000156029	0.00368245	0.042371	0.966203	0.989472	0.997794	0.898598	1.10794	0.000858212	0.00679436	0.126312	0.899485	0.953454	1.00154	0.826698	1.21336	-0.000992683	0.00441521	-0.224833	0.82211	0.889221	0.990261	0.873845	1.12219
Mouse pheno: digestive-hepatic	PhMm_Aggr_DigestHepato_all	Control set: MmPhenoSpecificityPanel	-0.000911088	0.00109273	-0.833774	0.404409	0.628057	1.01026	0.97886	1.04266	0.000166443	0.00168649	0.0986921	0.921383	0.968235	1.02404	0.975662	1.07482	-0.00181254	0.00144691	-1.2527	0.210316	0.464411	0.998315	0.956838	1.04159
Mouse pheno: skeletal-limbs	PhMm_Aggr_SkeCranioLimbs_all	Control set: MmPhenoSpecificityPanel	-0.00169997	0.000971626	-1.74961	0.0801851	0.240555	0.993854	0.965676	1.02286	-6.12315e-05	0.00167295	-0.0366009	0.970803	0.989472	1.00071	0.954621	1.04903	-0.00265344	0.00120324	-2.20525	0.0274367	0.122841	0.988991	0.953413	1.0259
Abbreviation: FDR, false discovery rate; OR, odds ratio; CI, confidence interval;	Abbreviations: FDR, false discovery rate; OR, odds ratio; CI, confidence interval;
