# Supplementary material for: Rare copy number variation in posttraumatic stress disorder
Source: Mol Psychiatry. Author manuscript; Available in PMC 2022 Dec 22. (PMC9763110; doi:10.1038/s41380-022-01776-4)
Supplement: Supplementary Table 5 [file NIHMS1853619-supplement-Supplementary_Table_5.xlsx]

## Sheet: ST5. Gene-based
Supplementary Table 5. Gene-based association analyses
				Either kind of CNV										Deletions Only										Duplications Only
Gene	Chromosome	BP1	BP2	N Carriers	Freq	Beta	SE	Z	p	FDR q	OR	95%CI LB	95%CI UB	N Carriers	Freq	Beta	SE	Z	p	FDR q	OR	95%CI LB	95%CI UB	N Carriers	Freq	Beta	SE	Z	p	FDR q	OR	95%CI LB	95%CI UB
CYP11B2	8	143991974	143999259	19	0.000166109	0.0827771	0.0325228	2.5452	0.0109215	0.509116	2.12563	0.972799	4.64465	10	8.74256e-05	0.219536	0.0496933	4.41782	9.97024e-06	0.020785	4.10802	1.33218	12.6679	9	7.8683e-05	-0.0196597	0.0430062	-0.457136	0.647573	0.9999	1.07829	0.34514	3.36882
BUB1	2	111395408	111435684	33	0.000288504	0.049705	0.0197397	2.51802	0.0118017	0.532272	1.78446	0.966393	3.29502	14	0.000122396	0.166189	0.0378387	4.39204	1.12293e-05	0.020785	3.27642	1.21608	8.82743	19	0.000166109	0.00615323	0.0231364	0.265955	0.790274	0.9999	1.24092	0.570218	2.70051
RGPD5	2	111296064	111336309	33	0.000288504	0.049705	0.0197397	2.51802	0.0118017	0.532272	1.78446	0.966393	3.29502	14	0.000122396	0.166189	0.0378387	4.39204	1.12293e-05	0.020785	3.27642	1.21608	8.82743	19	0.000166109	0.00615323	0.0231364	0.265955	0.790274	0.9999	1.24092	0.570218	2.70051
AGBL4	1	48998526	50489626	26	0.000227307	0.1019	0.0258636	3.9399	8.15168e-05	0.0554267	3.5264	1.8554	6.70232	26	0.000227307	0.1019	0.0258636	3.9399	8.15168e-05	0.0554267	3.5264	1.8554	6.70232	0	NA	NA	NA	NA	NA	NA	NA	NA	NA
LIMS3	2	110656008	111230652	46	0.000402158	0.0466908	0.0173899	2.68494	0.00725437	0.430441	1.82772	1.10128	3.03336	26	0.000227307	0.101547	0.0267684	3.79355	0.000148508	0.0554267	2.42334	1.21678	4.82632	20	0.000174851	0.0066333	0.0228718	0.290021	0.7718	0.9999	1.31359	0.621262	2.77743
RGPD6	2	110550334	111336309	46	0.000402158	0.0466908	0.0173899	2.68494	0.00725437	0.430441	1.82772	1.10128	3.03336	26	0.000227307	0.101547	0.0267684	3.79355	0.000148508	0.0554267	2.42334	1.21678	4.82632	20	0.000174851	0.0066333	0.0228718	0.290021	0.7718	0.9999	1.31359	0.621262	2.77743
NPHP1	2	110880913	110962639	43	0.00037593	0.0491106	0.0178838	2.7461	0.00603081	0.383723	1.84981	1.09421	3.12717	23	0.000201079	0.11591	0.0286842	4.0409	5.32473e-05	0.0554267	2.58781	1.23634	5.41658	20	0.000174851	0.0066333	0.0228718	0.290021	0.7718	0.9999	1.31359	0.621262	2.77743
TUBGCP5	15	22833394	22873891	1014	0.00886495	0.00971931	0.00393229	2.47167	0.0134484	0.567986	1.08327	0.966042	1.21471	514	0.00449367	0.0229642	0.00570258	4.02698	5.64982e-05	0.0554267	1.30836	1.11714	1.53231	500	0.00437128	-0.00226716	0.00540531	-0.419432	0.6749	0.9999	0.885549	0.750247	1.04525
ACOXL	2	111490149	111875799	45	0.000393415	0.0429935	0.0175005	2.45671	0.0140218	0.570569	1.68092	0.994565	2.84092	21	0.000183594	0.120274	0.0306913	3.91882	8.89842e-05	0.0554267	2.43117	1.10536	5.3472	24	0.000209821	0.00576128	0.0213028	0.270447	0.786816	0.9999	1.25367	0.617094	2.54693
AHR	7	17338275	17385775	61	0.000533296	-0.00719372	0.015171	-0.474177	0.635374	0.9999	0.934448	0.579026	1.50804	1	8.74256e-06	0.500607	0.128995	3.88081	0.000104109	0.0554267	85.3849	5.29914	1375.8	60	0.000524553	-0.0143147	0.0152769	-0.93702	0.348748	0.9999	0.880704	0.543823	1.42627
GOLGA6L1	15	22736245	28804944	1168	0.0102113	0.0114632	0.00363566	3.15299	0.00161606	0.247961	1.11556	1.00305	1.24069	588	0.00514062	0.0195283	0.00532786	3.66532	0.000247025	0.0923778	1.2695	1.09585	1.47067	581	0.00507943	0.00430545	0.00494623	0.87045	0.384055	0.9999	0.972333	0.834311	1.13319
MALL	2	110841446	110874143	41	0.000358445	0.0447311	0.0180787	2.47424	0.0133518	0.567986	1.7543	1.02407	3.00525	21	0.000183594	0.108143	0.0295101	3.6646	0.000247724	0.0923778	2.39994	1.10368	5.21868	20	0.000174851	0.0066333	0.0228718	0.290021	0.7718	0.9999	1.31359	0.621262	2.77743
SPRY1	4	124317949	124324915	17	0.000148623	0.0182835	0.032257	0.566807	0.570845	0.9999	1.22809	0.456551	3.3035	2	1.74851e-05	0.337815	0.0912144	3.70353	0.000212621	0.0923778	28.4514	1.87262	432.271	15	0.000131138	-0.0273809	0.0344841	-0.794015	0.427187	0.9999	0.807635	0.266371	2.44875
HDHD1	23	6966960	7066231	426	0.00372433	0.0258968	0.00626403	4.13421	3.56181e-05	0.0554267	1.40116	1.17661	1.66858	106	0.000926711	0.0451736	0.0125364	3.6034	0.000314088	0.103925	1.75533	1.23631	2.49224	320	0.00279762	0.0194379	0.00722366	2.69086	0.00712672	0.9999	1.30168	1.06435	1.59194
STS	23	7137471	7272682	409	0.00357571	0.0247042	0.0063923	3.86468	0.000111236	0.0554267	1.38149	1.15613	1.65078	106	0.000926711	0.0451736	0.0125364	3.6034	0.000314088	0.103925	1.75533	1.23631	2.49224	303	0.002649	0.0174724	0.00742284	2.35387	0.0185791	0.9999	1.27251	1.03499	1.56455
NIPA1	15	23043278	23086843	1032	0.00902232	0.00961164	0.00390412	2.46192	0.0138196	0.567986	1.08399	0.967914	1.21399	530	0.00463356	0.0204445	0.00560803	3.64557	0.000266799	0.103925	1.27472	1.09185	1.48821	502	0.00438876	-0.000568125	0.00541345	-0.104947	0.916418	0.9999	0.90542	0.767237	1.06849
NIPA2	15	23004683	23034427	1037	0.00906603	0.00946407	0.00389423	2.43028	0.0150872	0.597816	1.07468	0.959733	1.2034	530	0.00463356	0.0204445	0.00560803	3.64557	0.000266799	0.103925	1.27472	1.09185	1.48821	507	0.00443248	-0.000751669	0.00538693	-0.139536	0.889027	0.9999	0.889887	0.754333	1.0498
CYFIP1	15	22892683	23003603	1050	0.00917969	0.0093449	0.00387457	2.41185	0.0158716	0.620623	1.07815	0.963627	1.20629	532	0.00465104	0.0203309	0.00560074	3.63003	0.000283385	0.103925	1.27644	1.09382	1.48955	518	0.00452864	-0.000730442	0.00534093	-0.136763	0.891218	0.9999	0.898214	0.76303	1.05735
CORO1A	16	30194730	30200397	29	0.000253534	0.0318352	0.0239591	1.32873	0.183937	0.9999	1.36292	0.701694	2.64723	10	8.74256e-05	0.147229	0.0407954	3.60896	0.000307422	0.103925	4.32833	1.17724	15.9138	19	0.000166109	-0.0289078	0.0295989	-0.976652	0.328742	0.9999	0.903041	0.4079	1.99922
PMM2	16	8891669	8943194	32	0.000279762	0.028258	0.0229507	1.23125	0.218231	0.9999	1.20794	0.589503	2.47516	2	1.74851e-05	0.316388	0.0912168	3.46852	0.000523327	0.159885	25.9025	3.28444	204.278	30	0.000262277	0.00878641	0.0237133	0.370526	0.71099	0.9999	0.940284	0.447807	1.97436
CARHSP1	16	8946798	8962869	13	0.000113653	0.0384628	0.0357821	1.07492	0.282412	0.9999	1.16034	0.384879	3.49822	2	1.74851e-05	0.316388	0.0912168	3.46852	0.000523327	0.159885	25.9025	3.28444	204.278	11	9.61681e-05	-0.0120751	0.0388992	-0.310421	0.756241	0.9999	0.614969	0.183249	2.06378
PNPLA4	23	7866803	7895780	380	0.00332217	0.0191701	0.0066308	2.89107	0.00383929	0.324642	1.28358	1.06659	1.5447	107	0.000935454	0.0429368	0.0124777	3.44107	0.000579417	0.178157	1.69629	1.19671	2.40443	273	0.00238672	0.00979533	0.00781879	1.25279	0.210281	0.9999	1.15351	0.927216	1.43504
PIEZO2	18	10670243	11148761	12	0.000104911	0.0961523	0.0358164	2.68459	0.00726189	0.430441	2.5608	0.860414	7.62157	5	4.37128e-05	0.211401	0.0615574	3.43422	0.000594272	0.178157	6.14594	1.39951	26.9898	7	6.11979e-05	0.0371713	0.0440379	0.844076	0.398627	0.9999	1.61743	0.427345	6.1217
VCX	23	7810302	7812184	393	0.00343583	0.0189815	0.00652058	2.91102	0.0036025	0.324642	1.27835	1.06541	1.53385	102	0.000891741	0.0427836	0.0127797	3.34779	0.000814593	0.203608	1.73906	1.21882	2.48136	291	0.00254408	0.0105816	0.00757379	1.39713	0.162375	0.9999	1.14873	0.929144	1.4202
ABHD2	15	89631380	89745591	18	0.000157366	0.0682979	0.0342219	1.99573	0.0459631	0.925743	1.97685	0.795025	4.91547	13	0.000113653	0.135091	0.0411667	3.28157	0.00103232	0.203608	3.67133	1.2692	10.6198	5	4.37128e-05	-0.0810591	0.0615616	-1.31672	0.187934	0.9999	NA	NA	NA
TUBA3E	2	130949317	130956034	26	0.000227307	0.0503355	0.0253432	1.98615	0.0470162	0.925743	1.56786	0.783923	3.13573	8	6.99405e-05	0.162328	0.0493365	3.29022	0.0010011	0.203608	3.07225	0.766064	12.3211	18	0.000157366	0.0101991	0.0295358	0.345311	0.72986	0.9999	1.34985	0.577465	3.15534
SMPD4	2	130908964	130940323	26	0.000227307	0.0503355	0.0253432	1.98615	0.0470162	0.925743	1.56786	0.783923	3.13573	8	6.99405e-05	0.162328	0.0493365	3.29022	0.0010011	0.203608	3.07225	0.766064	12.3211	18	0.000157366	0.0101991	0.0295358	0.345311	0.72986	0.9999	1.34985	0.577465	3.15534
MZT2B	2	130939500	130948300	26	0.000227307	0.0503355	0.0253432	1.98615	0.0470162	0.925743	1.56786	0.783923	3.13573	8	6.99405e-05	0.162328	0.0493365	3.29022	0.0010011	0.203608	3.07225	0.766064	12.3211	18	0.000157366	0.0101991	0.0295358	0.345311	0.72986	0.9999	1.34985	0.577465	3.15534
CCDC74B	2	130896855	130902707	27	0.000236049	0.0476758	0.0251544	1.89532	0.0580495	0.990245	1.45499	0.7322	2.89128	8	6.99405e-05	0.162328	0.0493365	3.29022	0.0010011	0.203608	3.07225	0.766064	12.3211	19	0.000166109	0.00741042	0.0292382	0.25345	0.799921	0.9999	1.21293	0.52504	2.80208
G6PD	23	153759605	153775787	14	0.000122396	0.0605319	0.0344802	1.75556	0.0791638	0.9999	2.25586	0.862816	5.898	2	1.74851e-05	0.295291	0.0912181	3.23719	0.00120712	0.203608	22.3218	3.06481	162.575	12	0.000104911	0.0214001	0.0372428	0.574612	0.565554	0.9999	1.47086	0.53199	4.06668
SLC2A13	12	40148822	40499661	19	0.000166109	0.0400825	0.0230495	1.73897	0.0820392	0.9999	1.52481	0.669214	3.47431	13	0.000113653	0.126222	0.0370626	3.40563	0.000660107	0.200683	3.45827	1.24135	9.63439	6	5.24553e-05	-0.0142407	0.0294333	-0.48383	0.628506	0.9999	0.715611	0.143483	3.56906
FAM3A	23	153733326	153744566	12	0.000104911	0.0593926	0.0372431	1.59473	0.110773	0.9999	2.23911	0.807337	6.21006	2	1.74851e-05	0.295291	0.0912181	3.23719	0.00120712	0.203608	22.3218	3.06481	162.575	10	8.74256e-05	0.0122068	0.0407979	0.299201	0.764787	0.9999	1.37624	0.464907	4.07404
CTAG1B	23	153813417	153847522	16	0.000139881	0.0430397	0.0322537	1.33441	0.182069	0.9999	1.67213	0.664419	4.20821	2	1.74851e-05	0.295291	0.0912181	3.23719	0.00120712	0.203608	22.3218	3.06481	162.575	14	0.000122396	0.00699908	0.0344805	0.202987	0.839145	0.9999	1.10794	0.417042	2.94341
PTPN18	2	131113579	131132982	19	0.000166109	0.0361504	0.0310842	1.16298	0.244836	0.9999	1.12938	0.497441	2.5641	8	6.99405e-05	0.162328	0.0493365	3.29022	0.0010011	0.203608	3.07225	0.766064	12.3211	11	9.61681e-05	-0.0468805	0.0400239	-1.17131	0.241473	0.9999	0.618431	0.207368	1.84434
IRAK1	23	153275956	153285342	12	0.000104911	0.0387096	0.0372424	1.0394	0.29862	0.9999	0.747228	0.214939	2.59771	5	4.37128e-05	0.187236	0.057691	3.2455	0.00117244	0.203608	7.95083	1.25082	50.5395	7	6.11979e-05	-0.0673856	0.0487602	-1.38198	0.166978	0.9999	NA	NA	NA
CCDC115	2	131095815	131099922	20	0.000174851	0.0297433	0.0302197	0.984234	0.325001	0.9999	1.03127	0.459783	2.31308	8	6.99405e-05	0.162328	0.0493365	3.29022	0.0010011	0.203608	3.07225	0.766064	12.3211	12	0.000104911	-0.0498441	0.0382267	-1.30391	0.192265	0.9999	0.553501	0.188249	1.62744
IMP4	2	131100488	131104197	20	0.000174851	0.0297433	0.0302197	0.984234	0.325001	0.9999	1.03127	0.459783	2.31308	8	6.99405e-05	0.162328	0.0493365	3.29022	0.0010011	0.203608	3.07225	0.766064	12.3211	12	0.000104911	-0.0498441	0.0382267	-1.30391	0.192265	0.9999	0.553501	0.188249	1.62744
OPN1LW	23	153409724	153424507	12	0.000104911	0.0351564	0.0372435	0.943962	0.345189	0.9999	1.23617	0.41261	3.70351	2	1.74851e-05	0.295291	0.0912181	3.23719	0.00120712	0.203608	22.3218	3.06481	162.575	10	8.74256e-05	-0.016876	0.0407974	-0.413654	0.679128	0.9999	0.661058	0.197554	2.21203
OPN1MW	23	153448084	153499470	12	0.000104911	0.031827	0.0372436	0.854562	0.392794	0.9999	1.01762	0.319417	3.24198	2	1.74851e-05	0.295291	0.0912181	3.23719	0.00120712	0.203608	22.3218	3.06481	162.575	10	8.74256e-05	-0.0208719	0.0407978	-0.511593	0.608936	0.9999	0.485754	0.12782	1.846
MECP2	23	153287263	153363188	13	0.000113653	0.0296087	0.0357815	0.827484	0.407963	0.9999	0.638757	0.189367	2.1546	5	4.37128e-05	0.187236	0.057691	3.2455	0.00117244	0.203608	7.95083	1.25082	50.5395	8	6.99405e-05	-0.0689133	0.0456111	-1.51089	0.130817	0.9999	NA	NA	NA
TEX28	23	153424832	153523796	13	0.000113653	0.0264088	0.0357827	0.738033	0.460494	0.9999	1.05519	0.362602	3.07068	2	1.74851e-05	0.295291	0.0912181	3.23719	0.00120712	0.203608	22.3218	3.06481	162.575	11	9.61681e-05	-0.0224844	0.0388991	-0.578018	0.563252	0.9999	0.576269	0.176149	1.88526
CTAG2	23	153880245	153881853	26	0.000227307	0.0137912	0.0253047	0.545004	0.585751	0.9999	1.24029	0.612748	2.51051	2	1.74851e-05	0.295291	0.0912181	3.23719	0.00120712	0.203608	22.3218	3.06481	162.575	24	0.000209821	-0.00967469	0.0263377	-0.367333	0.713371	0.9999	0.973922	0.468663	2.0239
IKBKG	23	153770458	153871017	26	0.000227307	0.0090508	0.0253046	0.357675	0.720587	0.9999	1.08978	0.53038	2.23918	2	1.74851e-05	0.295291	0.0912181	3.23719	0.00120712	0.203608	22.3218	3.06481	162.575	24	0.000209821	-0.0148098	0.0263376	-0.562306	0.573907	0.9999	0.843172	0.398138	1.78566
RAB6C	2	130737234	130740311	33	0.000288504	0.023035	0.026724	0.861959	0.38871	0.9999	1.09613	0.571694	2.10164	8	6.99405e-05	0.155601	0.0483583	3.21767	0.00129236	0.216164	3.98115	0.907958	17.4563	25	0.000218564	-0.0352353	0.0320618	-1.09898	0.271777	0.9999	0.899866	0.417819	1.93806
VCX2	23	8137984	8139308	270	0.00236049	0.0175638	0.0078619	2.23404	0.0254803	0.704342	1.23903	0.992285	1.54713	99	0.000865513	0.0409056	0.0129718	3.15343	0.00161363	0.247961	1.60659	1.1159	2.31305	171	0.00149498	0.00400428	0.00987397	0.405539	0.685081	0.9999	1.06718	0.806254	1.41255
VLDLR	9	2621792	2654485	18	0.000157366	0.0228925	0.029518	0.775543	0.438019	0.9999	0.936677	0.373505	2.349	7	6.11979e-05	0.142442	0.0453176	3.14319	0.00167117	0.247961	4.80595	1.11987	20.6249	11	9.61681e-05	-0.0651926	0.0388986	-1.67596	0.0937455	0.9999	NA	NA	NA
BLOC1S6	15	45879416	45901909	21	0.000183594	0.0570072	0.0281546	2.02479	0.0428885	0.902964	1.82442	0.861172	3.86511	13	0.000113653	0.111819	0.0357814	3.12506	0.00177767	0.253647	3.03892	1.17056	7.88944	8	6.99405e-05	-0.0320698	0.045612	-0.7031	0.481993	0.9999	0.819266	0.236948	2.83267
SQRDL	15	45923345	45983492	21	0.000183594	0.0570072	0.0281546	2.02479	0.0428885	0.902964	1.82442	0.861172	3.86511	13	0.000113653	0.111819	0.0357814	3.12506	0.00177767	0.253647	3.03892	1.17056	7.88944	8	6.99405e-05	-0.0320698	0.045612	-0.7031	0.481993	0.9999	0.819266	0.236948	2.83267
BEND5	1	49193539	49242547	12	0.000104911	0.113404	0.0365029	3.10672	0.00189173	0.254784	3.94235	1.52896	10.1652	12	0.000104911	0.113404	0.0365029	3.10672	0.00189173	0.254784	3.94235	1.52896	10.1652	0	NA	NA	NA	NA	NA	NA	NA	NA	NA
LRRN1	3	3841120	3889387	82	0.00071689	0.0392324	0.0125266	3.13193	0.00173661	0.247961	1.65696	1.11741	2.45704	81	0.000708147	0.038736	0.0125334	3.09061	0.00199746	0.263937	1.61634	1.0872	2.40301	1	8.74256e-06	0.491938	0.378458	1.29985	0.193653	0.9999	7.68677	0.448226	131.823
GPR179	17	36481492	36499693	22	0.000192336	0.0370054	0.0278964	1.32653	0.184664	0.9999	1.63396	0.736526	3.62491	2	1.74851e-05	0.277303	0.0912166	3.04005	0.00236538	0.297815	18.895	1.74595	204.485	20	0.000174851	0.0122129	0.0292997	0.416827	0.676805	0.9999	1.25444	0.542472	2.90082
MRPL45	17	36452988	36479101	22	0.000192336	0.0370054	0.0278964	1.32653	0.184664	0.9999	1.63396	0.736526	3.62491	2	1.74851e-05	0.277303	0.0912166	3.04005	0.00236538	0.297815	18.895	1.74595	204.485	20	0.000174851	0.0122129	0.0292997	0.416827	0.676805	0.9999	1.25444	0.542472	2.90082
SOCS7	17	36508006	36561846	26	0.000227307	0.014931	0.0251359	0.59401	0.552506	0.9999	1.63396	0.736526	3.62491	2	1.74851e-05	0.277303	0.0912166	3.04005	0.00236538	0.297815	18.895	1.74595	204.485	24	0.000209821	-0.00662783	0.0261479	-0.253474	0.799902	0.9999	1.25444	0.542472	2.90082
ARHGAP23	17	36584719	36668628	31	0.000271019	0.0126114	0.0227939	0.553278	0.580073	0.9999	1.16274	0.584109	2.31459	2	1.74851e-05	0.277303	0.0912166	3.04005	0.00236538	0.297815	18.895	1.74595	204.485	29	0.000253534	-0.0050166	0.0235405	-0.213105	0.831245	0.9999	0.934496	0.457294	1.90968
DLG1	3	196769430	197026143	24	0.000209821	0.0311168	0.0403615	0.770953	0.440735	0.9999	1.53274	0.670885	3.50176	4	3.49702e-05	0.19464	0.0649367	2.99739	0.00272305	0.320683	48.3314	6.68831	349.255	20	0.000174851	-0.0718105	0.0515204	-1.39383	0.16337	0.9999	0.809509	0.322083	2.03458
ARHGEF10	8	1772148	1906807	53	0.000463356	0.0452895	0.0159797	2.8342	0.00459409	0.338446	1.65843	1.00649	2.73266	24	0.000209821	0.0792442	0.0268757	2.94854	0.0031928	0.324642	2.22703	1.07919	4.59576	29	0.000253534	0.0267177	0.0198732	1.34441	0.178817	0.9999	1.2839	0.64103	2.57149
ARSF	23	2958274	3030770	18	0.000157366	0.0773077	0.030409	2.54226	0.0110137	0.510916	1.97504	0.778111	5.01313	12	0.000104911	0.108445	0.0372412	2.91195	0.00359176	0.324642	2.27756	0.638811	8.12021	6	5.24553e-05	0.0150147	0.0526727	0.285057	0.775601	0.9999	1.67128	0.420536	6.64193
ATAD3C	1	1385068	1405538	42	0.000367187	0.0465841	0.0205231	2.26984	0.0232173	0.677866	1.48268	0.856268	2.56734	25	0.000218564	0.0794026	0.0273065	2.90783	0.00363951	0.324642	2.23538	1.15107	4.34112	17	0.000148623	0.003978	0.0310992	0.127913	0.898218	0.9999	0.647823	0.237946	1.76374
KCNQ5	6	73331570	73908573	24	0.000209821	0.0456877	0.0208381	2.1925	0.0283432	0.744577	3.40253	1.5202	7.61558	10	8.74256e-05	0.153171	0.0530289	2.88845	0.00387143	0.324642	7.4266	2.57643	21.4072	14	0.000122396	0.0261772	0.0226598	1.15523	0.247997	0.9999	1.74557	0.591065	5.15511
LOC100132247	16	21848005	29496200	249	0.0021769	0.015022	0.00714552	2.1023	0.0355269	0.8314	1.40226	1.12043	1.75498	115	0.00100539	0.0325991	0.0109922	2.96566	0.00302037	0.324642	1.70691	1.22379	2.38074	134	0.0011715	0.00202199	0.00939313	0.215263	0.829562	0.9999	1.18712	0.873822	1.61274
ALDOA	16	30064410	30081741	49	0.000428385	0.0351875	0.0170598	2.0626	0.0391509	0.86909	1.49106	0.889207	2.50028	17	0.000148623	0.0701549	0.0244609	2.86804	0.00413025	0.324642	2.6185	1.01918	6.72751	32	0.000279762	0.00207517	0.0238021	0.0871842	0.930525	0.9999	1.17957	0.628301	2.21451
GDPD3	16	30116130	30124878	45	0.000393415	0.0363217	0.0176051	2.06314	0.0390996	0.86909	1.48812	0.867675	2.55221	17	0.000148623	0.0701549	0.0244609	2.86804	0.00413025	0.324642	2.6185	1.01918	6.72751	28	0.000244792	-3.32827e-05	0.0253549	-0.00131267	0.998953	0.9999	1.13414	0.580288	2.21661
MVP	16	29831714	29859360	43	0.00037593	0.0348137	0.0176884	1.96817	0.0490486	0.934372	1.47645	0.84705	2.57354	17	0.000148623	0.0701549	0.0244609	2.86804	0.00413025	0.324642	2.6185	1.01918	6.72751	26	0.000227307	-0.00391555	0.0256055	-0.152918	0.878463	0.9999	1.0951	0.541569	2.21437
PPP4C	16	30087349	30096695	45	0.000393415	0.0342562	0.0172981	1.98035	0.0476648	0.926141	1.45421	0.843288	2.50771	17	0.000148623	0.0701549	0.0244609	2.86804	0.00413025	0.324642	2.6185	1.01918	6.72751	28	0.000244792	-0.0016503	0.0244626	-0.0674624	0.946214	0.9999	1.08867	0.550072	2.15462
MAPK3	16	30125425	30134630	44	0.000384673	0.0337709	0.0177713	1.90031	0.0573929	0.990245	1.40667	0.815274	2.42705	17	0.000148623	0.0701549	0.0244609	2.86804	0.00413025	0.324642	2.6185	1.01918	6.72751	27	0.000236049	-0.00689389	0.0258591	-0.266595	0.789781	0.9999	1.03511	0.522045	2.05242
SEZ6L2	16	29882479	29910585	46	0.000402158	0.0315135	0.0171778	1.83455	0.0665725	0.9999	1.40418	0.822	2.39868	17	0.000148623	0.0701549	0.0244609	2.86804	0.00413025	0.324642	2.6185	1.01918	6.72751	29	0.000253534	-0.00607863	0.0241258	-0.251956	0.801075	0.9999	1.04746	0.539023	2.03549
YPEL3	16	30103634	30107537	42	0.000367187	0.0317299	0.017754	1.7872	0.0739049	0.9999	1.32416	0.751013	2.3347	17	0.000148623	0.0701549	0.0244609	2.86804	0.00413025	0.324642	2.6185	1.01918	6.72751	25	0.000218564	-0.0110385	0.0258056	-0.427758	0.668828	0.9999	0.896683	0.433021	1.85682
TBX6	16	30097114	30103208	42	0.000367187	0.0317299	0.017754	1.7872	0.0739049	0.9999	1.32416	0.751013	2.3347	17	0.000148623	0.0701549	0.0244609	2.86804	0.00413025	0.324642	2.6185	1.01918	6.72751	25	0.000218564	-0.0110385	0.0258056	-0.427758	0.668828	0.9999	0.896683	0.433021	1.85682
CDIPT	16	29869677	29874578	45	0.000393415	0.0302376	0.0172886	1.749	0.0802918	0.9999	1.33529	0.773765	2.30431	17	0.000148623	0.0701549	0.0244609	2.86804	0.00413025	0.324642	2.6185	1.01918	6.72751	28	0.000244792	-0.00959909	0.0244356	-0.392832	0.694443	0.9999	0.95088	0.479765	1.88462
FAM57B	16	30035747	30042186	51	0.00044587	0.027734	0.0164675	1.68416	0.0921503	0.9999	1.32199	0.79152	2.20797	17	0.000148623	0.0701549	0.0244609	2.86804	0.00413025	0.324642	2.6185	1.01918	6.72751	34	0.000297247	-0.00742271	0.0222679	-0.333337	0.73888	0.9999	0.993081	0.532767	1.85111
C16orf92	16	30034654	30036023	51	0.00044587	0.027734	0.0164675	1.68416	0.0921503	0.9999	1.32199	0.79152	2.20797	17	0.000148623	0.0701549	0.0244609	2.86804	0.00413025	0.324642	2.6185	1.01918	6.72751	34	0.000297247	-0.00742271	0.0222679	-0.333337	0.73888	0.9999	0.993081	0.532767	1.85111
INO80E	16	30007530	30017112	50	0.000437128	0.0277646	0.0165201	1.68065	0.0928302	0.9999	1.3014	0.773733	2.18892	17	0.000148623	0.0701549	0.0244609	2.86804	0.00413025	0.324642	2.6185	1.01918	6.72751	33	0.000288504	-0.00777996	0.0223985	-0.347343	0.728334	0.9999	0.958698	0.507828	1.80987
DOC2A	16	30016834	30024843	50	0.000437128	0.0277646	0.0165201	1.68065	0.0928302	0.9999	1.3014	0.773733	2.18892	17	0.000148623	0.0701549	0.0244609	2.86804	0.00413025	0.324642	2.6185	1.01918	6.72751	33	0.000288504	-0.00777996	0.0223985	-0.347343	0.728334	0.9999	0.958698	0.507828	1.80987
TAOK2	16	29985187	30003582	48	0.000419643	0.0270972	0.0171186	1.58291	0.113442	0.9999	1.25891	0.745126	2.12698	17	0.000148623	0.0701549	0.0244609	2.86804	0.00413025	0.324642	2.6185	1.01918	6.72751	31	0.000271019	-0.0142254	0.0239626	-0.593649	0.552747	0.9999	0.904704	0.475297	1.72206
TMEM219	16	29952205	29984373	50	0.000437128	0.0258598	0.0167558	1.54334	0.122749	0.9999	1.25664	0.748431	2.10994	17	0.000148623	0.0701549	0.0244609	2.86804	0.00413025	0.324642	2.6185	1.01918	6.72751	33	0.000288504	-0.0132915	0.0229966	-0.577979	0.563279	0.9999	0.91282	0.48507	1.71777
KCTD13	16	29917656	29937545	48	0.000419643	0.0258598	0.0167558	1.54334	0.122749	0.9999	1.25664	0.748431	2.10994	16	0.000139881	0.070155	0.0244609	2.86804	0.00413018	0.324642	2.61853	1.0192	6.72759	32	0.000279762	-0.0132917	0.0229966	-0.577983	0.563275	0.9999	0.912815	0.485067	1.71777
ASPHD1	16	29912146	29930953	48	0.000419643	0.0258598	0.0167558	1.54334	0.122749	0.9999	1.25664	0.748431	2.10994	16	0.000139881	0.070155	0.0244609	2.86804	0.00413018	0.324642	2.61853	1.0192	6.72759	32	0.000279762	-0.0132917	0.0229966	-0.577983	0.563275	0.9999	0.912815	0.485067	1.71777
HIRIP3	16	30003641	30007417	49	0.000428385	0.0235958	0.0168113	1.40357	0.160447	0.9999	1.2073	0.716784	2.03349	17	0.000148623	0.0701549	0.0244609	2.86804	0.00413025	0.324642	2.6185	1.01918	6.72751	32	0.000279762	-0.0180735	0.0231407	-0.781027	0.434787	0.9999	0.854678	0.45157	1.61763
SHROOM2	23	9754495	9917481	12	0.000104911	0.0381016	0.0372428	1.02306	0.306281	0.9999	1.86145	0.710243	4.8786	1	8.74256e-06	0.374352	0.129002	2.90192	0.00370886	0.324642	37.4722	2.32903	602.895	11	9.61681e-05	0.00752993	0.0388991	0.193576	0.846508	0.9999	1.48828	0.560378	3.95267
VWA1	1	1370902	1378262	45	0.000393415	0.0568721	0.0204169	2.78554	0.00534387	0.367202	1.64471	0.981496	2.75609	26	0.000227307	0.0762959	0.0267154	2.85588	0.0042918	0.327983	2.23566	1.1721	4.2643	19	0.000166109	0.02957	0.031643	0.934488	0.350052	0.9999	0.988489	0.416079	2.34838
TMEM88B	1	1361507	1363167	45	0.000393415	0.0568721	0.0204169	2.78554	0.00534387	0.367202	1.64471	0.981496	2.75609	26	0.000227307	0.0762959	0.0267154	2.85588	0.0042918	0.327983	2.23566	1.1721	4.2643	19	0.000166109	0.02957	0.031643	0.934488	0.350052	0.9999	0.988489	0.416079	2.34838
POTEF	2	130831107	130886795	30	0.000262277	0.0370431	0.0240838	1.53809	0.124027	0.9999	1.23704	0.643095	2.37952	9	7.8683e-05	0.131312	0.0460821	2.84952	0.00437849	0.329564	2.25225	0.610172	8.31342	21	0.000183594	0.00162384	0.0282465	0.057488	0.954156	0.9999	1.05324	0.480141	2.31041
C16orf54	16	29753785	29757340	47	0.0004109	0.0343532	0.017271	1.98906	0.0466944	0.925743	1.37525	0.810565	2.33332	19	0.000166109	0.0692074	0.0243597	2.84106	0.00449633	0.334045	2.26906	0.938537	5.48583	28	0.000244792	-0.000872542	0.0244883	-0.0356309	0.971577	0.9999	1.03606	0.529102	2.02875
CRISPLD2	16	84853586	84943116	18	0.000157366	0.116186	0.0302257	3.84392	0.000121082	0.0554267	2.0928	0.925005	4.73491	9	7.8683e-05	0.120154	0.0436806	2.75074	0.00594617	0.380253	3.71503	1.26621	10.8998	9	7.8683e-05	0.112522	0.0418662	2.68766	0.00719541	0.9999	1.03305	0.308905	3.45479
GAB3	23	153903526	153979348	38	0.000332217	0.0390006	0.0209328	1.86313	0.0624435	0.9999	1.79323	1.02265	3.14445	4	3.49702e-05	0.177602	0.0645034	2.75337	0.00589847	0.380253	9.11279	1.95914	42.3875	34	0.000297247	0.0226831	0.0221291	1.02503	0.305347	0.9999	1.44276	0.793882	2.62201
PAGR1	16	29827527	29833816	43	0.00037593	0.0303681	0.0175885	1.72659	0.0842407	0.9999	1.32421	0.759606	2.30846	18	0.000157366	0.0662773	0.0240329	2.75777	0.00581968	0.380253	2.44702	0.99673	6.00755	25	0.000218564	-0.0110385	0.0258056	-0.427758	0.668828	0.9999	0.896683	0.433021	1.85682
TRIM52	5	180683385	180688119	20	0.000174851	0.00384301	0.0224967	0.170825	0.864361	0.9999	1.62583	0.752763	3.51148	2	1.74851e-05	0.252126	0.0912179	2.764	0.00570977	0.379118	16.5118	1.94963	139.842	18	0.000157366	-0.0122354	0.0232134	-0.527081	0.598137	0.9999	1.25381	0.558597	2.81425
IMPG1	6	76631061	76782335	12	0.000104911	0.0593644	0.0357317	1.6614	0.0966341	0.9999	1.3858	0.50323	3.81622	8	6.99405e-05	0.113093	0.0422665	2.67571	0.00745712	0.43912	3.02459	0.848507	10.7814	4	3.49702e-05	-0.0752009	0.0668874	-1.12429	0.26089	0.9999	0.296795	0.0182652	4.82267
DNAH12	3	57327726	57530071	28	0.000244792	0.0463967	0.0303259	1.52994	0.126032	0.9999	1.433	0.690756	2.97283	5	4.37128e-05	0.316133	0.118357	2.67101	0.0075624	0.441863	4.57408	1.21089	17.2784	23	0.000201079	0.0274437	0.0313697	0.87485	0.381655	0.9999	0.885339	0.370338	2.11651
ANKRD65	1	1353799	1356824	52	0.000454613	0.0398753	0.0191539	2.08183	0.0373577	0.854178	1.30529	0.797056	2.1376	28	0.000244792	0.0697031	0.0261618	2.6643	0.00771483	0.444568	2.07647	1.09607	3.9338	24	0.000209821	0.00541384	0.0281077	0.192611	0.847264	0.9999	0.690025	0.314114	1.5158
TVP23C-CDRT4	17	15339331	15466945	138	0.00120647	0.0227342	0.0111949	2.03077	0.042278	0.901569	1.33188	0.980233	1.80969	89	0.000778088	0.0369933	0.0139595	2.65004	0.00804832	0.452463	1.61928	1.1161	2.34931	49	0.000428385	-0.00295598	0.0187245	-0.157867	0.874562	0.9999	0.933209	0.541469	1.60836
TVP23C	17	15405577	15466945	138	0.00120647	0.0227342	0.0111949	2.03077	0.042278	0.901569	1.33188	0.980233	1.80969	89	0.000778088	0.0369933	0.0139595	2.65004	0.00804832	0.452463	1.61928	1.1161	2.34931	49	0.000428385	-0.00295598	0.0187245	-0.157867	0.874562	0.9999	0.933209	0.541469	1.60836
SENP6	6	76311621	76427994	14	0.000122396	0.048877	0.0332708	1.46906	0.141815	0.9999	1.33537	0.520844	3.42372	8	6.99405e-05	0.112123	0.0422666	2.65275	0.00798401	0.452463	2.99235	0.837929	10.6861	6	5.24553e-05	-0.0541406	0.0539418	-1.00369	0.31553	0.9999	0.49962	0.118615	2.10446
TEKT3	17	15207128	15244958	133	0.00116276	0.025544	0.011421	2.23659	0.0253134	0.703919	1.36114	0.994939	1.86214	88	0.000769345	0.0363971	0.013969	2.60556	0.00917238	0.482417	1.60243	1.10104	2.33214	45	0.000393415	0.00365657	0.0198186	0.184502	0.85362	0.9999	0.943158	0.53302	1.66888
FAT1	4	187508936	187644987	221	0.00193211	-0.0168039	0.00844265	-1.99036	0.046551	0.925743	0.883531	0.694625	1.12381	71	0.000620722	-0.0406509	0.0155663	-2.61147	0.00901534	0.482417	0.591815	0.375448	0.932872	151	0.00132013	-0.00705807	0.010013	-0.704889	0.480879	0.9999	1.05641	0.795714	1.40253
CDRT4	17	15339331	15370925	137	0.00119773	0.0223385	0.0111997	1.99456	0.0460908	0.925743	1.31957	0.969487	1.79608	88	0.000769345	0.0363971	0.013969	2.60556	0.00917238	0.482417	1.60243	1.10104	2.33214	49	0.000428385	-0.00295598	0.0187245	-0.157867	0.874562	0.9999	0.933209	0.541469	1.60836
ZG16	16	29789560	29792969	43	0.00037593	0.029647	0.0175884	1.6856	0.0918722	0.9999	1.26681	0.721596	2.22397	19	0.000166109	0.0613472	0.0236266	2.59653	0.00941698	0.482417	2.12601	0.885471	5.10455	24	0.000209821	-0.00975065	0.0263375	-0.370219	0.711219	0.9999	0.874694	0.410884	1.86206
PRRT2	16	29823408	29827202	44	0.000384673	0.0283416	0.0174274	1.62627	0.103893	0.9999	1.26674	0.729609	2.19932	19	0.000166109	0.0613472	0.0236266	2.59653	0.00941698	0.482417	2.12601	0.885471	5.10455	25	0.000218564	-0.0110385	0.0258056	-0.427758	0.668828	0.9999	0.896683	0.433021	1.85682
MAZ	16	29817416	29822504	44	0.000384673	0.0283416	0.0174274	1.62627	0.103893	0.9999	1.26674	0.729609	2.19932	19	0.000166109	0.0613472	0.0236266	2.59653	0.00941698	0.482417	2.12601	0.885471	5.10455	25	0.000218564	-0.0110385	0.0258056	-0.427758	0.668828	0.9999	0.896683	0.433021	1.85682
TSNAX	1	231664398	231702269	23	0.000201079	0.0207354	0.024294	0.853518	0.393372	0.9999	1.30424	0.6563	2.59186	1	8.74256e-06	0.335803	0.129007	2.60299	0.00924143	0.482417	28.8747	1.79462	464.583	22	0.000192336	0.009152	0.0247366	0.369979	0.711398	0.9999	1.2408	0.614222	2.50657
SLC52A3	20	740723	749228	16	0.000139881	0.0027469	0.0331831	0.08278	0.934026	0.9999	1.09771	0.442016	2.72608	1	8.74256e-06	0.337056	0.129002	2.6128	0.00898029	0.482417	30.1718	1.87558	485.365	15	0.000131138	-0.0209388	0.0343382	-0.609781	0.542007	0.9999	0.898574	0.350247	2.30533
RP1L1	8	10463859	10512617	18	0.000157366	0.0470343	0.0310283	1.51585	0.129557	0.9999	2.03013	0.842813	4.89007	10	8.74256e-05	0.115406	0.0445331	2.59147	0.0095567	0.486673	3.06315	0.918477	10.2157	8	6.99405e-05	-0.0174673	0.0432538	-0.403832	0.686336	0.9999	1.25035	0.330098	4.73606
HS3ST3B1	17	14204505	14249492	133	0.00116276	0.0268629	0.011488	2.33833	0.01937	0.637516	1.41276	1.03498	1.92844	90	0.00078683	0.0354935	0.0138566	2.56149	0.0104223	0.493203	1.60449	1.10963	2.32006	43	0.00037593	0.00787628	0.0205287	0.383671	0.701223	0.9999	1.06597	0.596786	1.90402
GABRG3	15	27216428	27778373	12	0.000104911	0.0524448	0.0356499	1.47111	0.141262	0.9999	2.13255	0.764026	5.9524	1	8.74256e-06	0.33327	0.129003	2.58342	0.00978253	0.490827	29.0555	1.80607	467.437	11	9.61681e-05	0.0292262	0.0370938	0.7879	0.430755	0.9999	1.69074	0.581938	4.91219
CCL18	17	34391642	34398841	56	0.000489583	0.0118522	0.0173247	0.684121	0.493899	0.9999	1.4211	0.900426	2.24284	2	1.74851e-05	0.233374	0.0912174	2.55844	0.0105143	0.493203	7.68182	0.117716	501.293	54	0.000472098	0.00356274	0.0176457	0.201904	0.839992	0.9999	1.39001	0.877176	2.20267
CCL3	17	34415602	34417506	56	0.000489583	0.0118522	0.0173247	0.684121	0.493899	0.9999	1.4211	0.900426	2.24284	2	1.74851e-05	0.233374	0.0912174	2.55844	0.0105143	0.493203	7.68182	0.117716	501.293	54	0.000472098	0.00356274	0.0176457	0.201904	0.839992	0.9999	1.39001	0.877176	2.20267
CCL4	17	34431219	34433014	56	0.000489583	0.0118522	0.0173247	0.684121	0.493899	0.9999	1.4211	0.900426	2.24284	2	1.74851e-05	0.233374	0.0912174	2.55844	0.0105143	0.493203	7.68182	0.117716	501.293	54	0.000472098	0.00356274	0.0176457	0.201904	0.839992	0.9999	1.39001	0.877176	2.20267
TBC1D3B	17	34493060	34503988	56	0.000489583	0.0118522	0.0173247	0.684121	0.493899	0.9999	1.4211	0.900426	2.24284	2	1.74851e-05	0.233374	0.0912174	2.55844	0.0105143	0.493203	7.68182	0.117716	501.293	54	0.000472098	0.00356274	0.0176457	0.201904	0.839992	0.9999	1.39001	0.877176	2.20267
CCL4L2	17	34538467	34641840	54	0.000472098	0.00911362	0.0176456	0.516483	0.605517	0.9999	1.33965	0.83994	2.13665	2	1.74851e-05	0.233374	0.0912174	2.55844	0.0105143	0.493203	7.68182	0.117716	501.293	52	0.000454613	0.000395899	0.017985	0.0220127	0.982438	0.9999	1.30781	0.816362	2.09511
CCL3L1	17	34522267	34625730	54	0.000472098	0.00911362	0.0176456	0.516483	0.605517	0.9999	1.33965	0.83994	2.13665	2	1.74851e-05	0.233374	0.0912174	2.55844	0.0105143	0.493203	7.68182	0.117716	501.293	52	0.000454613	0.000395899	0.017985	0.0220127	0.982438	0.9999	1.30781	0.816362	2.09511
TBC1D3C	17	34581084	34592032	47	0.0004109	0.0079559	0.0189261	0.420367	0.674218	0.9999	1.42908	0.872617	2.34038	2	1.74851e-05	0.233374	0.0912174	2.55844	0.0105143	0.493203	7.68182	0.117716	501.293	45	0.000393415	-0.00218401	0.0193468	-0.112887	0.91012	0.9999	1.39268	0.846052	2.29247
MYO6	6	76458908	76629254	15	0.000131138	0.0460439	0.0322169	1.42919	0.152951	0.9999	1.39504	0.572075	3.40188	9	7.8683e-05	0.101588	0.0401659	2.5292	0.0114324	0.523644	2.82917	0.887907	9.01468	6	5.24553e-05	-0.0541406	0.0539418	-1.00369	0.31553	0.9999	0.49962	0.118615	2.10446
ZNF91	19	23540497	23578269	84	0.000734375	0.0257495	0.0136027	1.89298	0.0583607	0.990245	1.03982	0.688897	1.56951	73	0.000638207	0.0365918	0.0145364	2.51726	0.0118273	0.532272	1.18071	0.75967	1.8351	11	9.61681e-05	-0.050444	0.0385321	-1.30914	0.190485	0.9999	0.680726	0.204812	2.26251
NTS	12	86268072	86276770	17	0.000148623	0.0778853	0.0337368	2.30862	0.0209649	0.663856	2.03857	0.835273	4.97533	14	0.000122396	0.0916662	0.0364784	2.51289	0.0119748	0.532272	2.40012	0.880045	6.54578	3	2.62277e-05	-0.00358833	0.0886822	-0.0404628	0.967724	0.9999	1.24879	0.193027	8.07907
CCSER1	4	91048683	92523370	99	0.000865513	-0.00965535	0.0121491	-0.794737	0.426767	0.9999	0.714661	0.490988	1.04023	54	0.000472098	-0.0439281	0.0175122	-2.50844	0.0121267	0.532272	0.563197	0.338604	0.936759	45	0.000393415	0.0221191	0.0168591	1.312	0.189521	0.9999	0.974526	0.556553	1.7064
SPN	16	29674270	29681823	49	0.000428385	0.0251764	0.0170452	1.47704	0.139665	0.9999	1.32228	0.802211	2.17951	22	0.000192336	0.0575101	0.0231532	2.48389	0.0129955	0.562927	1.79057	0.79825	4.01646	27	0.000236049	-0.0130776	0.0251829	-0.519306	0.603547	0.9999	1.09456	0.576396	2.07853
QPRT	16	29690440	29709314	50	0.000437128	0.0234513	0.0168985	1.38777	0.165207	0.9999	1.27712	0.777212	2.09859	22	0.000192336	0.0575101	0.0231532	2.48389	0.0129955	0.562927	1.79057	0.79825	4.01646	28	0.000244792	-0.0153654	0.0247168	-0.62166	0.534166	0.9999	1.03931	0.550186	1.96326
NRXN3	14	78870073	80334633	41	0.000358445	0.0659831	0.0198164	3.32973	0.000869307	0.203608	2.37342	1.38083	4.07951	33	0.000288504	0.0545126	0.0220684	2.47016	0.0135051	0.567986	2.31455	1.28988	4.1532	8	6.99405e-05	0.113684	0.0450218	2.52509	0.011567	0.9999	2.80927	0.683631	11.5442
PARD3	10	34398487	35104253	35	0.00030599	0.0648065	0.0252618	2.5654	0.0103057	0.493203	2.28371	1.23263	4.23104	9	7.8683e-05	0.108863	0.0440411	2.47184	0.0134419	0.567986	4.39857	1.12187	17.2456	26	0.000227307	0.0431967	0.03084	1.40067	0.161312	0.9999	1.93608	0.968833	3.86899
UQCRC2	16	21964608	21994668	133	0.00116276	0.0234808	0.010247	2.29148	0.0219355	0.677866	1.53065	1.12254	2.08713	69	0.000603236	0.0328928	0.0133607	2.46191	0.0138199	0.567986	1.79256	1.15945	2.77137	64	0.000559524	0.00966237	0.0159816	0.604593	0.545449	0.9999	1.38105	0.878117	2.17203
LRRIQ3	1	74491701	74663871	15	0.000131138	0.0628407	0.0321521	1.95448	0.0506439	0.942748	1.99666	0.766876	5.19858	3	2.62277e-05	0.183502	0.0744802	2.46377	0.0137486	0.567986	10.1856	1.6866	61.5124	12	0.000104911	0.0352044	0.0356428	0.987698	0.323301	0.9999	1.26821	0.416924	3.85769
GLTPD1	1	1260142	1264276	73	0.000638207	0.0203997	0.0162261	1.25721	0.208676	0.9999	1.3398	0.890565	2.01563	40	0.000349702	0.0549195	0.0222629	2.46686	0.0136303	0.567986	1.90027	1.10583	3.26546	33	0.000288504	-0.0186924	0.0236838	-0.789252	0.429965	0.9999	0.874355	0.46517	1.64348
TAS1R3	1	1266725	1269844	72	0.000629464	0.0212414	0.0163554	1.29874	0.194034	0.9999	1.33718	0.884817	2.02082	40	0.000349702	0.0549195	0.0222629	2.46686	0.0136303	0.567986	1.90027	1.10583	3.26546	32	0.000279762	-0.0182257	0.0240927	-0.756479	0.449362	0.9999	0.853733	0.445739	1.63517
KCNV2	9	2717525	2730037	28	0.000244792	0.0268153	0.0243405	1.10167	0.270604	0.9999	0.91649	0.44541	1.8858	18	0.000157366	0.0725699	0.0295221	2.45816	0.0139652	0.570569	1.67582	0.731708	3.83811	10	8.74256e-05	-0.0702778	0.0430033	-1.63424	0.102208	0.9999	1.76738e+06	0	NA
AP5Z1	7	4815261	4834026	42	0.000367187	0.0688696	0.0247178	2.78624	0.00533241	0.367202	1.53699	0.889374	2.65619	27	0.000236049	0.0667685	0.0272939	2.44628	0.0144341	0.581173	1.67385	0.852103	3.28808	15	0.000131138	0.0786583	0.0592237	1.32816	0.184126	0.9999	1.36384	0.515904	3.60545
KIF22	16	29802033	29816706	45	0.000393415	0.026414	0.0172707	1.52941	0.126163	0.9999	1.21391	0.701912	2.09938	20	0.000174851	0.0567851	0.0232403	2.44339	0.01455	0.582382	1.87083	0.795548	4.39948	25	0.000218564	-0.0110385	0.0258056	-0.427758	0.668828	0.9999	0.896683	0.433021	1.85682
ZSWIM6	5	60628099	60841999	23	0.000201079	0.0508101	0.027681	1.83556	0.0664227	0.9999	2.21593	1.13109	4.34124	14	0.000122396	0.088464	0.0364787	2.42509	0.0153048	0.602864	2.40822	1.01031	5.74036	9	7.8683e-05	-0.00030358	0.0424979	-0.00714341	0.9943	0.9999	1.95811	0.677657	5.65799
ICA1	7	8152814	8302242	42	0.000367187	0.0126149	0.0211177	0.597362	0.550266	0.9999	1.26094	0.714186	2.22625	5	4.37128e-05	0.139257	0.0576931	2.41375	0.0157891	0.619628	6.85493	1.67779	28.0071	37	0.000323475	-0.00697618	0.0226916	-0.307434	0.758513	0.9999	0.967301	0.517541	1.80792
GRM7	3	6902801	7783218	66	0.000577009	0.0341028	0.0137612	2.47818	0.0132054	0.567986	1.1727	0.734749	1.87169	49	0.000428385	0.0370144	0.0153827	2.40623	0.0161179	0.625493	1.14413	0.648301	2.01917	17	0.000148623	0.0224053	0.0307719	0.728109	0.466547	0.9999	1.06975	0.455588	2.51183
PELI2	14	56585092	56768031	18	0.000157366	0.0655947	0.0320213	2.04847	0.0405136	0.885811	2.07464	0.929547	4.63034	15	0.000131138	0.0795359	0.0334419	2.37833	0.0173912	0.62879	2.65339	1.14086	6.17123	3	2.62277e-05	-0.0879698	0.110984	-0.792632	0.427992	0.9999	0.463213	0.0649679	3.30266
KCNMA1	10	78629358	79397577	12	0.000104911	0.085873	0.0418377	2.05253	0.0401186	0.879661	2.13086	0.688073	6.59896	10	8.74256e-05	0.105356	0.0442274	2.38215	0.017212	0.62879	2.69546	0.837915	8.67094	2	1.74851e-05	-0.0799071	0.129004	-0.619414	0.535644	0.9999	499294	0	NA
PCDHGC5	5	140868807	140892548	18	0.000157366	0.0550807	0.0304166	1.81088	0.0701601	0.9999	1.74832	0.730571	4.18391	15	0.000131138	0.0790692	0.0333216	2.37291	0.0176485	0.62879	2.42419	0.942695	6.23395	3	2.62277e-05	-0.0647648	0.0744817	-0.86954	0.384552	0.9999	NA	NA	NA
PCDHGC4	5	140864740	140892548	18	0.000157366	0.0550807	0.0304166	1.81088	0.0701601	0.9999	1.74832	0.730571	4.18391	15	0.000131138	0.0790692	0.0333216	2.37291	0.0176485	0.62879	2.42419	0.942695	6.23395	3	2.62277e-05	-0.0647648	0.0744817	-0.86954	0.384552	0.9999	NA	NA	NA
AGBL1	15	86685241	87572283	31	0.000271019	0.0411824	0.0230923	1.78338	0.0745238	0.9999	1.68258	0.870499	3.25223	27	0.000236049	0.059067	0.0247302	2.38845	0.0169195	0.62879	2.27482	1.14972	4.50093	4	3.49702e-05	-0.0805094	0.0645028	-1.24815	0.211975	0.9999	NA	NA	NA
PCDHGC3	5	140855568	140892548	19	0.000166109	0.0479898	0.0296049	1.62101	0.105016	0.9999	1.54903	0.655676	3.65958	15	0.000131138	0.0790692	0.0333216	2.37291	0.0176485	0.62879	2.42419	0.942695	6.23395	4	3.49702e-05	-0.068466	0.0645039	-1.06142	0.288497	0.9999	NA	NA	NA
DVL1	1	1270657	1284492	78	0.00068192	0.0189667	0.015498	1.22382	0.22102	0.9999	1.32258	0.887972	1.96991	44	0.000384673	0.049963	0.0210481	2.37375	0.0176083	0.62879	1.81898	1.08175	3.05864	34	0.000297247	-0.017716	0.0228904	-0.773951	0.43896	0.9999	0.862783	0.459966	1.61837
SCNN1D	1	1215815	1227409	63	0.000550781	0.0247679	0.0175682	1.40981	0.158595	0.9999	1.36933	0.883339	2.12269	32	0.000279762	0.0602791	0.0254915	2.36468	0.0180458	0.62879	2.06528	1.13846	3.74661	31	0.000271019	-0.00734799	0.0242339	-0.303211	0.761729	0.9999	0.859667	0.447756	1.65051
TRIM34	11	5641173	5665625	20	0.000174851	0.0291504	0.0223829	1.30235	0.192797	0.9999	1.39864	0.610284	3.20539	4	3.49702e-05	0.135098	0.0571193	2.36519	0.018021	0.62879	4.66791	0.808374	26.9546	16	0.000139881	0.00992995	0.0243281	0.408168	0.68315	0.9999	0.983087	0.377465	2.56039
TRIM6-TRIM34	11	5617864	5665625	20	0.000174851	0.0291504	0.0223829	1.30235	0.192797	0.9999	1.39864	0.610284	3.20539	4	3.49702e-05	0.135098	0.0571193	2.36519	0.018021	0.62879	4.66791	0.808374	26.9546	16	0.000139881	0.00992995	0.0243281	0.408168	0.68315	0.9999	0.983087	0.377465	2.56039
TRIM6	11	5617330	5634188	20	0.000174851	0.0291504	0.0223829	1.30235	0.192797	0.9999	1.39864	0.610284	3.20539	4	3.49702e-05	0.135098	0.0571193	2.36519	0.018021	0.62879	4.66791	0.808374	26.9546	16	0.000139881	0.00992995	0.0243281	0.408168	0.68315	0.9999	0.983087	0.377465	2.56039
OR52H1	11	5565790	5566753	22	0.000192336	0.0218175	0.0281547	0.774915	0.43839	0.9999	1.52402	0.740244	3.13768	6	5.24553e-05	0.120177	0.0506309	2.37358	0.0176165	0.62879	3.59275	1.02887	12.5456	16	0.000139881	-0.0222064	0.0338722	-0.655593	0.512086	0.9999	1.13347	0.45308	2.8356
SLFN14	17	33875143	33885110	57	0.000498326	0.0101455	0.0173585	0.584471	0.558903	0.9999	1.52822	0.97583	2.3933	1	8.74256e-06	0.48831	0.206138	2.36885	0.0178434	0.62879	26.0694	1.61145	421.742	56	0.000489583	0.00673169	0.0174202	0.38643	0.699178	0.9999	1.45724	0.92864	2.28673
SLFN12L	17	33801941	33864715	60	0.000524553	0.00610247	0.0152042	0.401367	0.68815	0.9999	1.47463	0.9539	2.27963	1	8.74256e-06	0.48831	0.206138	2.36885	0.0178434	0.62879	26.0694	1.61145	421.742	59	0.000515811	0.00346568	0.0152456	0.227323	0.820173	0.9999	1.40956	0.910135	2.18304
C1orf233	1	1533387	1535476	34	0.000297247	0.0439422	0.0226599	1.93921	0.0524762	0.959308	1.45367	0.781084	2.70543	20	0.000174851	0.0730895	0.0309907	2.35843	0.0183524	0.634762	2.16211	1.03971	4.49616	14	0.000122396	0.0104511	0.0332075	0.314721	0.752973	0.9999	0.56694	0.171436	1.87488
CXorf64	23	125953746	125955768	53	0.000463356	0.0414636	0.0177253	2.33924	0.0193232	0.637516	1.60775	0.989633	2.61192	53	0.000463356	0.0414636	0.0177253	2.33924	0.0193232	0.637516	1.60775	0.989633	2.61192	0	NA	NA	NA	NA	NA	NA	NA	NA	NA
ESRRG	1	216676587	217311097	15	0.000131138	0.083174	0.0399216	2.08343	0.0372116	0.854178	1.90844	0.715207	5.09245	4	3.49702e-05	0.150768	0.0645019	2.33742	0.0194173	0.637516	4.20745	0.394517	44.8716	11	9.61681e-05	0.0412029	0.0508243	0.810693	0.417542	0.9999	1.6328	0.559957	4.76115
MRPL20	1	1337275	1342693	67	0.000585751	0.0308797	0.0172574	1.78936	0.0735565	0.9999	1.3036	0.842603	2.01681	37	0.000323475	0.0545636	0.0233172	2.34006	0.0192808	0.637516	1.78717	1.02249	3.12372	30	0.000262277	0.00219099	0.0256498	0.0854194	0.931928	0.9999	0.841407	0.412059	1.71812
PMP22	17	15133095	15168644	143	0.00125019	0.0224794	0.0109992	2.04374	0.0409794	0.887693	1.34133	0.993115	1.81164	98	0.000856771	0.0308321	0.0132169	2.33278	0.0196595	0.644826	1.54085	1.08177	2.19476	45	0.000393415	0.00365657	0.0198186	0.184502	0.85362	0.9999	0.943158	0.53302	1.66888
IL9R	23	155227245	155240482	19	0.000166109	0.0578056	0.0295985	1.95299	0.050821	0.942748	2.1108	0.930757	4.78692	14	0.000122396	0.0801665	0.0344804	2.32499	0.0200725	0.649132	2.41061	0.865236	6.71611	5	4.37128e-05	-0.00481222	0.0576944	-0.0834088	0.933527	0.9999	1.67958	0.433824	6.50263
SPRY3	23	154997450	155012117	19	0.000166109	0.0578056	0.0295985	1.95299	0.050821	0.942748	2.1108	0.930757	4.78692	14	0.000122396	0.0801665	0.0344804	2.32499	0.0200725	0.649132	2.41061	0.865236	6.71611	5	4.37128e-05	-0.00481222	0.0576944	-0.0834088	0.933527	0.9999	1.67958	0.433824	6.50263
VAMP7	23	155110942	155173433	19	0.000166109	0.0578056	0.0295985	1.95299	0.050821	0.942748	2.1108	0.930757	4.78692	14	0.000122396	0.0801665	0.0344804	2.32499	0.0200725	0.649132	2.41061	0.865236	6.71611	5	4.37128e-05	-0.00481222	0.0576944	-0.0834088	0.933527	0.9999	1.67958	0.433824	6.50263
PUSL1	1	1243993	1247057	77	0.000673177	0.0286784	0.0157355	1.82252	0.0683756	0.9999	1.41206	0.947194	2.10508	41	0.000358445	0.0509728	0.0219376	2.32354	0.0201502	0.649132	1.81068	1.05772	3.09966	36	0.000314732	0.00504539	0.0225707	0.223538	0.823117	0.9999	1.05419	0.580295	1.91508
CPSF3L	1	1246964	1260067	76	0.000664434	0.023968	0.0158545	1.51174	0.130599	0.9999	1.35952	0.910349	2.03032	41	0.000358445	0.0509328	0.0219391	2.32156	0.0202567	0.649132	1.80937	1.05685	3.09772	35	0.00030599	-0.00550142	0.022924	-0.239985	0.810342	0.9999	0.969525	0.529467	1.77533
FOXK1	7	4683387	4811074	51	0.00044587	0.0673902	0.0211868	3.18076	0.00146887	0.244529	1.47228	0.889281	2.43749	26	0.000227307	0.063371	0.0273651	2.31576	0.0205715	0.656201	1.51422	0.746041	3.07336	25	0.000218564	0.0734485	0.0336592	2.18212	0.0291007	0.9999	1.48607	0.710144	3.10978
NOL4	18	31431063	31803515	39	0.00034096	0.000541442	0.0185509	0.0291868	0.976716	0.9999	1.09065	0.625297	1.90232	1	8.74256e-06	0.298375	0.129006	2.31289	0.0207289	0.656869	23.756	1.47647	382.226	38	0.000332217	-0.00574682	0.0187456	-0.30657	0.759171	0.9999	1.01039	0.575541	1.77379
VBP1	23	154444700	154468098	17	0.000148623	0.0851148	0.0312905	2.72015	0.00652528	0.409402	2.06923	0.811481	5.27644	11	9.61681e-05	0.0882042	0.0388994	2.2675	0.02336	0.677866	2.3593	0.743349	7.48812	6	5.24553e-05	0.0794382	0.0526676	1.50829	0.13148	0.9999	1.60562	0.320852	8.03488
GAD2	10	26505235	26593491	16	0.000139881	0.0866909	0.0328847	2.63621	0.00838383	0.465584	2.19308	0.904948	5.3148	12	0.000104911	0.0865127	0.0382249	2.26325	0.02362	0.678929	2.08794	0.749562	5.81606	4	3.49702e-05	0.0871813	0.0645029	1.35159	0.176507	0.9999	2.53498	0.434539	14.7884
FPGT-TNNI3K	1	74663895	75010116	17	0.000148623	0.0902526	0.0345375	2.61318	0.00897042	0.482417	2.92423	1.23135	6.94448	2	1.74851e-05	0.277758	0.122107	2.2747	0.0229237	0.677866	11.6924	1.60247	85.3128	15	0.000131138	0.0739491	0.0360077	2.0537	0.0400049	0.9999	2.40136	0.943517	6.11174
ZHX2	8	123793900	123986755	116	0.00101414	0.0270202	0.0113739	2.37562	0.0175194	0.62879	1.35507	0.969332	1.89431	114	0.000996652	0.0264258	0.0114631	2.30529	0.0211503	0.667639	1.34523	0.960169	1.88472	2	1.74851e-05	0.0645713	0.091222	0.707848	0.47904	0.9999	2.36065	0.136027	40.9673
PLCH1	3	155197670	155421997	13	0.000113653	0.0763134	0.0334709	2.27999	0.0226082	0.677866	2.8641	1.18986	6.89412	13	0.000113653	0.0763134	0.0334709	2.27999	0.0226082	0.677866	2.8641	1.18986	6.89412	0	NA	NA	NA	NA	NA	NA	NA	NA	NA
TNNI3K	1	74701070	75010116	16	0.000139881	0.0794062	0.0350337	2.26657	0.0234166	0.677866	2.46217	1.00583	6.02714	2	1.74851e-05	0.277758	0.122107	2.2747	0.0229237	0.677866	11.6924	1.60247	85.3128	14	0.000122396	0.0616157	0.0365711	1.68482	0.092024	0.9999	1.92784	0.728829	5.09934
F8A1	23	154114634	154688276	20	0.000174851	0.0644993	0.0288489	2.23576	0.0253675	0.703919	1.61601	0.690283	3.78321	11	9.61681e-05	0.0882042	0.0388994	2.2675	0.02336	0.677866	2.3593	0.743349	7.48812	9	7.8683e-05	0.0355198	0.0430038	0.825969	0.408822	0.9999	1.02501	0.282849	3.71447
H2AFB3	23	154113316	154689596	20	0.000174851	0.0644993	0.0288489	2.23576	0.0253675	0.703919	1.61601	0.690283	3.78321	11	9.61681e-05	0.0882042	0.0388994	2.2675	0.02336	0.677866	2.3593	0.743349	7.48812	9	7.8683e-05	0.0355198	0.0430038	0.825969	0.408822	0.9999	1.02501	0.282849	3.71447
POLR3E	16	22308695	22346424	139	0.00121522	0.0212694	0.0100589	2.11449	0.0344735	0.8314	1.50581	1.11194	2.03921	74	0.000646949	0.0297262	0.0130166	2.28372	0.022388	0.677866	1.76317	1.15999	2.68001	65	0.000568266	0.00836037	0.0158605	0.527118	0.598112	0.9999	1.34054	0.854017	2.10424
MGAT4C	12	86373036	87232681	41	0.000358445	0.0425774	0.0206008	2.06678	0.0387548	0.86909	1.24757	0.687736	2.26314	37	0.000323475	0.0486503	0.021471	2.26586	0.0234598	0.678399	1.3353	0.711345	2.50655	4	3.49702e-05	-0.0278014	0.0730804	-0.380422	0.703632	0.9999	0.846435	0.140432	5.10178
FABP12	8	82437280	82443550	30	0.000262277	0.0438243	0.023366	1.87556	0.0607154	0.9999	1.86584	0.957773	3.63484	27	0.000236049	0.055854	0.0246074	2.26981	0.0232192	0.677866	2.2399	1.11444	4.50193	3	2.62277e-05	-0.0664063	0.0744815	-0.891582	0.372617	0.9999	NA	NA	NA
CLIC2	23	154505499	154563986	13	0.000113653	0.0582608	0.0357818	1.62822	0.103478	0.9999	1.59363	0.553564	4.5878	8	6.99405e-05	0.10345	0.0456124	2.26802	0.0233281	0.677866	2.58765	0.645599	10.3716	5	4.37128e-05	-0.0140412	0.0576951	-0.243369	0.807719	0.9999	0.790943	0.139391	4.48804
EGFL6	23	13587693	13651694	15	0.000131138	0.041685	0.0333116	1.25136	0.210802	0.9999	1.20767	0.46641	3.12698	3	2.62277e-05	0.169193	0.074483	2.27157	0.0231125	0.677866	8.111	1.27555	51.5763	12	0.000104911	0.0098045	0.0372432	0.263256	0.792353	0.9999	0.680458	0.226427	2.04491
PINX1	8	10622883	10697299	16	0.000139881	0.0365378	0.0326083	1.12051	0.262498	0.9999	1.42107	0.560699	3.60165	10	8.74256e-05	0.100092	0.0441018	2.26958	0.0232332	0.677866	2.29387	0.770563	6.82854	6	5.24553e-05	-0.0400999	0.0484287	-0.828019	0.40766	0.9999	0.316154	0.0342883	2.91508
SSU72	1	1477052	1510262	48	0.000419643	0.0159507	0.0173017	0.92192	0.35657	0.9999	1.63561	0.990269	2.7015	24	0.000209821	0.0636647	0.0279377	2.27881	0.0226787	0.677866	2.23237	1.15981	4.29681	24	0.000209821	-0.0137281	0.0220319	-0.623102	0.533218	0.9999	1.13649	0.514758	2.50918
XKR6	8	10753656	11058875	30	0.000262277	0.00697966	0.0231698	0.301239	0.763232	0.9999	1.18595	0.58251	2.4145	4	3.49702e-05	0.160242	0.0700824	2.28648	0.0222261	0.677866	4.66468	0.854709	25.4581	26	0.000227307	-0.01183	0.0245501	-0.481872	0.629897	0.9999	0.860001	0.379827	1.9472
LOC100506388	17	180995	183279	77	0.000673177	0.00247739	0.0148529	0.166795	0.867531	0.9999	1.23291	0.822233	1.84872	17	0.000148623	0.0699939	0.0306837	2.28114	0.0225402	0.677866	2.68858	1.16763	6.1907	60	0.000524553	-0.0181773	0.0169698	-1.07116	0.284099	0.9999	1.03328	0.644045	1.65775
RXRA	9	137218315	137332431	79	0.000690662	0.000803519	0.0231068	0.0347742	0.97226	0.9999	1.78668	1.16703	2.73532	29	0.000253534	0.115639	0.0508456	2.27432	0.0229467	0.677866	2.83684	1.48167	5.43147	50	0.000437128	-0.0293329	0.0259408	-1.13076	0.258154	0.9999	1.28381	0.742947	2.21841
RPH3AL	17	62179	202633	78	0.00068192	0.00135418	0.0147555	0.0917744	0.926877	0.9999	1.20479	0.804473	1.80431	17	0.000148623	0.0699939	0.0306837	2.28114	0.0225402	0.677866	2.68858	1.16763	6.1907	61	0.000533296	-0.0192867	0.016825	-1.14631	0.251666	0.9999	1.00382	0.626828	1.60756
RASSF9	12	86198330	86230318	18	0.000157366	0.0679109	0.0326397	2.08062	0.0374686	0.854178	1.79334	0.745791	4.3123	15	0.000131138	0.079109	0.0351027	2.25365	0.0242185	0.689037	2.0261	0.759686	5.40363	3	2.62277e-05	-0.00358833	0.0886822	-0.0404628	0.967724	0.9999	1.24879	0.193027	8.07907
MXRA8	1	1288070	1297157	84	0.000734375	0.0193639	0.0152478	1.26995	0.204103	0.9999	1.32103	0.896368	1.94687	47	0.0004109	0.0461775	0.0204811	2.25463	0.0241563	0.689037	1.71107	1.03111	2.83941	37	0.000323475	-0.0139574	0.0228237	-0.61153	0.540849	0.9999	0.93849	0.509812	1.72762
AURKAIP1	1	1309109	1310818	83	0.000725632	0.0131802	0.0152896	0.862037	0.388667	0.9999	1.21548	0.816727	1.80891	47	0.0004109	0.0461775	0.0204811	2.25463	0.0241563	0.689037	1.71107	1.03111	2.83941	36	0.000314732	-0.0283225	0.0229657	-1.23325	0.217482	0.9999	0.737297	0.382453	1.42137
GZMM	19	544033	549920	19	0.000166109	0.0233099	0.03108	0.749996	0.453257	0.9999	1.51798	0.6867	3.35558	8	6.99405e-05	0.108928	0.0483598	2.25244	0.0242943	0.689523	2.76844	0.720449	10.6382	11	9.61681e-05	-0.0369274	0.0405643	-0.910342	0.362642	0.9999	1.11008	0.41442	2.9735
MAP3K4	6	161412821	161538417	27	0.000236049	0.0107374	0.0240448	0.446558	0.655194	0.9999	1.1094	0.53126	2.31669	13	0.000113653	0.0763041	0.0341095	2.23703	0.0252842	0.703919	2.67934	0.837194	8.57489	14	0.000122396	-0.0539972	0.0338931	-1.59316	0.111124	0.9999	0.702618	0.259637	1.9014
TIMM22	17	900356	905390	163	0.00142504	-0.00338641	0.0102061	-0.331803	0.740038	0.9999	0.873624	0.653735	1.16748	26	0.000227307	0.0573486	0.0256635	2.23464	0.0254412	0.703919	1.7038	0.836298	3.47116	137	0.00119773	-0.0147894	0.0111211	-1.32985	0.183569	0.9999	0.770548	0.559982	1.06029
ATAD3B	1	1407163	1431582	54	0.000472098	0.0448568	0.0184448	2.43195	0.0150178	0.597816	1.70864	1.05941	2.75572	23	0.000201079	0.0620731	0.0280142	2.21578	0.0267069	0.723074	2.18021	1.11274	4.27174	31	0.000271019	0.0316663	0.0244999	1.29251	0.196181	0.9999	1.39564	0.703989	2.76681
TMEM240	1	1470157	1475740	44	0.000384673	0.0146155	0.0178434	0.819099	0.41273	0.9999	1.44127	0.853899	2.43268	23	0.000201079	0.0620731	0.0280142	2.21578	0.0267069	0.723074	2.18021	1.11274	4.27174	21	0.000183594	-0.0177736	0.0231413	-0.768047	0.442459	0.9999	0.824354	0.353058	1.92478
ATAD3A	1	1447522	1470067	45	0.000393415	0.0117295	0.0174964	0.670397	0.502605	0.9999	1.44127	0.853899	2.43268	23	0.000201079	0.0620731	0.0280142	2.21578	0.0267069	0.723074	2.18021	1.11274	4.27174	22	0.000192336	-0.0204591	0.0223991	-0.913389	0.361038	0.9999	0.824354	0.353058	1.92478
TRIM13	13	50571142	50592603	33	0.000288504	-0.0523456	0.0228659	-2.28924	0.0220654	0.677866	0.456469	0.219868	0.947677	32	0.000279762	-0.0514075	0.0232335	-2.21264	0.0269225	0.726125	0.475563	0.228335	0.990473	1	8.74256e-06	-0.0812213	0.129004	-0.629601	0.528956	0.9999	NA	NA	NA
BRSK1	19	55793439	55823903	28	0.000244792	-0.00479163	0.0246801	-0.19415	0.846059	0.9999	0.98169	0.483893	1.99159	10	8.74256e-05	0.0942845	0.0427288	2.20658	0.0273434	0.729814	3.25868	1.10536	9.60683	18	0.000157366	-0.0543758	0.0302286	-1.79882	0.0720466	0.9999	0.528464	0.203549	1.37202
SOX7	8	10581277	10697299	34	0.000297247	0.0365152	0.0231297	1.57872	0.114401	0.9999	1.8347	1.00619	3.34541	22	0.000192336	0.0644796	0.0292643	2.20335	0.0275701	0.730785	2.03482	0.954521	4.33777	12	0.000104911	-0.0100249	0.0377488	-0.265569	0.790571	0.9999	1.55493	0.568393	4.25375
CCNL2	1	1321090	1334718	81	0.000708147	0.0219929	0.0152933	1.43807	0.150414	0.9999	1.29322	0.863797	1.93612	46	0.000402158	0.0449385	0.0205035	2.19175	0.0283973	0.74485	1.64396	0.985967	2.74106	35	0.00030599	-0.00677479	0.0229487	-0.295215	0.76783	0.9999	0.913416	0.46857	1.78059
CHST6	16	75507021	75528926	72	0.000629464	-0.030134	0.0154763	-1.94711	0.0515212	0.953339	0.789435	0.50968	1.22274	63	0.000550781	-0.0359661	0.0164665	-2.1842	0.0289475	0.748776	0.69527	0.430665	1.12245	9	7.8683e-05	0.0140072	0.0452846	0.309315	0.757082	0.9999	2.10527	0.691188	6.41235
ACAP3	1	1227763	1243269	79	0.000690662	0.0261392	0.0155067	1.68568	0.0918583	0.9999	1.37888	0.929959	2.0445	42	0.000367187	0.0472321	0.021627	2.18394	0.0289666	0.748776	1.72715	1.01257	2.94603	37	0.000323475	0.00381703	0.0222332	0.171682	0.863688	0.9999	1.06555	0.594691	1.90921
OR52B6	11	5602106	5603114	21	0.000183594	0.0306708	0.0221428	1.38514	0.166011	0.9999	1.57064	0.725108	3.40214	5	4.37128e-05	0.113479	0.052229	2.17272	0.0298013	0.76233	3.73433	0.848848	16.4284	16	0.000139881	0.0125251	0.0244481	0.512315	0.60843	0.9999	1.13347	0.45308	2.8356
TMEM18	2	667972	677439	46	0.000402158	0.0495344	0.0192812	2.56906	0.0101976	0.493203	1.71953	1.02917	2.87298	6	5.24553e-05	0.114324	0.052666	2.17074	0.0299511	0.765092	3.45518	0.71006	16.8131	40	0.000349702	0.0395013	0.0207188	1.90655	0.056579	0.9999	1.58719	0.923247	2.72862
SH3RF3	2	109745996	110262207	867	0.0075798	0.00898861	0.00426058	2.10972	0.0348828	0.8314	1.09363	0.965948	1.23818	863	0.00754483	0.00923207	0.00426747	2.16336	0.0305137	0.770751	1.0977	0.969351	1.24304	4	3.49702e-05	-0.0652874	0.0744822	-0.87655	0.380731	0.9999	2.47441e-06	0	NA
MYH11	16	15796991	15950887	300	0.00262277	0.00437379	0.00643364	0.679832	0.496611	0.9999	1.00294	0.81494	1.23432	31	0.000271019	0.0435425	0.0201575	2.16011	0.0307639	0.773629	1.83492	0.960361	3.50592	269	0.00235175	-8.33491e-05	0.00678632	-0.0122819	0.990201	0.9999	0.938396	0.754313	1.1674
RTP1	3	186915273	186919253	17	0.000148623	0.033216	0.0325366	1.02088	0.307312	0.9999	1.41374	0.570541	3.50308	7	6.11979e-05	0.104585	0.0487606	2.14488	0.0319628	0.796551	3.39118	0.869839	13.2209	10	8.74256e-05	-0.0240596	0.0436806	-0.550808	0.581766	0.9999	0.734706	0.210575	2.56343
MASP1	3	186933872	187009810	18	0.000157366	0.0288807	0.0315488	0.915429	0.359966	0.9999	1.40901	0.5942	3.34114	7	6.11979e-05	0.104585	0.0487606	2.14488	0.0319628	0.796551	3.39118	0.869839	13.2209	11	9.61681e-05	-0.0256252	0.0413738	-0.619359	0.53568	0.9999	0.810191	0.261346	2.51165
KCNRG	13	50589389	50595058	32	0.000279762	-0.0515086	0.0232332	-2.21703	0.0266212	0.723074	0.474989	0.228055	0.9893	31	0.000271019	-0.0505113	0.0236191	-2.13857	0.0324702	0.806582	0.49567	0.237175	1.0359	1	8.74256e-06	-0.0812213	0.129004	-0.629601	0.528956	0.9999	NA	NA	NA
EEF2K	16	22217591	22300066	139	0.00121522	0.0205238	0.0100927	2.03354	0.0419977	0.901569	1.46662	1.08224	1.98753	74	0.000646949	0.0277112	0.0130167	2.1289	0.0332626	0.823977	1.67621	1.10065	2.55273	65	0.000568266	0.00931301	0.0159938	0.582287	0.560373	0.9999	1.30156	0.830734	2.03922
NMUR1	2	232387870	232395182	158	0.00138132	-0.022745	0.00959911	-2.36949	0.0178125	0.62879	0.884144	0.666022	1.1737	140	0.00122396	-0.0214729	0.0101161	-2.12264	0.0337837	0.828947	0.900636	0.665186	1.21943	18	0.000157366	-0.0341668	0.0303823	-1.12456	0.260776	0.9999	1.05469	0.460074	2.41779
WISP3	6	112375277	112390887	13	0.000113653	0.0571404	0.0351248	1.62678	0.103783	0.9999	2.09485	0.789815	5.55625	7	6.11979e-05	0.103483	0.0487597	2.12231	0.033812	0.828947	3.47947	0.878866	13.7754	6	5.24553e-05	0.0071544	0.0506387	0.141283	0.887646	0.9999	7.01738	0.983869	50.0511
APBA2	15	29131167	29410516	37	0.000323475	0.0285971	0.0186606	1.53248	0.125403	0.9999	1.52706	0.850864	2.74066	6	5.24553e-05	0.120857	0.0570339	2.11904	0.0340867	0.8314	4.72631	1.46691	15.2279	31	0.000271019	0.0175365	0.0197469	0.888063	0.374507	0.9999	1.20379	0.617426	2.34701
CTNND2	5	10971951	11904110	48	0.000419643	0.0271368	0.0163816	1.65654	0.0976124	0.9999	1.58853	0.94966	2.65719	23	0.000201079	0.0566408	0.0267778	2.11522	0.0344114	0.8314	2.24968	1.0681	4.73838	25	0.000218564	0.0094609	0.0207076	0.456881	0.647756	0.9999	1.20579	0.59145	2.45823
MOCS3	20	49575350	49578399	71	0.000620722	-0.0325863	0.0156182	-2.08642	0.0369402	0.854178	0.687322	0.437364	1.08013	70	0.000611979	-0.0331403	0.0157338	-2.10632	0.0351768	0.8314	0.668468	0.422555	1.0575	1	8.74256e-06	0.00471498	0.129005	0.0365487	0.970845	0.9999	2.20348	0.13567	35.7879
BOLA2	16	29464913	30205627	63	0.000550781	0.0167273	0.0153673	1.0885	0.276375	0.9999	1.14386	0.728819	1.79524	25	0.000218564	0.046524	0.0221101	2.10419	0.0353616	0.8314	1.4557	0.687479	3.08238	38	0.000332217	-0.0111131	0.0213705	-0.520022	0.603049	0.9999	1.00006	0.56704	1.76375
SLX1A	16	29465821	30208887	63	0.000550781	0.0167273	0.0153673	1.0885	0.276375	0.9999	1.14386	0.728819	1.79524	25	0.000218564	0.046524	0.0221101	2.10419	0.0353616	0.8314	1.4557	0.687479	3.08238	38	0.000332217	-0.0111131	0.0213705	-0.520022	0.603049	0.9999	1.00006	0.56704	1.76375
SLX1B-SULT1A4	16	29465870	30215650	63	0.000550781	0.0167273	0.0153673	1.0885	0.276375	0.9999	1.14386	0.728819	1.79524	25	0.000218564	0.046524	0.0221101	2.10419	0.0353616	0.8314	1.4557	0.687479	3.08238	38	0.000332217	-0.0111131	0.0213705	-0.520022	0.603049	0.9999	1.00006	0.56704	1.76375
PALLD	4	169418216	169849608	12	0.000104911	0.0261116	0.0442323	0.590328	0.554971	0.9999	1.53517	0.477833	4.93214	3	2.62277e-05	0.175026	0.0834008	2.09861	0.0358512	0.836045	13.2465	2.25004	77.985	9	7.8683e-05	-0.0320881	0.0521701	-0.615066	0.538511	0.9999	0.712927	0.190301	2.67085
SPRYD7	13	50486841	50510625	34	0.000297247	-0.0478078	0.0222184	-2.15172	0.031419	0.786324	0.480106	0.238515	0.966403	33	0.000288504	-0.046785	0.0225552	-2.07425	0.0380561	0.860611	0.500535	0.247792	1.01107	1	8.74256e-06	-0.0812213	0.129004	-0.629601	0.528956	0.9999	NA	NA	NA
PDZD9	16	21995185	22012431	133	0.00116276	0.0204161	0.0102471	1.99237	0.0463304	0.925743	1.51788	1.11423	2.06776	69	0.000603236	0.0276821	0.0133609	2.07187	0.0382773	0.860611	1.75941	1.14146	2.71188	64	0.000559524	0.00966237	0.0159816	0.604593	0.545449	0.9999	1.38105	0.878117	2.17203
VWA3A	16	22103862	22168287	134	0.0011715	0.0202791	0.0102504	1.97838	0.0478863	0.926141	1.49597	1.09885	2.0366	69	0.000603236	0.0276821	0.0133609	2.07187	0.0382773	0.860611	1.75941	1.14146	2.71188	65	0.000568266	0.00931301	0.0159938	0.582287	0.560373	0.9999	1.30156	0.830734	2.03922
C16orf52	16	22019455	22095972	135	0.00118025	0.0191761	0.0101833	1.88309	0.0596876	0.996678	1.47388	1.08328	2.00531	69	0.000603236	0.0276821	0.0133609	2.07187	0.0382773	0.860611	1.75941	1.14146	2.71188	66	0.000577009	0.00701844	0.0157422	0.445835	0.655716	0.9999	1.30156	0.830734	2.03922
TACC2	10	123748688	124014057	25	0.000218564	-0.0484599	0.0262183	-1.84832	0.0645559	0.9999	0.554935	0.242726	1.26873	23	0.000201079	-0.0569367	0.0273727	-2.08005	0.0375205	0.854178	0.413721	0.163975	1.04385	2	1.74851e-05	0.0457005	0.0912211	0.500986	0.616381	0.9999	3.27454	0.455944	23.5173
COL5A1	9	137533650	137736688	18	0.000157366	-0.013955	0.0251465	-0.554949	0.57893	0.9999	2.05111	0.855914	4.91527	6	5.24553e-05	0.13212	0.0635875	2.07777	0.0377309	0.856387	2.31794	0.38695	13.8851	12	0.000104911	-0.0410363	0.0273781	-1.49887	0.133907	0.9999	1.63997	0.573421	4.69025
TMEM132B	12	125811161	126143589	14	0.000122396	0.0447783	0.0366541	1.22165	0.221842	0.9999	1.09295	0.380594	3.13864	6	5.24553e-05	0.10429	0.05064	2.05944	0.0394518	0.873412	4.30915	0.834676	22.2467	8	6.99405e-05	-0.0206744	0.0531182	-0.389214	0.697118	0.9999	0.641403	0.179689	2.2895
SPANXN1	23	144329106	144337728	13	0.000113653	0.0291077	0.0357819	0.813475	0.415946	0.9999	0.881887	0.279792	2.77965	8	6.99405e-05	0.0932568	0.0456118	2.04458	0.0408967	0.887693	2.46731	0.5632	10.809	5	4.37128e-05	-0.0735297	0.0576945	-1.27447	0.202498	0.9999	NA	NA	NA
DEF8	16	90015138	90034468	27	0.000236049	0.038522	0.0269619	1.42876	0.153074	0.9999	1.59188	0.821823	3.08348	17	0.000148623	0.0679106	0.0334251	2.03173	0.0421815	0.901569	1.67991	0.69725	4.04745	10	8.74256e-05	-0.0162049	0.0456064	-0.35532	0.72235	0.9999	1.50022	0.550849	4.08583
ZNF444	19	56652534	56672262	77	0.000673177	0.0318023	0.0145985	2.17846	0.0293718	0.754419	1.51719	1.01608	2.26544	73	0.000638207	0.0303139	0.0149364	2.02953	0.0424042	0.901569	1.60109	1.06507	2.40686	4	3.49702e-05	0.063569	0.0690092	0.921167	0.356963	0.9999	NA	NA	NA
KLC1	14	104029298	104167888	28	0.000244792	0.0143568	0.0205986	0.696979	0.485816	0.9999	1.88941	0.955319	3.73683	10	8.74256e-05	0.242037	0.119821	2.01999	0.043384	0.908886	4.03703	1.27003	12.8324	18	0.000157366	0.00742708	0.0209083	0.355222	0.722423	0.9999	1.33542	0.56276	3.16895
XRCC3	14	104163953	104181823	29	0.000253534	0.0120635	0.020341	0.593063	0.553139	0.9999	1.73602	0.880309	3.42353	10	8.74256e-05	0.242037	0.119821	2.01999	0.043384	0.908886	4.03703	1.27003	12.8324	19	0.000166109	0.0052434	0.020639	0.254053	0.799455	0.9999	1.17198	0.496791	2.76482
ARHGAP11B	15	30918878	30977810	83	0.000725632	0.0168542	0.0122325	1.37782	0.168258	0.9999	1.44915	0.991247	2.11857	12	0.000104911	0.0521392	0.0258395	2.01781	0.0436107	0.91078	3.42452	1.34473	8.72094	71	0.000620722	0.00664461	0.013883	0.478614	0.632213	0.9999	1.23862	0.817213	1.87735
HIST1H3E	6	26225382	26225844	15	0.000131138	0.104812	0.0333105	3.14652	0.00165226	0.247961	2.96358	1.20935	7.2624	7	6.11979e-05	0.0975653	0.0487601	2.00092	0.0454007	0.925743	2.09247	0.516678	8.47416	8	6.99405e-05	0.111138	0.0456121	2.43658	0.0148268	0.9999	3.81413	1.15648	12.5792
CDR2	16	22357256	22385938	133	0.00116276	0.0185752	0.0102472	1.81271	0.0698768	0.9999	1.4581	1.06975	1.98743	69	0.000603236	0.026713	0.0133609	1.99935	0.0455704	0.925743	1.72478	1.1196	2.65707	64	0.000559524	0.00657092	0.0159818	0.41115	0.680963	0.9999	1.2936	0.820315	2.03994
EPHA7	6	93949739	94129300	37	0.000323475	-0.031891	0.0180993	-1.762	0.0780689	0.9999	0.747514	0.385542	1.44933	19	0.000166109	-0.0458938	0.0229081	-2.00339	0.0451354	0.925743	0.531557	0.198502	1.42343	18	0.000157366	-0.00862422	0.029521	-0.292139	0.770181	0.9999	1.01787	0.41327	2.50699
SACS	13	23902961	24007867	118	0.00103162	0.0180226	0.0119581	1.50715	0.131772	0.9999	1.07465	0.763561	1.51248	35	0.00030599	0.0436346	0.0217496	2.00622	0.0448323	0.925743	1.33477	0.707829	2.51699	83	0.000725632	0.00692228	0.0143114	0.483691	0.628605	0.9999	1.00002	0.667914	1.49726
APP	21	27252860	27543446	13	0.000113653	-0.048765	0.0351266	-1.38826	0.165057	0.9999	0.282277	0.0538433	1.47986	10	8.74256e-05	-0.0842976	0.0420962	-2.0025	0.0452311	0.925743	NA	NA	NA	3	2.62277e-05	0.0326868	0.0637336	0.512866	0.608045	0.9999	1.9614	0.257404	14.9458
SLITRK2	23	144899346	144907360	23	0.000201079	-0.00190717	0.0269024	-0.0708921	0.943484	0.9999	0.988292	0.457013	2.13719	4	3.49702e-05	0.128996	0.064503	1.99985	0.0455168	0.925743	5.09858	0.828541	31.375	19	0.000166109	-0.0294693	0.0295984	-0.995637	0.319427	0.9999	0.721136	0.304384	1.70849
TMEM257	23	144908927	144911370	23	0.000201079	-0.00190717	0.0269024	-0.0708921	0.943484	0.9999	0.988292	0.457013	2.13719	4	3.49702e-05	0.128996	0.064503	1.99985	0.0455168	0.925743	5.09858	0.828541	31.375	19	0.000166109	-0.0294693	0.0295984	-0.995637	0.319427	0.9999	0.721136	0.304384	1.70849
FAN1	15	31196054	31235310	73	0.000638207	0.0137871	0.0128047	1.07672	0.281605	0.9999	1.34352	0.891535	2.02466	11	9.61681e-05	0.0524367	0.0263739	1.9882	0.0467894	0.925743	3.4368	1.27451	9.2676	62	0.000542039	0.00185007	0.014642	0.126354	0.899452	0.9999	1.12263	0.714382	1.76417
MTMR10	15	31231143	31283807	72	0.000629464	0.0133377	0.0129384	1.03087	0.302603	0.9999	1.32345	0.874936	2.00187	11	9.61681e-05	0.0524367	0.0263739	1.9882	0.0467894	0.925743	3.4368	1.27451	9.2676	61	0.000533296	0.000927633	0.0148425	0.0624984	0.950166	0.9999	1.10347	0.698195	1.744
TRPM1	15	31293263	31453476	71	0.000620722	0.0128173	0.0129638	0.988699	0.322811	0.9999	1.29164	0.850045	1.96263	11	9.61681e-05	0.0524367	0.0263739	1.9882	0.0467894	0.925743	3.4368	1.27451	9.2676	60	0.000524553	0.000177751	0.014881	0.0119449	0.99047	0.9999	1.06726	0.671266	1.69687
SPATA13	13	24553838	24896669	30	0.000262277	-0.0123856	0.0208268	-0.594696	0.552047	0.9999	0.750882	0.388319	1.45196	1	8.74256e-06	0.255308	0.129004	1.97907	0.0478076	0.926141	17.8835	1.11062	287.965	29	0.000253534	-0.0195492	0.0211035	-0.926348	0.354265	0.9999	0.676758	0.344985	1.3276
C1QTNF9B-AS1	13	24463027	24466242	13	0.000113653	0.00780513	0.0263893	0.295768	0.767407	0.9999	0.996288	0.379574	2.61501	1	8.74256e-06	0.255308	0.129004	1.97907	0.0478076	0.926141	17.8835	1.11062	287.965	12	0.000104911	-0.00300455	0.0269594	-0.111447	0.911262	0.9999	0.789216	0.293218	2.12423
C1QTNF9B	13	24465427	24471194	14	0.000122396	0.00428363	0.0258541	0.165685	0.868405	0.9999	0.886982	0.345669	2.27598	1	8.74256e-06	0.255308	0.129004	1.97907	0.0478076	0.926141	17.8835	1.11062	287.965	13	0.000113653	-0.00622095	0.0263894	-0.235736	0.813637	0.9999	0.706947	0.268003	1.86481
SHISA9	16	12995476	13334273	15	0.000131138	0.042387	0.0317481	1.3351	0.181842	0.9999	1.9642	0.834726	4.62199	5	4.37128e-05	0.113738	0.0576935	1.97142	0.0486755	0.934372	5.97418	1.49142	23.9307	10	8.74256e-05	0.0113954	0.0380226	0.2997	0.764406	0.9999	1.05571	0.363282	3.06795
TANGO2	22	20004553	20053447	104	0.000909226	0.0228971	0.0115072	1.9898	0.0466129	0.925743	1.60557	1.12809	2.28516	17	0.000148623	-0.046697	0.0237234	-1.96839	0.0490232	0.934372	0.814224	0.35621	1.86115	87	0.000760603	0.0442725	0.0131513	3.36639	0.000761598	0.9999	2.07866	1.40753	3.06979
ZNF486	19	20278022	20311299	29	0.000253534	-0.0252634	0.0211998	-1.19168	0.233386	0.9999	0.74967	0.367652	1.52863	16	0.000139881	-0.0703489	0.0357601	-1.96724	0.049155	0.936038	0.67498	0.0917866	4.96367	13	0.000113653	-0.000832019	0.026323	-0.0316081	0.974785	0.9999	1.54221	0.62177	3.82525
CDRT1	17	15491976	15523018	123	0.00107533	0.0247009	0.0118455	2.08526	0.0370459	0.854178	1.42141	1.03232	1.95716	86	0.00075186	0.0276691	0.0141357	1.95739	0.0503012	0.942748	1.4954	1.02504	2.18159	37	0.000323475	0.0176714	0.0216897	0.814738	0.415222	0.9999	1.24498	0.684964	2.26286
DENND4C	9	19230762	19374137	16	0.000139881	0.022779	0.030768	0.740346	0.45909	0.9999	1.93889	0.849977	4.42281	4	3.49702e-05	0.111862	0.057161	1.95696	0.0503524	0.942748	5.17449	1.17685	22.7518	12	0.000104911	-0.0135547	0.0365045	-0.371315	0.710403	0.9999	1.3161	0.490791	3.52923
RAB39B	23	154487525	154493852	14	0.000122396	0.0932524	0.0344797	2.70456	0.00683955	0.421904	2.11221	0.741007	6.02074	9	7.8683e-05	0.0834821	0.0430046	1.94123	0.0522298	0.955927	1.88318	0.506959	6.99537	5	4.37128e-05	0.110828	0.0576938	1.92097	0.0547353	0.9999	2.57904	0.457421	14.5412
LANCL3	23	37430821	37536750	12	0.000104911	0.0894516	0.0372429	2.40184	0.0163128	0.62879	3.83455	1.46395	10.0439	1	8.74256e-06	0.249457	0.129004	1.93372	0.0531481	0.959725	16.8957	1.04926	272.06	11	9.61681e-05	0.0748998	0.0388988	1.9255	0.0541664	0.9999	3.2534	1.19029	8.89246
MGAT4B	5	179224597	179233952	58	0.000507068	0.03412	0.0168422	2.02586	0.0427795	0.902964	1.65552	1.04019	2.63486	6	5.24553e-05	0.107576	0.0555574	1.93631	0.0528302	0.959725	2.49657	0.609127	10.2325	52	0.000454613	0.0266833	0.0176731	1.50982	0.131089	0.9999	1.57467	0.961354	2.57927
PSG6	19	43406233	43422076	37	0.000323475	0.036604	0.0193575	1.89094	0.058632	0.990245	1.75787	0.950917	3.24961	29	0.000253534	0.0493506	0.0255033	1.93507	0.0529817	0.959725	1.89542	0.941841	3.81444	8	6.99405e-05	0.0192795	0.0297301	0.648482	0.516673	0.9999	0.808161	0.181528	3.59792
PSG7	19	43428283	43441330	37	0.000323475	0.036604	0.0193575	1.89094	0.058632	0.990245	1.75787	0.950917	3.24961	29	0.000253534	0.0493506	0.0255033	1.93507	0.0529817	0.959725	1.89542	0.941841	3.81444	8	6.99405e-05	0.0192795	0.0297301	0.648482	0.516673	0.9999	0.808161	0.181528	3.59792
RGPD1	2	87140934	88285309	18	0.000157366	0.0587635	0.0339238	1.73222	0.0832343	0.9999	2.60097	1.04653	6.46425	6	5.24553e-05	0.101917	0.0526714	1.93497	0.0529944	0.959725	2.52877	0.57242	11.1713	12	0.000104911	0.0281684	0.0443447	0.635214	0.525289	0.9999	2.64494	0.836372	8.36434
GPR89B	1	147400505	147465755	83	0.000725632	0.0355828	0.0128276	2.77392	0.00553856	0.374811	1.3241	0.881588	1.98872	50	0.000437128	0.0337651	0.017528	1.92635	0.0540602	0.961084	1.27977	0.773304	2.11794	33	0.000288504	0.0376831	0.0188153	2.00279	0.0451999	0.9999	1.55789	0.784518	3.09366
GJA8	1	147374945	147381395	81	0.000708147	0.0333685	0.0129168	2.58335	0.00978464	0.490827	1.26148	0.834597	1.90671	50	0.000437128	0.0337651	0.017528	1.92635	0.0540602	0.961084	1.27977	0.773304	2.11794	31	0.000271019	0.0329062	0.0191002	1.72282	0.0849218	0.9999	1.35902	0.661511	2.79199
ISPD	7	16127151	16460947	12	0.000104911	0.0579874	0.0412464	1.40588	0.159761	0.9999	1.36145	0.453444	4.08768	8	6.99405e-05	0.091032	0.0474515	1.91842	0.0550578	0.966459	1.66961	0.425339	6.55385	4	3.49702e-05	-0.0441365	0.0834154	-0.529117	0.596724	0.9999	2.12561	0.132617	34.0698
PLGRKT	9	5357966	5630071	16	0.000139881	-0.0503185	0.0254663	-1.97589	0.0481673	0.929779	0.258775	0.0774783	0.864297	14	0.000122396	-0.0488495	0.0255241	-1.91386	0.0556383	0.971131	0.258779	0.0774795	0.864312	2	1.74851e-05	-0.373427	0.378536	-0.986503	0.323886	0.9999	1.78268e-06	0	NA
STK32B	4	5053526	5502725	65	0.000568266	-0.029658	0.0158699	-1.86883	0.0616471	0.9999	0.546297	0.337455	0.884386	52	0.000454613	-0.0337341	0.0176397	-1.9124	0.0558254	0.972581	0.547087	0.318378	0.940088	13	0.000113653	-0.0123397	0.0363405	-0.339557	0.73419	0.9999	0.643946	0.220282	1.88244
SCAPER	15	76640526	77197744	24	0.000209821	0.0502885	0.0396108	1.26956	0.20424	0.9999	1.96229	0.932292	4.13024	12	0.000104911	0.102557	0.0537811	1.90694	0.0565282	0.982722	4.3487	1.4754	12.8177	12	0.000104911	-0.010848	0.0585041	-0.185422	0.852898	0.9999	1.5442	0.591785	4.02945
PLXDC2	10	20105371	20569115	18	0.000157366	0.0441979	0.0233332	1.8942	0.058198	0.990245	1.05012	0.410715	2.68496	13	0.000113653	0.0480633	0.0252588	1.90283	0.0570627	0.98902	1.38804	0.492183	3.9145	5	4.37128e-05	0.0216969	0.0608854	0.356356	0.721574	0.9999	4.14545	0.146378	117.4
ZNF541	19	48023941	48059113	15	0.000131138	0.106658	0.0340723	3.13035	0.00174598	0.247961	2.96918	1.19454	7.38028	4	3.49702e-05	0.120611	0.0645042	1.86982	0.0615089	0.9999	6.07057	1.34954	27.307	11	9.61681e-05	0.10125	0.0401257	2.52331	0.0116255	0.9999	1.97988	0.629318	6.22886
ACP6	1	147119167	147142634	53	0.000463356	0.0399223	0.01542	2.589	0.00962553	0.486673	1.55305	0.931112	2.5904	24	0.000209821	0.0465643	0.0246085	1.89221	0.0584635	0.990245	1.68709	0.84562	3.36591	29	0.000253534	0.0356392	0.0197834	1.80147	0.0716289	0.9999	1.4858	0.699507	3.15594
RADIL	7	4836686	4923335	35	0.00030599	0.0527064	0.0224614	2.34653	0.018949	0.637516	1.5916	0.873522	2.89998	33	0.000288504	0.0424695	0.0228099	1.86189	0.0626182	0.9999	1.45779	0.796046	2.66964	2	1.74851e-05	0.380118	0.129001	2.94663	0.00321259	0.9999	39.78	2.47254	640.009
BCL9	1	147013181	147098015	49	0.000428385	0.0378375	0.0158799	2.38273	0.0171849	0.62879	1.52835	0.900773	2.59316	24	0.000209821	0.0465643	0.0246085	1.89221	0.0584635	0.990245	1.68709	0.84562	3.36591	25	0.000218564	0.0316253	0.0207846	1.52158	0.128115	0.9999	1.41919	0.629793	3.19805
SYN3	22	32908539	33454377	19	0.000166109	-0.049053	0.0238989	-2.05252	0.0401192	0.879661	0.915095	0.367438	2.27902	13	0.000113653	-0.0476194	0.0255386	-1.86461	0.0622368	0.9999	1.09512	0.342712	3.49942	6	5.24553e-05	-0.0591447	0.067786	-0.872521	0.382924	0.9999	1.15971	0.164557	8.17306
CCDC85A	2	56411257	56613309	41	0.000358445	-0.0401095	0.0204596	-1.96043	0.0499461	0.942748	0.509281	0.266331	0.973853	40	0.000349702	-0.0391065	0.0207219	-1.88721	0.0591326	0.992641	0.523016	0.273106	1.00161	1	8.74256e-06	-0.0789837	0.129006	-0.612247	0.540374	0.9999	NA	NA	NA
TSPEAR	21	45917774	46131495	39	0.00034096	-0.0422794	0.0227616	-1.85748	0.0632422	0.9999	0.551907	0.2867	1.06244	19	0.000166109	-0.0697511	0.0370391	-1.88317	0.0596768	0.996678	0.332502	0.108861	1.01558	20	0.000174851	-0.0256031	0.0288493	-0.887475	0.374823	0.9999	0.743919	0.328852	1.68287
RFX7	15	56379478	56535483	12	0.000104911	-0.0687842	0.0372432	-1.84689	0.0647627	0.9999	NA	NA	NA	12	0.000104911	-0.0687842	0.0372432	-1.84689	0.0647627	0.9999	NA	NA	NA	0	NA	NA	NA	NA	NA	NA	NA	NA	NA
RAB38	11	87846414	87908635	19	0.000166109	0.0545084	0.0315249	1.72906	0.0837982	0.9999	2.79785	1.30346	6.00555	7	6.11979e-05	0.0859541	0.045332	1.8961	0.0579463	0.990245	3.84127	1.18015	12.5029	12	0.000104911	0.0250557	0.043868	0.571162	0.56789	0.9999	2.24006	0.830687	6.04063
ZNF675	19	23835707	23870017	114	0.000996652	0.0170538	0.0117541	1.45088	0.146812	0.9999	0.987094	0.690882	1.41031	99	0.000865513	0.0236472	0.0126377	1.87116	0.0613225	0.9999	1.042	0.709404	1.53053	15	0.000131138	-0.0251003	0.0319516	-0.785573	0.432118	0.9999	1.17938	0.438969	3.16864
PCDHGA12	5	140810157	140892548	22	0.000192336	0.0335813	0.0280837	1.19576	0.231791	0.9999	1.25129	0.542572	2.88575	18	0.000157366	0.0574503	0.0311955	1.84162	0.0655303	0.9999	1.79626	0.718722	4.48929	4	3.49702e-05	-0.068466	0.0645039	-1.06142	0.288497	0.9999	NA	NA	NA
PCDHGA11	5	140800536	140892548	22	0.000192336	0.0335813	0.0280837	1.19576	0.231791	0.9999	1.25129	0.542572	2.88575	18	0.000157366	0.0574503	0.0311955	1.84162	0.0655303	0.9999	1.79626	0.718722	4.48929	4	3.49702e-05	-0.068466	0.0645039	-1.06142	0.288497	0.9999	NA	NA	NA
PCDHGA10	5	140792742	140892548	22	0.000192336	0.0335813	0.0280837	1.19576	0.231791	0.9999	1.25129	0.542572	2.88575	18	0.000157366	0.0574503	0.0311955	1.84162	0.0655303	0.9999	1.79626	0.718722	4.48929	4	3.49702e-05	-0.068466	0.0645039	-1.06142	0.288497	0.9999	NA	NA	NA
PCDHGB6	5	140787769	140892548	22	0.000192336	0.0335813	0.0280837	1.19576	0.231791	0.9999	1.25129	0.542572	2.88575	18	0.000157366	0.0574503	0.0311955	1.84162	0.0655303	0.9999	1.79626	0.718722	4.48929	4	3.49702e-05	-0.068466	0.0645039	-1.06142	0.288497	0.9999	NA	NA	NA
PCDHGB7	5	140797213	140892548	22	0.000192336	0.0335813	0.0280837	1.19576	0.231791	0.9999	1.25129	0.542572	2.88575	18	0.000157366	0.0574503	0.0311955	1.84162	0.0655303	0.9999	1.79626	0.718722	4.48929	4	3.49702e-05	-0.068466	0.0645039	-1.06142	0.288497	0.9999	NA	NA	NA
PCDHGA9	5	140782519	140892548	22	0.000192336	0.0335813	0.0280837	1.19576	0.231791	0.9999	1.25129	0.542572	2.88575	18	0.000157366	0.0574503	0.0311955	1.84162	0.0655303	0.9999	1.79626	0.718722	4.48929	4	3.49702e-05	-0.068466	0.0645039	-1.06142	0.288497	0.9999	NA	NA	NA
PCDHGA8	5	140767451	140892548	22	0.000192336	0.0335813	0.0280837	1.19576	0.231791	0.9999	1.25129	0.542572	2.88575	18	0.000157366	0.0574503	0.0311955	1.84162	0.0655303	0.9999	1.79626	0.718722	4.48929	4	3.49702e-05	-0.068466	0.0645039	-1.06142	0.288497	0.9999	NA	NA	NA
PCDHGB4	5	140767451	140892548	22	0.000192336	0.0335813	0.0280837	1.19576	0.231791	0.9999	1.25129	0.542572	2.88575	18	0.000157366	0.0574503	0.0311955	1.84162	0.0655303	0.9999	1.79626	0.718722	4.48929	4	3.49702e-05	-0.068466	0.0645039	-1.06142	0.288497	0.9999	NA	NA	NA
PCDHGA7	5	140762466	140892548	22	0.000192336	0.0335813	0.0280837	1.19576	0.231791	0.9999	1.25129	0.542572	2.88575	18	0.000157366	0.0574503	0.0311955	1.84162	0.0655303	0.9999	1.79626	0.718722	4.48929	4	3.49702e-05	-0.068466	0.0645039	-1.06142	0.288497	0.9999	NA	NA	NA
PCDHGA6	5	140753650	140892548	22	0.000192336	0.0335813	0.0280837	1.19576	0.231791	0.9999	1.25129	0.542572	2.88575	18	0.000157366	0.0574503	0.0311955	1.84162	0.0655303	0.9999	1.79626	0.718722	4.48929	4	3.49702e-05	-0.068466	0.0645039	-1.06142	0.288497	0.9999	NA	NA	NA
PCDHGB3	5	140749961	140892548	22	0.000192336	0.0335813	0.0280837	1.19576	0.231791	0.9999	1.25129	0.542572	2.88575	18	0.000157366	0.0574503	0.0311955	1.84162	0.0655303	0.9999	1.79626	0.718722	4.48929	4	3.49702e-05	-0.068466	0.0645039	-1.06142	0.288497	0.9999	NA	NA	NA
PCDHGA5	5	140743897	140892548	22	0.000192336	0.0335813	0.0280837	1.19576	0.231791	0.9999	1.25129	0.542572	2.88575	18	0.000157366	0.0574503	0.0311955	1.84162	0.0655303	0.9999	1.79626	0.718722	4.48929	4	3.49702e-05	-0.068466	0.0645039	-1.06142	0.288497	0.9999	NA	NA	NA
PCDHGA4	5	140734767	140892548	22	0.000192336	0.0335813	0.0280837	1.19576	0.231791	0.9999	1.25129	0.542572	2.88575	18	0.000157366	0.0574503	0.0311955	1.84162	0.0655303	0.9999	1.79626	0.718722	4.48929	4	3.49702e-05	-0.068466	0.0645039	-1.06142	0.288497	0.9999	NA	NA	NA
PCDHGA1	5	140710251	140892548	22	0.000192336	0.0335813	0.0280837	1.19576	0.231791	0.9999	1.25129	0.542572	2.88575	18	0.000157366	0.0574503	0.0311955	1.84162	0.0655303	0.9999	1.79626	0.718722	4.48929	4	3.49702e-05	-0.068466	0.0645039	-1.06142	0.288497	0.9999	NA	NA	NA
PCDHGB1	5	140729827	140892548	22	0.000192336	0.0335813	0.0280837	1.19576	0.231791	0.9999	1.25129	0.542572	2.88575	18	0.000157366	0.0574503	0.0311955	1.84162	0.0655303	0.9999	1.79626	0.718722	4.48929	4	3.49702e-05	-0.068466	0.0645039	-1.06142	0.288497	0.9999	NA	NA	NA
PCDHGB2	5	140739702	140892548	22	0.000192336	0.0335813	0.0280837	1.19576	0.231791	0.9999	1.25129	0.542572	2.88575	18	0.000157366	0.0574503	0.0311955	1.84162	0.0655303	0.9999	1.79626	0.718722	4.48929	4	3.49702e-05	-0.068466	0.0645039	-1.06142	0.288497	0.9999	NA	NA	NA
PCDHGA2	5	140718353	140892548	22	0.000192336	0.0335813	0.0280837	1.19576	0.231791	0.9999	1.25129	0.542572	2.88575	18	0.000157366	0.0574503	0.0311955	1.84162	0.0655303	0.9999	1.79626	0.718722	4.48929	4	3.49702e-05	-0.068466	0.0645039	-1.06142	0.288497	0.9999	NA	NA	NA
PCDHGA3	5	140723600	140892548	22	0.000192336	0.0335813	0.0280837	1.19576	0.231791	0.9999	1.25129	0.542572	2.88575	18	0.000157366	0.0574503	0.0311955	1.84162	0.0655303	0.9999	1.79626	0.718722	4.48929	4	3.49702e-05	-0.068466	0.0645039	-1.06142	0.288497	0.9999	NA	NA	NA
PCDHGB5	5	140777694	140892548	22	0.000192336	0.0335813	0.0280837	1.19576	0.231791	0.9999	1.25129	0.542572	2.88575	18	0.000157366	0.0574503	0.0311955	1.84162	0.0655303	0.9999	1.79626	0.718722	4.48929	4	3.49702e-05	-0.068466	0.0645039	-1.06142	0.288497	0.9999	NA	NA	NA
OTUD7A	15	31775328	32162784	67	0.000585751	0.017184	0.0134595	1.27671	0.201704	0.9999	1.33049	0.865103	2.04624	13	0.000113653	0.0472442	0.0253364	1.86468	0.0622264	0.9999	2.90556	1.16038	7.27542	54	0.000472098	0.00534485	0.0158819	0.336537	0.736466	0.9999	1.08069	0.663892	1.75917
KLF13	15	31619082	31670102	67	0.000585751	0.0188069	0.0135494	1.38803	0.165129	0.9999	1.34092	0.86885	2.06947	12	0.000104911	0.0485782	0.0261611	1.85689	0.0633271	0.9999	2.77602	1.01985	7.55634	55	0.000480841	0.00787381	0.0158349	0.497243	0.619017	0.9999	1.17793	0.728948	1.90345
BCKDHB	6	80816343	81055987	14	0.000122396	0.036571	0.0253573	1.44223	0.149237	0.9999	1.56639	0.567577	4.32288	6	5.24553e-05	0.107519	0.0570378	1.88504	0.0594244	0.995669	2.19439	0.530561	9.07597	8	6.99405e-05	0.0190944	0.0283085	0.674512	0.499986	0.9999	1.57652	0.352879	7.04323
CYTL1	4	5016313	5021197	17	0.000148623	-0.0392375	0.0308491	-1.27192	0.203403	0.9999	0.281675	0.0895468	0.886024	10	8.74256e-05	-0.0755379	0.0407965	-1.85158	0.0640864	0.9999	NA	NA	NA	7	6.11979e-05	0.00923068	0.0471374	0.195825	0.844747	0.9999	0.662366	0.146941	2.98575
NDE1	16	15737123	15820208	297	0.00259654	0.00416334	0.00645764	0.644716	0.519111	0.9999	1.00394	0.815196	1.23638	30	0.000262277	0.0382454	0.020408	1.87404	0.0609256	0.9999	1.68276	0.872142	3.24681	267	0.00233426	0.000356254	0.00680508	0.0523512	0.958249	0.9999	0.949593	0.76303	1.18177
FBXO25	8	356807	419875	35	0.00030599	0.00788847	0.0192139	0.41056	0.681395	0.9999	1.40548	0.797356	2.47741	16	0.000139881	0.061517	0.0333321	1.84558	0.0649536	0.9999	2.48622	1.12339	5.50233	19	0.000166109	-0.0187958	0.0235118	-0.799421	0.424046	0.9999	0.920742	0.402534	2.10607
C16orf72	16	9185536	9213555	14	0.000122396	-0.00470507	0.0366505	-0.128377	0.897851	0.9999	0.75799	0.269703	2.1303	4	3.49702e-05	0.120057	0.0645042	1.86122	0.0627128	0.9999	1.51584	0.208739	11.0078	10	8.74256e-05	-0.064178	0.0445363	-1.44103	0.149577	0.9999	1.21513	0.249504	5.91791
DGCR8	22	20067754	20099400	104	0.000909226	0.0242351	0.0115579	2.09683	0.0360084	0.836045	1.62996	1.14814	2.31397	16	0.000139881	-0.0452533	0.0246137	-1.83854	0.0659828	0.9999	0.814224	0.35621	1.86115	88	0.000769345	0.0438576	0.0130836	3.3521	0.000802	0.9999	2.08011	1.41384	3.06036
SMIM15	5	60453535	60458302	47	0.0004109	-0.00116141	0.0194195	-0.0598065	0.95231	0.9999	1.01731	0.621505	1.66519	2	1.74851e-05	0.18073	0.0982683	1.83915	0.0658935	0.9999	8.80072	1.22314	63.323	45	0.000393415	-0.00860524	0.0198126	-0.434332	0.664047	0.9999	0.883493	0.530555	1.47121
EDARADD	1	236557679	236648008	37	0.000323475	-0.0401583	0.0216231	-1.85719	0.0632838	0.9999	0.485447	0.243546	0.967618	1	8.74256e-06	0.376186	0.206001	1.82614	0.0678291	0.9999	13.4186	0.835053	215.626	36	0.000314732	-0.044795	0.021743	-2.0602	0.0393792	0.9999	0.44484	0.220384	0.897897
ACTN2	1	236849769	236927558	19	0.000166109	-0.0266872	0.0235072	-1.13528	0.256259	0.9999	1.2636	0.538783	2.96349	1	8.74256e-06	0.376186	0.206001	1.82614	0.0678291	0.9999	13.4186	0.835053	215.626	18	0.000157366	-0.0320025	0.0236618	-1.3525	0.176216	0.9999	0.988247	0.403545	2.42014
SH3YL1	2	218135	264068	25	0.000218564	0.0397183	0.0265613	1.49535	0.134824	0.9999	1.88893	0.902571	3.95323	11	9.61681e-05	0.0739044	0.0405614	1.82204	0.0684495	0.9999	1.66001	0.532196	5.17786	14	0.000122396	0.0140513	0.0351431	0.399831	0.689281	0.9999	2.0756	0.785943	5.48145
AUTS2	7	69063904	70257885	13	0.000113653	0.0694825	0.0354959	1.95748	0.0502908	0.942748	1.98246	0.721807	5.44486	10	8.74256e-05	0.0732843	0.0403752	1.81508	0.0695117	0.9999	1.42577	0.406526	5.00045	3	2.62277e-05	0.0565382	0.0744844	0.759062	0.447816	0.9999	3.5738	0.679258	18.8029
C8orf74	8	10530146	10558103	24	0.000209821	0.0314522	0.0270909	1.16099	0.245648	0.9999	1.65328	0.783714	3.48766	14	0.000122396	0.0665168	0.0366487	1.81499	0.0695262	0.9999	1.74015	0.628681	4.81662	10	8.74256e-05	-0.0107872	0.0402212	-0.268198	0.788547	0.9999	1.56384	0.521477	4.68978
TXN	9	113006091	113018920	39	0.00034096	-0.0248046	0.0137033	-1.81011	0.0702784	0.9999	0.702096	0.373722	1.319	39	0.00034096	-0.0248046	0.0137033	-1.81011	0.0702784	0.9999	0.702096	0.373722	1.319	0	NA	NA	NA	NA	NA	NA	NA	NA	NA
NLRP9	19	56219797	56249768	18	0.000157366	0.0165973	0.0328821	0.50475	0.613735	0.9999	0.663809	0.256701	1.71656	10	8.74256e-05	0.0782476	0.0432779	1.80803	0.0706022	0.9999	0.927011	0.244547	3.51405	8	6.99405e-05	-0.0675841	0.0505708	-1.33643	0.18141	0.9999	0.689038	0.0427669	11.1014
AMBP	9	116822407	116840752	25	0.000218564	-0.0460882	0.0255556	-1.80345	0.0713179	0.9999	0.541506	0.236963	1.23744	25	0.000218564	-0.0460882	0.0255556	-1.80345	0.0713179	0.9999	0.541506	0.236963	1.23744	0	NA	NA	NA	NA	NA	NA	NA	NA	NA
IMPA1	8	82569150	82598589	32	0.000279762	0.0326611	0.0226355	1.44292	0.149043	0.9999	1.61526	0.853627	3.05644	29	0.000253534	0.0427395	0.0237584	1.79892	0.072031	0.9999	1.87727	0.963972	3.65585	3	2.62277e-05	-0.0664063	0.0744815	-0.891582	0.372617	0.9999	NA	NA	NA
FAM101B	17	289770	295731	81	0.000708147	0.0087842	0.0143734	0.611142	0.541105	0.9999	1.24643	0.836886	1.85639	21	0.000183594	0.049805	0.0277088	1.79744	0.0722653	0.9999	1.92944	0.871457	4.27186	60	0.000524553	-0.00631315	0.0168085	-0.375593	0.707219	0.9999	1.03147	0.649718	1.63751
KIAA0430	16	15688225	15737023	288	0.00251786	0.00295236	0.00653874	0.451517	0.651617	0.9999	0.992075	0.802872	1.22586	29	0.000253534	0.0369581	0.0206682	1.78816	0.0737501	0.9999	1.59199	0.811863	3.12174	259	0.00226432	-0.000844893	0.00689033	-0.12262	0.902408	0.9999	0.942323	0.754146	1.17746
CSMD3	8	113235158	114449242	20	0.000174851	0.076435	0.0291519	2.62196	0.00874267	0.479019	3.38809	1.5257	7.52389	14	0.000122396	0.0633653	0.0356494	1.77746	0.075493	0.9999	2.9182	1.05424	8.07773	6	5.24553e-05	0.102841	0.0506531	2.03031	0.0423253	0.9999	4.34054	1.24189	15.1706
TTLL10	1	1109285	1133313	35	0.00030599	0.0550106	0.0230035	2.3914	0.0167844	0.62879	2.3319	1.32565	4.10194	15	0.000131138	0.0649808	0.0367183	1.76971	0.0767757	0.9999	2.71221	1.18168	6.22512	20	0.000174851	0.0485493	0.0295083	1.64528	0.0999127	0.9999	2.04801	0.948638	4.42145
NID1	1	236139131	236228481	27	0.000236049	-0.0485202	0.0220168	-2.20378	0.02754	0.730463	0.482488	0.214386	1.08587	8	6.99405e-05	-0.0993319	0.0558429	-1.77877	0.075277	0.9999	0.470594	0.0651898	3.39713	19	0.000166109	-0.0391668	0.0239569	-1.63488	0.102073	0.9999	0.901785	0.350152	2.32247
C15orf52	15	40623652	40633168	13	0.000113653	0.031323	0.0171195	1.82967	0.0672989	0.9999	4.09674	1.39105	12.0652	5	4.37128e-05	0.0310067	0.0174576	1.77611	0.0757143	0.9999	5.95658	0.953465	37.2126	8	6.99405e-05	0.0392524	0.087404	0.449092	0.653365	0.9999	3.35614	0.881221	12.7819
C19orf26	19	1229946	1237990	12	0.000104911	-0.0922277	0.0542362	-1.70048	0.0890399	0.9999	0.524512	0.173242	1.58803	10	8.74256e-05	-0.0983147	0.0553844	-1.77513	0.0758761	0.9999	0.427812	0.127418	1.4364	2	1.74851e-05	0.0499889	0.267663	0.18676	0.851848	0.9999	1.4872	0.0970118	22.7991
TUBE1	6	112391859	112408751	14	0.000122396	0.0478281	0.0338913	1.41122	0.15818	0.9999	1.80155	0.693977	4.67679	8	6.99405e-05	0.0808228	0.045611	1.772	0.0763938	0.9999	2.45954	0.655562	9.22768	6	5.24553e-05	0.0071544	0.0506387	0.141283	0.887646	0.9999	7.01738	0.983869	50.0511
MCPH1	8	6264112	6501140	290	0.00253534	0.00890079	0.0075782	1.17453	0.240185	0.9999	1.0546	0.856032	1.29922	192	0.00167857	0.0163587	0.00924115	1.7702	0.0766936	0.9999	1.14396	0.88763	1.47432	98	0.000856771	-0.00639152	0.0132158	-0.483629	0.628649	0.9999	0.896741	0.621436	1.29401
TCF12	15	57210322	57580714	420	0.00367187	0.00596755	0.00573438	1.04066	0.298033	0.9999	1.06731	0.894652	1.27329	4	3.49702e-05	0.129595	0.0730802	1.77333	0.0761738	0.9999	2.21156	0.379974	12.8719	416	0.0036369	0.00520139	0.00575198	0.904278	0.365848	0.9999	1.05957	0.887281	1.2653
HDAC4	2	239969863	240323346	12	0.000104911	0.0856986	0.037264	2.29977	0.0214612	0.674532	3.49106	1.30803	9.31745	8	6.99405e-05	0.0731804	0.0416522	1.75694	0.078928	0.9999	3.32851	1.15326	9.60666	4	3.49702e-05	0.136084	0.0833982	1.63174	0.102734	0.9999	2.03894	0.267549	15.5383
C5orf45	5	179263633	179285840	60	0.000524553	0.0341399	0.0166844	2.04621	0.0407356	0.885811	1.62878	1.02918	2.5777	7	6.11979e-05	0.096636	0.0549699	1.75798	0.078751	0.9999	2.49657	0.609127	10.2325	53	0.000463356	0.0277953	0.0175097	1.58743	0.112416	0.9999	1.62543	0.998699	2.64547
SQSTM1	5	179233387	179265077	60	0.000524553	0.0341399	0.0166844	2.04621	0.0407356	0.885811	1.62878	1.02918	2.5777	7	6.11979e-05	0.096636	0.0549699	1.75798	0.078751	0.9999	2.49657	0.609127	10.2325	53	0.000463356	0.0277953	0.0175097	1.58743	0.112416	0.9999	1.62543	0.998699	2.64547
BHLHE40	3	5021096	5026865	13	0.000113653	0.0639576	0.0380308	1.68173	0.0926211	0.9999	2.27282	0.838933	6.1575	8	6.99405e-05	0.0833598	0.0474511	1.75675	0.0789605	0.9999	2.16104	0.579776	8.05504	5	4.37128e-05	0.0291049	0.0635879	0.457711	0.64716	0.9999	2.46132	0.52337	11.5751
UBE2J2	1	1189291	1209234	66	0.000577009	0.0252159	0.0168932	1.49266	0.135525	0.9999	1.43729	0.942435	2.19198	28	0.000244792	0.047775	0.0271845	1.75744	0.0788435	0.9999	1.61846	0.847497	3.09076	38	0.000332217	0.0110149	0.0215535	0.51105	0.609316	0.9999	1.31892	0.75582	2.30154
C16orf45	16	15528324	15682116	292	0.00255283	0.00576866	0.00671228	0.85942	0.390109	0.9999	1.03675	0.840654	1.27859	31	0.000271019	0.0357305	0.0203092	1.75932	0.0785223	0.9999	1.57115	0.828613	2.9791	261	0.00228181	0.00207098	0.0071102	0.291269	0.770846	0.9999	0.987204	0.79091	1.23222
LOC100288332	16	15457480	15472151	264	0.00230804	0.00594783	0.00697805	0.852363	0.394013	0.9999	1.02243	0.818578	1.27705	31	0.000271019	0.0357305	0.0203092	1.75932	0.0785223	0.9999	1.57115	0.828613	2.9791	233	0.00203702	0.0019363	0.00742863	0.260653	0.79436	0.9999	0.96827	0.764488	1.22637
MPV17L	16	15489610	15503543	267	0.00233426	0.00549601	0.00695882	0.789791	0.42965	0.9999	1.01979	0.817281	1.27247	31	0.000271019	0.0357305	0.0203092	1.75932	0.0785223	0.9999	1.57115	0.828613	2.9791	236	0.00206324	0.00144936	0.0074054	0.195716	0.844832	0.9999	0.96828	0.765328	1.22505
C22orf46	22	42086546	42094140	18	0.000157366	0.0470156	0.0304089	1.54611	0.122078	0.9999	1.28839	0.532955	3.11461	17	0.000148623	0.054597	0.0312903	1.74485	0.0810107	0.9999	1.44837	0.590726	3.55118	1	8.74256e-06	-0.0818642	0.129008	-0.634569	0.52571	0.9999	NA	NA	NA
GJA5	1	147228331	147245484	55	0.000480841	0.0373641	0.0152141	2.45589	0.0140538	0.571841	1.42625	0.867015	2.3462	25	0.000218564	0.0420268	0.024173	1.73858	0.0821081	0.9999	1.5693	0.792682	3.10682	30	0.000262277	0.0343157	0.0195752	1.75302	0.0795994	0.9999	1.34864	0.655883	2.77312
CACNA1H	16	1203240	1271772	27	0.000236049	-0.0165123	0.0207987	-0.793907	0.42725	0.9999	0.847053	0.407736	1.75972	12	0.000104911	0.0664844	0.0382229	1.73939	0.081967	0.9999	1.45089	0.502318	4.19074	15	0.000131138	-0.051417	0.0247888	-2.07421	0.0380602	0.9999	0.626441	0.216435	1.81315
LRFN5	14	42076763	42373752	30	0.000262277	-0.0215861	0.024165	-0.893281	0.371707	0.9999	0.629863	0.311236	1.27468	27	0.000236049	-0.0441645	0.0255459	-1.72883	0.0838397	0.9999	0.470252	0.21413	1.03272	3	2.62277e-05	0.170357	0.0744803	2.28727	0.02218	0.9999	4.68302	0.555089	39.5083
TBC1D3G	17	34581084	34808103	48	0.000419643	0.00608362	0.0187258	0.324879	0.745273	0.9999	1.37784	0.843564	2.25051	3	2.62277e-05	0.128615	0.0744807	1.72683	0.0841988	0.9999	0.998168	0.0652374	15.2725	45	0.000393415	-0.00218401	0.0193468	-0.112887	0.91012	0.9999	1.39268	0.846052	2.29247
CHRNA7	15	32322685	32462384	12	0.000104911	0.0689899	0.0372423	1.85246	0.0639598	0.9999	2.5363	0.91655	7.0185	3	2.62277e-05	0.128257	0.0744807	1.72202	0.0850659	0.9999	6.76169	1.29927	35.1895	9	7.8683e-05	0.0492271	0.0430032	1.14473	0.25232	0.9999	1.52176	0.442896	5.22863
TOX2	20	42543491	42698254	246	0.00215067	-0.0132796	0.00761863	-1.74304	0.081327	0.9999	0.790749	0.625789	0.999193	244	0.00213318	-0.0131457	0.00763348	-1.72211	0.0850497	0.9999	0.79163	0.62586	1.00131	2	1.74851e-05	-0.0475151	0.122111	-0.389114	0.697192	0.9999	1.60799	0.0958852	26.9658
LTC4S	5	179220985	179223513	55	0.000480841	0.0320597	0.0171963	1.86434	0.062274	0.9999	1.69333	1.05175	2.72629	3	2.62277e-05	0.127506	0.0744824	1.71189	0.0869173	0.9999	4.8991	0.722824	33.2047	52	0.000454613	0.0266833	0.0176731	1.50982	0.131089	0.9999	1.57467	0.961354	2.57927
MAP3K7	6	91223291	91297020	153	0.00133761	-0.0167012	0.010485	-1.59287	0.111188	0.9999	0.743959	0.547811	1.01034	148	0.0012939	-0.0183828	0.0107428	-1.71117	0.0870496	0.9999	0.728516	0.533298	0.995196	5	4.37128e-05	0.0170436	0.0481015	0.354326	0.723095	0.9999	1.30874	0.267791	6.39603
PIK3C3	18	39535198	39661446	14	0.000122396	-0.0420323	0.0345627	-1.21612	0.223941	0.9999	0.625058	0.208653	1.87247	11	9.61681e-05	-0.0641569	0.0375298	-1.70949	0.0873596	0.9999	1.62866	0.227319	11.6688	3	2.62277e-05	0.0815071	0.0886825	0.919089	0.358049	0.9999	5.69999	0.745981	43.5532
OR2M3	1	248366369	248367308	45	0.000393415	0.0289938	0.0195416	1.4837	0.13789	0.9999	1.76461	1.06137	2.93378	43	0.00037593	0.0340432	0.0200052	1.70172	0.0888083	0.9999	1.92026	1.14758	3.21319	2	1.74851e-05	-0.0760531	0.0912262	-0.833677	0.404463	0.9999	NA	NA	NA
HSD17B2	16	82068857	82132139	17	0.000148623	-0.0045096	0.0310983	-0.145011	0.884702	0.9999	0.501133	0.174874	1.43609	14	0.000122396	-0.060526	0.0356226	-1.69909	0.0893021	0.9999	0.304759	0.0854618	1.08678	3	2.62277e-05	0.174935	0.0637535	2.74393	0.00607081	0.9999	2.6162	0.198863	34.4183
MIA2	14	39703124	39722575	16	0.000139881	-0.0573621	0.0328856	-1.74429	0.0811082	0.9999	0.459159	0.164878	1.27868	14	0.000122396	-0.0584826	0.0344812	-1.69608	0.0898717	0.9999	NA	NA	NA	2	1.74851e-05	-0.0460822	0.109363	-0.421367	0.673487	0.9999	2.22502	0.137	36.1367
MTNR1A	4	187454808	187476537	90	0.00078683	-0.0186141	0.0126589	-1.47044	0.141443	0.9999	0.916782	0.633943	1.32581	33	0.000288504	-0.0384461	0.0227028	-1.69345	0.0903697	0.9999	0.68643	0.35321	1.33401	57	0.000498326	-0.00966127	0.0152453	-0.633722	0.526262	0.9999	1.0706	0.684689	1.67401
BCL2L11	2	111878490	111926022	56	0.000489583	0.0182395	0.0158304	1.15219	0.249244	0.9999	1.13447	0.703113	1.83045	33	0.000288504	0.0389973	0.023047	1.69208	0.0906308	0.9999	1.20498	0.638935	2.27251	23	0.000201079	-0.000301177	0.0217784	-0.0138292	0.988966	0.9999	1.05317	0.509908	2.17524
SLC35F1	6	118228688	118638839	27	0.000236049	0.00793998	0.0223123	0.355856	0.721948	0.9999	1.19576	0.60232	2.37391	1	8.74256e-06	0.348732	0.206046	1.6925	0.0905512	0.9999	12.0253	0.748902	193.092	26	0.000227307	0.00389852	0.0224438	0.173702	0.8621	0.9999	1.07383	0.534015	2.15932
ZNF83	19	53115617	53193886	36	0.000314732	0.0323154	0.0191823	1.68465	0.0920571	0.9999	1.72086	0.986284	3.00254	21	0.000183594	0.0410326	0.0244504	1.6782	0.0933088	0.9999	1.72749	0.800752	3.72676	15	0.000131138	0.0187853	0.0309119	0.607707	0.543382	0.9999	1.57688	0.698328	3.56074
CFL2	14	35179587	35184029	15	0.000131138	-0.00653378	0.0265309	-0.246271	0.805473	0.9999	0.659325	0.222098	1.95729	7	6.11979e-05	-0.0981384	0.0586429	-1.67349	0.0942304	0.9999	1.33135e+06	0	NA	8	6.99405e-05	0.0170407	0.0297495	0.572805	0.566777	0.9999	1.48587	0.448269	4.9252
NLGN4X	23	5808082	6146706	15	0.000131138	0.0346111	0.0333121	1.039	0.298806	0.9999	1.42615	0.536725	3.78947	5	4.37128e-05	0.0964342	0.0576932	1.6715	0.0946232	0.9999	1.63774	0.205045	13.0809	10	8.74256e-05	0.00369228	0.0408	0.090497	0.927892	0.9999	1.37117	0.451918	4.16027
OR8K1	11	56113514	56114474	50	0.000437128	-0.0176695	0.0185228	-0.953932	0.340118	0.9999	0.952886	0.570043	1.59285	30	0.000262277	-0.0393435	0.023557	-1.67014	0.0948909	0.9999	0.667974	0.341565	1.30631	20	0.000174851	0.0174246	0.0299725	0.581354	0.561002	0.9999	1.68141	0.748505	3.77704
PCDH15	10	55562532	57387702	63	0.000550781	-0.0271925	0.0169735	-1.60205	0.109144	0.9999	0.909863	0.59003	1.40306	58	0.000507068	-0.0294745	0.0176921	-1.66597	0.0957191	0.9999	0.911503	0.58039	1.43152	5	4.37128e-05	-0.000794368	0.0601105	-0.0132151	0.989456	0.9999	1.479	0.320605	6.82289
SEMA5A	5	9035137	9546233	25	0.000218564	0.0109242	0.0260749	0.418953	0.675251	0.9999	1.00108	0.441132	2.2718	1	8.74256e-06	0.213818	0.129004	1.65745	0.0974281	0.9999	13.2145	0.820564	212.808	24	0.000209821	0.00228211	0.0266244	0.0857151	0.931693	0.9999	0.855041	0.367193	1.99104
PLA2G4E	15	42273779	42342901	14	0.000122396	-0.0522279	0.0349792	-1.49311	0.135408	0.9999	0.586797	0.198091	1.73824	8	6.99405e-05	-0.0732883	0.0442835	-1.65498	0.0979286	0.9999	1.09179	0.0674929	17.6613	6	5.24553e-05	-0.0172881	0.0570416	-0.303079	0.76183	0.9999	1.33855	0.357688	5.00913
FAM229B	6	112408673	112423993	13	0.000113653	0.0451948	0.035125	1.28668	0.198205	0.9999	1.61237	0.591948	4.39184	7	6.11979e-05	0.0804619	0.0487603	1.65015	0.0989117	0.9999	2.0517	0.466672	9.02016	6	5.24553e-05	0.0071544	0.0506387	0.141283	0.887646	0.9999	7.01738	0.983869	50.0511
SGCG	13	23755059	23899304	124	0.00108408	0.0160719	0.011763	1.36631	0.171841	0.9999	1.05269	0.753345	1.47098	39	0.00034096	0.0342494	0.020772	1.64883	0.0991832	0.9999	1.1399	0.615825	2.10997	85	0.000743117	0.00748629	0.0142669	0.524733	0.599769	0.9999	1.03061	0.693703	1.53113
ADCY8	8	131792546	132052835	13	0.000113653	-0.0225906	0.0272455	-0.829148	0.407021	0.9999	2.05084	0.731616	5.74885	1	8.74256e-06	0.623474	0.378499	1.64723	0.0995111	0.9999	NA	NA	NA	12	0.000104911	-0.025955	0.0273165	-0.950162	0.34203	0.9999	1.60242	0.556974	4.61021
PLD5	1	242251688	242687998	26	0.000227307	-0.0189699	0.0185558	-1.02232	0.30663	0.9999	1.24621	0.639181	2.42973	6	5.24553e-05	-0.0498692	0.0302962	-1.64605	0.0997527	0.9999	0.913817	0.207236	4.02952	20	0.000174851	-0.000441513	0.0234335	-0.0188411	0.984968	0.9999	1.52311	0.717713	3.23232
LPP	3	187871662	188608460	29	0.000253534	-0.0538267	0.0242911	-2.21591	0.026698	0.723074	0.489032	0.226185	1.05733	19	0.000166109	-0.0482563	0.0294323	-1.63957	0.101095	0.9999	0.419701	0.151938	1.15935	10	8.74256e-05	-0.0656959	0.0430108	-1.52743	0.126655	0.9999	0.911774	0.219502	3.78736
MXRA5	23	3226608	3264684	15	0.000131138	0.0616427	0.0333119	1.85047	0.0642457	0.9999	2.64989	1.09279	6.42571	2	1.74851e-05	0.149419	0.0912196	1.63802	0.101418	0.9999	4.25381	0.152637	118.548	13	0.000113653	0.0481329	0.0357826	1.34515	0.178577	0.9999	2.5585	1.02156	6.40777
OR56A1	11	6047900	6048971	12	0.000104911	-0.0118495	0.0386959	-0.306222	0.759436	0.9999	0.913107	0.291651	2.85878	1	8.74256e-06	0.211272	0.129004	1.63771	0.101481	0.9999	13.1053	0.813773	211.052	11	9.61681e-05	-0.0339088	0.0405634	-0.835945	0.403186	0.9999	0.663553	0.196784	2.23749
NT5E	6	86159301	86205509	19	0.000166109	0.000488817	0.0287778	0.0169859	0.986448	0.9999	1.01323	0.441967	2.32286	1	8.74256e-06	0.211668	0.129003	1.6408	0.100838	0.9999	13.0195	0.808492	209.658	18	0.000157366	-0.0105703	0.0295216	-0.358054	0.720303	0.9999	0.863422	0.367807	2.02687
SYNCRIP	6	86317501	86353043	21	0.000183594	-0.00317433	0.0277701	-0.114308	0.908994	0.9999	1.01032	0.460574	2.21627	1	8.74256e-06	0.211668	0.129003	1.6408	0.100838	0.9999	13.0195	0.808492	209.658	20	0.000174851	-0.0136134	0.0284366	-0.47873	0.632131	0.9999	0.878495	0.392089	1.96831
OR5T1	11	56043114	56044095	27	0.000236049	0.0382116	0.025236	1.51417	0.129982	0.9999	1.63627	0.787983	3.39778	5	4.37128e-05	0.0971222	0.0593521	1.63637	0.101762	0.9999	2.36376	0.386409	14.4598	22	0.000192336	0.0252417	0.0278815	0.905322	0.365295	0.9999	1.66632	0.762054	3.64362
EML6	2	54952148	55199156	15	0.000131138	0.0332398	0.0218017	1.52464	0.127349	0.9999	2.15811	0.893281	5.21383	11	9.61681e-05	0.0366461	0.0224373	1.63327	0.102413	0.9999	2.74219	0.95923	7.83924	4	3.49702e-05	-0.0243767	0.092265	-0.264203	0.791624	0.9999	1.89526	0.334908	10.7254
OSBPL10	3	31699402	32023342	12	0.000104911	0.102841	0.0382246	2.69045	0.00713556	0.430441	2.33629	0.797079	6.84783	7	6.11979e-05	0.083075	0.051032	1.6279	0.103546	0.9999	4.07815	1.18198	14.0708	5	4.37128e-05	0.128094	0.0576932	2.22027	0.0264008	0.9999	0.761974	0.126343	4.59545
KAL1	23	8496914	8700227	35	0.00030599	0.0548492	0.0218094	2.51494	0.0119053	0.532272	2.35068	1.31362	4.20647	2	1.74851e-05	0.148182	0.0912207	1.62443	0.104284	0.9999	4.18838	0.147458	118.966	33	0.000288504	0.0491887	0.0224605	2.19	0.0285239	0.9999	2.30992	1.27926	4.17095
BIRC6	2	32582095	32843965	374	0.00326972	-0.0144268	0.00627884	-2.29768	0.0215798	0.675122	0.793789	0.655222	0.961659	9	7.8683e-05	-0.0725775	0.0445336	-1.62972	0.10316	0.9999	2.65887	0.165888	42.6168	365	0.00319103	-0.0132456	0.00634178	-2.08862	0.0367416	0.9999	0.816736	0.673344	0.990665
SAMD11	1	861120	879961	32	0.000279762	0.0439714	0.0228084	1.92786	0.053872	0.961084	1.28061	0.657677	2.49358	6	5.24553e-05	0.0858366	0.0526666	1.62981	0.103141	0.9999	1.68297	0.325545	8.70042	26	0.000227307	0.0343027	0.0253031	1.35567	0.175204	0.9999	1.2142	0.58489	2.52062
FAM9A	23	8758836	8769424	19	0.000166109	0.053966	0.0295981	1.82329	0.0682587	0.9999	2.6623	1.23179	5.75408	2	1.74851e-05	0.148182	0.0912207	1.62443	0.104284	0.9999	4.18838	0.147458	118.966	17	0.000148623	0.042878	0.0312906	1.37032	0.170588	0.9999	2.5972	1.17645	5.73376
RNF170	8	42704779	42751866	39	0.00034096	0.037158	0.0206614	1.79842	0.0721101	0.9999	1.20304	0.645613	2.24176	32	0.000279762	0.037051	0.0228088	1.62441	0.104288	0.9999	1.24927	0.629296	2.48004	7	6.11979e-05	0.0376314	0.0487674	0.77165	0.440322	0.9999	1.01161	0.229174	4.4654
COL4A2	13	110959630	111165373	45	0.000393415	0.023481	0.0193285	1.21484	0.224427	0.9999	0.79205	0.448083	1.40006	7	6.11979e-05	-0.0714797	0.0442189	-1.6165	0.105987	0.9999	0.747966	0.183176	3.05418	38	0.000332217	0.0457771	0.0214525	2.13388	0.0328528	0.9999	0.956638	0.49921	1.83321
CACNA2D3	3	54156692	55108584	38	0.000332217	0.0276722	0.0220234	1.25649	0.208938	0.9999	1.50852	0.807563	2.81791	20	0.000174851	0.050297	0.0311883	1.61269	0.106812	0.9999	1.99973	0.855084	4.67666	18	0.000157366	0.00517636	0.0311048	0.166417	0.867829	0.9999	1.23037	0.498397	3.03737
WASH1	16	14510	155253125	6183	0.0540552	0.00139592	0.0016189	0.862263	0.388543	0.9999	1.025	0.977539	1.07477	4175	0.0365002	0.00316017	0.00196148	1.61112	0.107154	0.9999	1.04983	0.991515	1.11158	2060	0.0180097	-0.00220291	0.00272298	-0.809006	0.418511	0.9999	0.974135	0.898654	1.05595
KRTAP10-5	21	45999563	46000481	14	0.000122396	-0.0323208	0.0418382	-0.772518	0.439808	0.9999	0.719097	0.209619	2.46686	6	5.24553e-05	-0.169133	0.105044	-1.61012	0.107372	0.9999	1.40107e-06	0	NA	8	6.99405e-05	-0.00652511	0.045612	-0.143057	0.886245	0.9999	0.85661	0.241075	3.04379
KRTAP10-4	21	45993605	45994987	13	0.000113653	-0.0318667	0.0442284	-0.720504	0.471215	0.9999	0.618358	0.153978	2.48325	6	5.24553e-05	-0.169133	0.105044	-1.61012	0.107372	0.9999	1.40107e-06	0	NA	7	6.11979e-05	-0.00228846	0.0487611	-0.0469321	0.962567	0.9999	0.759846	0.181128	3.18762
SH3TC1	4	8201059	8242830	20	0.000174851	-0.0127318	0.0282776	-0.450243	0.652535	0.9999	0.431095	0.153632	1.20966	6	5.24553e-05	-0.0782057	0.0484189	-1.61519	0.10627	0.9999	NA	NA	NA	14	0.000122396	0.0211564	0.0348335	0.607358	0.543613	0.9999	0.729968	0.240301	2.21744
TRPM6	9	77337410	77503010	14	0.000122396	0.021495	0.0233384	0.921013	0.357044	0.9999	1.36899	0.523553	3.57963	6	5.24553e-05	0.0528405	0.032977	1.60234	0.10908	0.9999	2.12207	0.555058	8.11296	8	6.99405e-05	-0.00988101	0.0329931	-0.299488	0.764568	0.9999	0.754246	0.173533	3.27826
GPC5	13	92050934	93519487	52	0.000454613	0.00176506	0.0185255	0.0952774	0.924094	0.9999	0.800159	0.462596	1.38405	30	0.000262277	-0.0397352	0.0248117	-1.60147	0.109273	0.9999	0.535316	0.260393	1.1005	22	0.000192336	0.0540287	0.027832	1.94124	0.0522288	0.9999	1.70947	0.73335	3.98486
ARL6IP6	2	153574406	153617767	22	0.000192336	-0.0489808	0.0275072	-1.78065	0.074969	0.9999	0.304458	0.113438	0.81714	20	0.000174851	-0.0458402	0.0288497	-1.58893	0.112076	0.9999	0.344138	0.126682	0.934866	2	1.74851e-05	-0.0803602	0.0912201	-0.880948	0.378346	0.9999	NA	NA	NA
ZNF415	19	53611131	53636173	30	0.000262277	-0.0282106	0.023714	-1.18962	0.234195	0.9999	0.677497	0.34201	1.34207	1	8.74256e-06	0.602601	0.379066	1.5897	0.111902	0.9999	NA	NA	NA	29	0.000253534	-0.0306891	0.0237605	-1.2916	0.196495	0.9999	0.677497	0.34201	1.34207
ZNF160	19	53569866	53606687	24	0.000209821	-0.0172233	0.0270686	-0.636285	0.524591	0.9999	1.03337	0.511968	2.0858	1	8.74256e-06	0.602601	0.379066	1.5897	0.111902	0.9999	NA	NA	NA	23	0.000201079	-0.020399	0.027138	-0.751677	0.452245	0.9999	0.984844	0.480059	2.02041
KLHL17	1	895966	901099	36	0.000314732	0.0447574	0.0216885	2.06365	0.0390512	0.86909	1.37219	0.739912	2.54476	7	6.11979e-05	0.0808006	0.0510335	1.58329	0.113356	0.9999	1.68475	0.409391	6.93319	29	0.000253534	0.0368079	0.0239587	1.53631	0.124463	0.9999	1.3078	0.657717	2.60041
NOC2L	1	879582	894679	33	0.000288504	0.043482	0.0226705	1.918	0.0551113	0.966459	1.30002	0.679986	2.48541	7	6.11979e-05	0.0808006	0.0510335	1.58329	0.113356	0.9999	1.68475	0.409391	6.93319	26	0.000227307	0.0343027	0.0253031	1.35567	0.175204	0.9999	1.2142	0.58489	2.52062
RFX6	6	117198375	117253326	18	0.000157366	-0.0573574	0.0305102	-1.87994	0.0601158	0.9999	0.325264	0.117277	0.902113	15	0.000131138	-0.0529078	0.0334447	-1.58195	0.113661	0.9999	0.412486	0.144556	1.17702	3	2.62277e-05	-0.0794169	0.074481	-1.06627	0.286302	0.9999	NA	NA	NA
KAT6B	10	76586170	76792380	30	0.000262277	0.0366403	0.0231369	1.58363	0.113278	0.9999	1.58988	0.832275	3.03711	30	0.000262277	0.0366403	0.0231369	1.58363	0.113278	0.9999	1.58988	0.832275	3.03711	0	NA	NA	NA	NA	NA	NA	NA	NA	NA
TTPAL	20	43104525	43123244	15	0.000131138	-0.0477788	0.0334498	-1.42837	0.153185	0.9999	0.789919	0.322766	1.9332	13	0.000113653	-0.0556351	0.0351327	-1.58357	0.113291	0.9999	0.624523	0.230071	1.69526	2	1.74851e-05	0.0283729	0.109371	0.259418	0.795313	0.9999	2.2606	0.315901	16.177
OR8J1	11	56127690	56128764	36	0.000314732	-0.0178176	0.0221546	-0.804241	0.421258	0.9999	0.8592	0.462807	1.5951	16	0.000139881	-0.050905	0.0322555	-1.57818	0.114524	0.9999	0.513174	0.197417	1.33397	20	0.000174851	0.0117273	0.0304775	0.384784	0.700397	0.9999	1.34401	0.587982	3.07215
ZNF304	19	57862644	57871265	13	0.000113653	-0.061656	0.0261343	-2.3592	0.0183144	0.633942	0.659442	0.126771	3.43032	3	2.62277e-05	-0.0512011	0.0324911	-1.57585	0.115061	0.9999	0.905337	0.0776988	10.5489	10	8.74256e-05	-0.0808129	0.0439846	-1.8373	0.0661659	0.9999	0.659442	0.126771	3.43032
FOPNL	16	15959576	15982447	293	0.00256157	0.00184413	0.00648	0.284589	0.775959	0.9999	0.959884	0.777183	1.18553	30	0.000262277	0.031645	0.0201337	1.57174	0.116011	0.9999	1.38008	0.699274	2.72371	263	0.00229929	-0.00161494	0.00684167	-0.236044	0.813398	0.9999	0.917217	0.734804	1.14491
FYN	6	111981534	112194655	12	0.000104911	0.0513845	0.0363733	1.4127	0.157744	0.9999	2.58481	0.94142	7.09701	11	9.61681e-05	0.0593586	0.037911	1.56574	0.11741	0.9999	2.85623	0.979852	8.32583	1	8.74256e-06	-0.040955	0.129005	-0.317468	0.750888	0.9999	1.28197	0.0783953	20.9637
CCNC	6	99990262	100016690	22	0.000192336	-0.0254016	0.023692	-1.07216	0.283649	0.9999	1.14903	0.543113	2.43094	1	8.74256e-06	-0.0545924	0.0348022	-1.56865	0.116729	0.9999	NA	NA	NA	21	0.000183594	-0.000188971	0.0323438	-0.00584257	0.995338	0.9999	1.14903	0.543113	2.43094
C7orf63	7	89874487	89940377	180	0.00157366	0.00776774	0.00884161	0.878544	0.379649	0.9999	1.02294	0.775445	1.34943	14	0.000122396	-0.0502463	0.0320615	-1.56719	0.117071	0.9999	0.431081	0.151744	1.22463	166	0.00145126	0.0125412	0.00919763	1.36352	0.172717	0.9999	1.10233	0.826835	1.46962
RPA1	17	1733272	1802848	12	0.000104911	0.0108659	0.0272961	0.398074	0.690575	0.9999	1.85537	0.67859	5.07287	5	4.37128e-05	0.0903414	0.0576952	1.56584	0.117386	0.9999	2.29391	0.444457	11.8392	7	6.11979e-05	-0.012053	0.0309826	-0.389023	0.697259	0.9999	1.63253	0.456935	5.83267
RORB	9	77112251	77302117	17	0.000148623	0.0207483	0.0235867	0.879662	0.379043	0.9999	1.41648	0.559685	3.5849	5	4.37128e-05	0.0532691	0.0341103	1.56167	0.118365	0.9999	1.85105	0.400954	8.5456	12	0.000104911	-0.00897547	0.0326109	-0.275229	0.78314	0.9999	0.975347	0.292793	3.24906
CNOT3	19	54641435	54659446	21	0.000183594	-0.0760122	0.0300427	-2.53014	0.0114017	0.523644	0.82993	0.217917	3.16077	7	6.11979e-05	-0.0748452	0.0487603	-1.53496	0.124793	0.9999	NA	NA	NA	14	0.000122396	-0.0767214	0.0381416	-2.01149	0.0442736	0.9999	0.82993	0.217917	3.16077
LENG1	19	54659378	54663446	18	0.000157366	-0.0776017	0.0328316	-2.36363	0.018097	0.629638	0.82993	0.217917	3.16077	7	6.11979e-05	-0.0748452	0.0487603	-1.53496	0.124793	0.9999	NA	NA	NA	11	9.61681e-05	-0.0798859	0.044406	-1.79899	0.0720206	0.9999	0.82993	0.217917	3.16077
TMC4	19	54663833	54676944	17	0.000148623	-0.0780213	0.0332554	-2.34613	0.0189697	0.637516	0.761474	0.165732	3.49869	7	6.11979e-05	-0.0748452	0.0487603	-1.53496	0.124793	0.9999	NA	NA	NA	10	8.74256e-05	-0.0807813	0.0454717	-1.77652	0.0756478	0.9999	0.761474	0.165732	3.49869
OR2C3	1	247693433	247697141	26	0.000227307	-0.0380699	0.0209699	-1.81545	0.0694543	0.9999	0.426467	0.179099	1.01549	18	0.000157366	-0.0484703	0.0311845	-1.55431	0.120111	0.9999	0.330641	0.108692	1.00581	8	6.99405e-05	-0.0294815	0.0283302	-1.04064	0.298043	0.9999	0.696215	0.165829	2.92299
CDH18	5	19473154	20575982	68	0.000594494	-0.0270615	0.01607	-1.68397	0.0921873	0.9999	0.878128	0.57019	1.35237	35	0.00030599	-0.033477	0.0217803	-1.53703	0.124286	0.9999	0.682796	0.35997	1.29514	33	0.000288504	-0.0193849	0.0238009	-0.81446	0.415381	0.9999	1.09394	0.608249	1.96745
TUSC1	9	25676386	25678856	19	0.000166109	0.048589	0.0298169	1.62958	0.103191	0.9999	2.20935	0.973835	5.01239	17	0.000148623	0.048491	0.0312912	1.54967	0.121222	0.9999	2.14827	0.902844	5.11169	2	1.74851e-05	0.0495412	0.0982794	0.504085	0.614202	0.9999	11.0901	0.685353	179.456
FBXO33	14	39865576	39901704	12	0.000104911	-0.0613901	0.0382239	-1.60607	0.10826	0.9999	0.369946	0.101774	1.34474	10	8.74256e-05	-0.0635193	0.0407965	-1.55698	0.119476	0.9999	NA	NA	NA	2	1.74851e-05	-0.0460822	0.109363	-0.421367	0.673487	0.9999	2.22502	0.137	36.1367
RNF14	5	141346401	141369856	15	0.000131138	-0.0510965	0.0333117	-1.53389	0.125057	0.9999	0.461664	0.164677	1.29425	15	0.000131138	-0.0510965	0.0333117	-1.53389	0.125057	0.9999	0.461664	0.164677	1.29425	0	NA	NA	NA	NA	NA	NA	NA	NA	NA
SUPT3H	6	44777053	45345788	19	0.000166109	-0.0500078	0.0322632	-1.55	0.121142	0.9999	0.78025	0.338152	1.80034	18	0.000157366	-0.0503848	0.0326649	-1.54248	0.122957	0.9999	0.741329	0.309099	1.77797	1	8.74256e-06	-0.0348523	0.206051	-0.169144	0.865683	0.9999	1.32332	0.082644	21.1893
IL1RAPL1	23	28605680	29974017	100	0.000874256	0.0201068	0.0129078	1.55772	0.119299	0.9999	1.34411	0.937346	1.9274	100	0.000874256	0.0201068	0.0129078	1.55772	0.119299	0.9999	1.34411	0.937346	1.9274	0	NA	NA	NA	NA	NA	NA	NA	NA	NA
SPRY2	13	80910111	80915086	25	0.000218564	0.0380602	0.0247406	1.53837	0.123958	0.9999	1.95682	1.00509	3.80973	25	0.000218564	0.0380602	0.0247406	1.53837	0.123958	0.9999	1.95682	1.00509	3.80973	0	NA	NA	NA	NA	NA	NA	NA	NA	NA
SEC16B	1	177897488	177991803	19	0.000166109	-0.0420168	0.0296914	-1.41512	0.157035	0.9999	0.638353	0.249414	1.6338	17	0.000148623	-0.0479743	0.0308499	-1.55509	0.119925	0.9999	0.552748	0.208769	1.46349	2	1.74851e-05	0.0328898	0.109345	0.300789	0.763575	0.9999	9.39258	0.584956	150.816
CENPBD1	16	90036182	90039240	23	0.000201079	0.0274085	0.0282316	0.970846	0.331625	0.9999	1.41773	0.679787	2.95675	14	0.000122396	0.0571018	0.0369736	1.54439	0.122493	0.9999	1.20809	0.441484	3.30585	9	7.8683e-05	-0.0141051	0.0437152	-0.32266	0.746953	0.9999	1.71048	0.583472	5.01437
NFXL1	4	47849257	47916680	17	0.000148623	-0.0226719	0.0243951	-0.929362	0.352701	0.9999	1.02007	0.446115	2.33244	3	2.62277e-05	0.114456	0.0744805	1.53673	0.124359	0.9999	6.23131	1.21889	31.8562	14	0.000122396	-0.0391496	0.025819	-1.51631	0.129441	0.9999	0.625921	0.244451	1.60268
HSBP1	16	83841507	83846607	35	0.00030599	0.0192199	0.0218675	0.878925	0.379442	0.9999	1.07885	0.592156	1.96554	17	0.000148623	-0.0485315	0.031405	-1.54534	0.122264	0.9999	0.511324	0.205546	1.27199	18	0.000157366	0.0829615	0.030462	2.72344	0.00646052	0.9999	2.10875	0.93125	4.77512
IQCJ	3	158787040	158984096	20	0.000174851	0.0251206	0.029769	0.843849	0.398754	0.9999	1.44917	0.644167	3.26015	15	0.000131138	0.051611	0.0333113	1.54935	0.121297	0.9999	2.37572	0.982763	5.74304	5	4.37128e-05	-0.0799126	0.0663287	-1.2048	0.228282	0.9999	0.472612	0.0317642	7.03189
NT5C3A	7	33053724	33102409	49	0.000428385	0.0131327	0.017992	0.729918	0.46544	0.9999	1.05821	0.650926	1.72032	2	1.74851e-05	0.140133	0.0912285	1.53606	0.124523	0.9999	6.99101	0.949767	51.4592	47	0.0004109	0.00799316	0.0183525	0.435536	0.663174	0.9999	0.985116	0.596361	1.62729
RP9	7	33134409	33149002	32	0.000279762	0.014859	0.0233051	0.637586	0.523743	0.9999	1.15508	0.644468	2.07025	2	1.74851e-05	0.140133	0.0912285	1.53606	0.124523	0.9999	6.99101	0.949767	51.4592	30	0.000262277	0.00611315	0.0241049	0.253607	0.799799	0.9999	1.04763	0.568214	1.93154
ZNF587	19	58258163	58376491	56	0.000489583	0.00588365	0.0128902	0.456443	0.648071	0.9999	1.08023	0.619931	1.8823	16	0.000139881	0.113363	0.0738814	1.53439	0.124933	0.9999	2.16203	0.704428	6.6357	40	0.000349702	0.0015421	0.0130946	0.117766	0.906253	0.9999	0.78511	0.408577	1.50865
ATP10D	4	47487409	47595503	18	0.000157366	-0.00399959	0.0320224	-0.1249	0.900603	0.9999	1.18712	0.524266	2.68805	3	2.62277e-05	0.114456	0.0744805	1.53673	0.124359	0.9999	6.23131	1.21889	31.8562	15	0.000131138	-0.0308592	0.0354666	-0.870092	0.38425	0.9999	0.770465	0.30487	1.94711
BMPR2	2	203241049	203432474	19	0.000166109	0.106879	0.0671353	1.59199	0.111387	0.9999	3.21118	1.41488	7.28804	15	0.000131138	0.129077	0.0842512	1.53205	0.12551	0.9999	2.50446	1.01104	6.20381	4	3.49702e-05	0.0679695	0.111091	0.611839	0.540644	0.9999	9.03224	1.38835	58.7612
GCSAML	1	247712346	247739848	28	0.000244792	-0.0375467	0.0208624	-1.79973	0.0719038	0.9999	0.482696	0.210857	1.10499	20	0.000174851	-0.0470952	0.0308344	-1.52736	0.126671	0.9999	0.415214	0.147807	1.16641	8	6.99405e-05	-0.0294815	0.0283302	-1.04064	0.298043	0.9999	0.696215	0.165829	2.92299
OR2G2	1	247751661	247752615	23	0.000201079	-0.0337082	0.022047	-1.52892	0.126284	0.9999	0.533948	0.217883	1.3085	19	0.000166109	-0.0470954	0.0308344	-1.52737	0.126669	0.9999	0.415208	0.147804	1.16639	4	3.49702e-05	-0.0197031	0.0315343	-0.624814	0.532093	0.9999	2.34225	0.232575	23.5887
FAM19A5	22	48885287	49147744	149	0.00130264	-0.0022985	0.0102996	-0.223163	0.823408	0.9999	1.02971	0.771317	1.37468	17	0.000148623	-0.0465919	0.0305635	-1.52443	0.127401	0.9999	0.654919	0.273898	1.56598	132	0.00115402	0.00337466	0.0109378	0.308532	0.757677	0.9999	1.10527	0.813617	1.50147
IFNA17	9	21227241	21228221	27	0.000236049	0.040849	0.0215491	1.89562	0.0580102	0.990245	1.08171	0.510933	2.29009	23	0.000201079	0.0428264	0.0281337	1.52224	0.127949	0.9999	0.947736	0.403138	2.22803	4	3.49702e-05	0.0380386	0.0335174	1.13489	0.25642	0.9999	2.72708	0.535818	13.8796
AMY2B	1	104078747	104122149	26	0.000227307	0.0145805	0.0265283	0.549623	0.582578	0.9999	1.25643	0.634853	2.48658	16	0.000139881	0.0554859	0.0365562	1.51783	0.129058	0.9999	1.89955	0.839485	4.29823	10	8.74256e-05	-0.0308877	0.0385549	-0.801135	0.423053	0.9999	2.34282	0.278928	19.6782
RNPC3	1	104068577	104097859	26	0.000227307	0.0145805	0.0265283	0.549623	0.582578	0.9999	1.25643	0.634853	2.48658	16	0.000139881	0.0554859	0.0365562	1.51783	0.129058	0.9999	1.89955	0.839485	4.29823	10	8.74256e-05	-0.0308877	0.0385549	-0.801135	0.423053	0.9999	2.34282	0.278928	19.6782
CAMK4	5	110559946	110820748	30	0.000262277	0.0700727	0.023945	2.9264	0.00342912	0.324642	2.4237	1.26078	4.65926	22	0.000192336	0.0426305	0.0283411	1.50419	0.132532	0.9999	2.11407	1.02747	4.3498	8	6.99405e-05	0.13847	0.0447525	3.09413	0.0019739	0.9999	7.18197	1.49352	34.5364
ARHGAP32	11	128834954	129062093	22	0.000192336	0.0486509	0.0280133	1.73671	0.0824392	0.9999	1.89075	0.866589	4.12531	8	6.99405e-05	0.0704301	0.0471404	1.49405	0.135163	0.9999	2.3484	0.679677	8.11412	14	0.000122396	0.0367593	0.0348298	1.0554	0.291243	0.9999	1.64082	0.601756	4.47407
ZNF610	19	52839497	52870376	70	0.000611979	-0.0195463	0.0127004	-1.53904	0.123795	0.9999	0.662648	0.42372	1.0363	58	0.000507068	-0.0199168	0.0133515	-1.49173	0.13577	0.9999	0.725905	0.451518	1.16704	12	0.000104911	-0.015995	0.0411344	-0.388848	0.697389	0.9999	0.466827	0.115866	1.88086
DACH1	13	72012097	72441330	16	0.000139881	-0.035864	0.0238789	-1.50191	0.13312	0.9999	1.01932	0.391614	2.65318	16	0.000139881	-0.035864	0.0238789	-1.50191	0.13312	0.9999	1.01932	0.391614	2.65318	0	NA	NA	NA	NA	NA	NA	NA	NA	NA
KCNN2	5	113698015	113832197	82	0.00071689	-0.0211391	0.0142244	-1.48612	0.137248	0.9999	0.743127	0.492201	1.12198	78	0.00068192	-0.021837	0.014583	-1.49742	0.134283	0.9999	0.725456	0.475165	1.10759	4	3.49702e-05	-0.00746439	0.0645039	-0.11572	0.907875	0.9999	1.20913	0.200913	7.27676
NINL	20	25433337	25566153	46	0.000402158	-0.0208419	0.0169757	-1.22775	0.21954	0.9999	0.941506	0.560383	1.58183	24	0.000209821	-0.0320091	0.0213903	-1.49643	0.134542	0.9999	0.563119	0.25232	1.25675	22	0.000192336	-0.00184078	0.0278951	-0.0659893	0.947386	0.9999	1.54035	0.772969	3.06955
SEMA3A	7	83587658	83824217	28	0.000244792	0.0256896	0.017694	1.45188	0.146535	0.9999	1.25901	0.636876	2.48888	27	0.000236049	0.0268888	0.0178628	1.5053	0.132247	0.9999	1.25282	0.620194	2.53073	1	8.74256e-06	-0.036866	0.129004	-0.285775	0.775051	0.9999	1.36312	0.0833613	22.2896
OR2M5	1	248308449	248309388	46	0.000402158	0.0245261	0.0190875	1.28493	0.198816	0.9999	1.76461	1.06137	2.93378	44	0.000384673	0.0291287	0.0195188	1.49235	0.135609	0.9999	1.92026	1.14758	3.21319	2	1.74851e-05	-0.0760531	0.0912262	-0.833677	0.404463	0.9999	NA	NA	NA
OR2M2	1	248343287	248344331	46	0.000402158	0.0245261	0.0190875	1.28493	0.198816	0.9999	1.76461	1.06137	2.93378	44	0.000384673	0.0291287	0.0195188	1.49235	0.135609	0.9999	1.92026	1.14758	3.21319	2	1.74851e-05	-0.0760531	0.0912262	-0.833677	0.404463	0.9999	NA	NA	NA
OR2M4	1	248402230	248403166	46	0.000402158	0.0245261	0.0190875	1.28493	0.198816	0.9999	1.76461	1.06137	2.93378	44	0.000384673	0.0291287	0.0195188	1.49235	0.135609	0.9999	1.92026	1.14758	3.21319	2	1.74851e-05	-0.0760531	0.0912262	-0.833677	0.404463	0.9999	NA	NA	NA
SCLT1	4	129805151	130014764	16	0.000139881	-0.0391187	0.0331877	-1.17871	0.238513	0.9999	0.851045	0.355305	2.03847	15	0.000131138	-0.0512368	0.0343433	-1.4919	0.135725	0.9999	0.740999	0.2962	1.85375	1	8.74256e-06	0.131867	0.129004	1.02219	0.306689	0.9999	7.39705	0.457951	119.481
C16orf11	16	610421	615529	16	0.000139881	-0.0230992	0.0305487	-0.756143	0.449563	0.9999	2.46805	0.963847	6.31974	2	1.74851e-05	0.182531	0.122112	1.49478	0.134972	0.9999	5.47284	0.753759	39.7368	14	0.000122396	-0.0368275	0.0315518	-1.16721	0.243127	0.9999	1.964	0.676424	5.70248
PIGQ	16	617031	634136	16	0.000139881	-0.0230992	0.0305487	-0.756143	0.449563	0.9999	2.46805	0.963847	6.31974	2	1.74851e-05	0.182531	0.122112	1.49478	0.134972	0.9999	5.47284	0.753759	39.7368	14	0.000122396	-0.0368275	0.0315518	-1.16721	0.243127	0.9999	1.964	0.676424	5.70248
NHLRC4	16	617031	619495	16	0.000139881	-0.0230992	0.0305487	-0.756143	0.449563	0.9999	2.46805	0.963847	6.31974	2	1.74851e-05	0.182531	0.122112	1.49478	0.134972	0.9999	5.47284	0.753759	39.7368	14	0.000122396	-0.0368275	0.0315518	-1.16721	0.243127	0.9999	1.964	0.676424	5.70248
RAB40C	16	639356	679273	14	0.000122396	-0.0146787	0.0292569	-0.501718	0.615866	0.9999	2.3315	0.930253	5.84347	2	1.74851e-05	0.182531	0.122112	1.49478	0.134972	0.9999	5.47284	0.753759	39.7368	12	0.000104911	-0.0266876	0.0301342	-0.885625	0.37582	0.9999	1.91298	0.691621	5.29118
MICU3	8	16884746	16980148	27	0.000236049	0.00645098	0.0253617	0.254359	0.799218	0.9999	0.924289	0.455162	1.87694	18	0.000157366	-0.0469907	0.0314009	-1.49647	0.13453	0.9999	0.394453	0.136784	1.13751	9	7.8683e-05	0.106679	0.0430025	2.48077	0.01311	0.9999	3.49691	1.15258	10.6096
CPS1	2	211342405	211543831	29	0.000253534	-0.0399405	0.024391	-1.63751	0.101524	0.9999	0.61209	0.295607	1.26741	26	0.000227307	-0.038349	0.0258137	-1.48561	0.137383	0.9999	0.629629	0.292248	1.35649	3	2.62277e-05	-0.0531686	0.0744821	-0.713844	0.475324	0.9999	0.476634	0.0479262	4.7402
TIMP3	22	33196801	33259028	12	0.000104911	-0.0450004	0.0281907	-1.59628	0.110426	0.9999	1.00993	0.34425	2.96283	8	6.99405e-05	-0.0436375	0.0293501	-1.48679	0.13707	0.9999	1.20037	0.320417	4.4969	4	3.49702e-05	-0.0612239	0.101295	-0.604413	0.545569	0.9999	1.15971	0.164557	8.17306
APC	5	112043201	112181936	14	0.000122396	-0.0572105	0.0368987	-1.55048	0.121027	0.9999	0.386156	0.141681	1.05248	11	9.61681e-05	-0.0630818	0.0424764	-1.4851	0.137517	0.9999	0.355747	0.117204	1.07979	3	2.62277e-05	-0.0391467	0.0744815	-0.525589	0.599173	0.9999	0.560349	0.0540972	5.80419
TTC29	4	147628178	147867034	21	0.000183594	0.038891	0.0296778	1.31044	0.190046	0.9999	0.996767	0.407611	2.43748	11	9.61681e-05	0.0644161	0.0432462	1.48952	0.13635	0.9999	0.759374	0.191041	3.01846	10	8.74256e-05	0.0161685	0.0408003	0.396285	0.691895	0.9999	1.36354	0.413691	4.49426
FAM5C	1	190066796	190446759	14	0.000122396	0.0138474	0.0338408	0.409191	0.6824	0.9999	1.38644	0.585649	3.28222	9	7.8683e-05	0.0693308	0.0466416	1.48646	0.137158	0.9999	2.0658	0.763497	5.58944	5	4.37128e-05	-0.0477011	0.0491124	-0.971265	0.331416	0.9999	1.27902	0.200737	8.14946
IFNB1	9	21077103	21077943	13	0.000113653	0.0496249	0.0373342	1.32921	0.183779	0.9999	1.83702	0.618481	5.45634	12	0.000104911	0.0576812	0.0390031	1.47889	0.13917	0.9999	1.95882	0.596855	6.42866	1	8.74256e-06	-0.0385138	0.129006	-0.298543	0.765289	0.9999	1.34219	0.0820759	21.949
OR4C15	11	55321782	55322895	46	0.000402158	0.0139467	0.0175731	0.793638	0.427406	0.9999	1.58838	0.961771	2.62325	18	0.000157366	-0.0449222	0.0304102	-1.47721	0.13962	0.9999	0.730269	0.323397	1.64904	28	0.000244792	0.0434519	0.0215295	2.01825	0.0435653	0.9999	2.71013	1.43538	5.11698
OR4C16	11	55339603	55340536	46	0.000402158	0.0139467	0.0175731	0.793638	0.427406	0.9999	1.58838	0.961771	2.62325	18	0.000157366	-0.0449222	0.0304102	-1.47721	0.13962	0.9999	0.730269	0.323397	1.64904	28	0.000244792	0.0434519	0.0215295	2.01825	0.0435653	0.9999	2.71013	1.43538	5.11698
TFRC	3	195776154	195809032	36	0.000314732	-0.0570311	0.0221616	-2.57342	0.0100699	0.493203	0.507956	0.27071	0.953121	11	9.61681e-05	-0.0589405	0.0400207	-1.47275	0.140818	0.9999	0.545099	0.168707	1.76123	25	0.000218564	-0.0561706	0.0266115	-2.11077	0.0347925	0.9999	0.540781	0.254623	1.14854
ABR	17	906757	1090616	213	0.00186216	-0.00520434	0.0089068	-0.584311	0.559011	0.9999	0.945971	0.739512	1.21007	36	0.000314732	0.0316321	0.0214777	1.47279	0.140807	0.9999	1.47306	0.826816	2.62443	177	0.00154743	-0.0128468	0.00978505	-1.3129	0.189217	0.9999	0.861087	0.65572	1.13077
SOLH	16	577855	604636	18	0.000157366	-0.014898	0.0296358	-0.502703	0.615173	0.9999	2.8183	1.19027	6.67312	3	2.62277e-05	0.130683	0.0886885	1.47351	0.140614	0.9999	4.91226	0.954014	25.2934	15	0.000131138	-0.0331979	0.0314431	-1.05581	0.291055	0.9999	2.28032	0.827998	6.28004
B3GAT1	11	134248397	134281812	25	0.000218564	-0.0441543	0.0217215	-2.03275	0.0420776	0.901569	0.513273	0.241002	1.09315	13	0.000113653	-0.0378857	0.0257792	-1.46963	0.141663	0.9999	0.591509	0.216476	1.61627	12	0.000104911	-0.0594888	0.0403308	-1.47502	0.140206	0.9999	0.628815	0.0550532	7.18229
SLC9A8	20	48429249	48508779	26	0.000227307	-0.0134887	0.0205397	-0.65671	0.511367	0.9999	0.724997	0.338513	1.55273	15	0.000131138	-0.0472177	0.0321554	-1.46842	0.14199	0.9999	0.553785	0.194549	1.57635	11	9.61681e-05	0.00975825	0.026694	0.36556	0.714693	0.9999	0.983168	0.323691	2.98624
ZMYM2	13	20532809	20665968	16	0.000139881	0.0592332	0.0252347	2.34729	0.0189106	0.637516	2.58044	1.01541	6.55761	14	0.000122396	0.0392791	0.026878	1.46138	0.143911	0.9999	1.68771	0.603724	4.71799	2	1.74851e-05	0.2076	0.0732911	2.83253	0.00461807	0.9999	16.353	2.28993	116.781
NAGPA	16	5074844	5083942	26	0.000227307	0.0424745	0.0254971	1.66586	0.0957423	0.9999	2.50016	1.24189	5.03332	21	0.000183594	0.0415507	0.0284228	1.46188	0.143774	0.9999	2.78414	1.28793	6.01851	5	4.37128e-05	0.0462702	0.0576939	0.801995	0.422556	0.9999	1.56276	0.311026	7.85219
OR14C36	1	248512076	248513015	19	0.000166109	0.033277	0.0303127	1.09779	0.272297	0.9999	1.6183	0.711296	3.68189	17	0.000148623	0.0468445	0.0321381	1.4576	0.14495	0.9999	2.0271	0.867895	4.7346	2	1.74851e-05	-0.0760531	0.0912262	-0.833677	0.404463	0.9999	NA	NA	NA
OR2M7	1	248486931	248487870	19	0.000166109	0.033277	0.0303127	1.09779	0.272297	0.9999	1.6183	0.711296	3.68189	17	0.000148623	0.0468445	0.0321381	1.4576	0.14495	0.9999	2.0271	0.867895	4.7346	2	1.74851e-05	-0.0760531	0.0912262	-0.833677	0.404463	0.9999	NA	NA	NA
CFDP1	16	75327607	75467387	30	0.000262277	-0.0238332	0.0251081	-0.949222	0.342508	0.9999	0.78419	0.388965	1.581	16	0.000139881	-0.0505523	0.0346073	-1.46074	0.144087	0.9999	0.377843	0.133544	1.06905	14	0.000122396	0.00585882	0.0364786	0.16061	0.872401	0.9999	1.59901	0.624974	4.09108
TTC28	22	28374001	29075853	14	0.000122396	-0.0353276	0.0398235	-0.887103	0.375023	0.9999	0.660897	0.257589	1.69567	6	5.24553e-05	-0.0952782	0.0653351	-1.4583	0.144757	0.9999	0.356661	0.0493626	2.57699	8	6.99405e-05	0.000113459	0.0502315	0.00225873	0.998198	0.9999	0.998945	0.299371	3.33329
ICOSLG	21	45646721	45660834	12	0.000104911	0.0175868	0.0376764	0.466786	0.640653	0.9999	1.38493	0.488643	3.92523	2	1.74851e-05	0.143498	0.0982112	1.46111	0.143984	0.9999	6.44119	0.897933	46.2049	10	8.74256e-05	-0.00414106	0.0407978	-0.101502	0.919152	0.9999	0.7712	0.224517	2.64902
OR2J3	6	29079667	29080603	41	0.000358445	-0.00445484	0.0201279	-0.221327	0.824838	0.9999	1.08643	0.628429	1.87824	7	6.11979e-05	0.068869	0.0471209	1.46154	0.143867	0.9999	2.85598	0.935099	8.7227	34	0.000297247	-0.0207831	0.0222594	-0.93368	0.350469	0.9999	0.972373	0.523955	1.80456
ARVCF	22	19957401	20004309	90	0.00078683	0.0345338	0.0122456	2.8201	0.00480085	0.347019	1.92333	1.31833	2.80598	2	1.74851e-05	-0.0343275	0.0346659	-0.990239	0.322057	0.9999	0.525229	0.0732604	3.76555	88	0.000769345	0.0443108	0.0130836	3.38674	0.000707286	0.9999	2.09783	1.42578	3.08664
CLDN5	22	19510546	19512860	84	0.000734375	0.0377467	0.0125716	3.00253	0.00267742	0.320683	2.23036	1.50258	3.31065	1	8.74256e-06	-0.0338601	0.0348122	-0.972652	0.330726	0.9999	0.283602	0.0172875	4.65251	83	0.000725632	0.0484385	0.013475	3.59469	0.000324776	0.9999	2.31586	1.55484	3.44938
C22orf29	22	19833660	19842462	86	0.00075186	0.0374329	0.0125053	2.99335	0.0027593	0.324642	2.20864	1.49937	3.25344	1	8.74256e-06	-0.0338601	0.0348122	-0.972652	0.330726	0.9999	0.283602	0.0172875	4.65251	85	0.000743117	0.0479495	0.0133935	3.58007	0.000343508	0.9999	2.28957	1.54929	3.38357
CDC45	22	19467413	19508135	85	0.000743117	0.03663	0.0125124	2.92748	0.00341719	0.324642	2.17085	1.46437	3.21815	1	8.74256e-06	-0.0338601	0.0348122	-0.972652	0.330726	0.9999	0.283602	0.0172875	4.65251	84	0.000734375	0.0470421	0.0134022	3.51002	0.000448068	0.9999	2.25245	1.51427	3.35048
TRMT2A	22	20099388	20104818	86	0.00075186	0.0364804	0.0123623	2.95095	0.00316802	0.324642	2.15196	1.45832	3.17553	1	8.74256e-06	-0.0338601	0.0348122	-0.972652	0.330726	0.9999	0.283602	0.0172875	4.65251	85	0.000743117	0.046587	0.0132181	3.52447	0.000424323	0.9999	2.23058	1.50665	3.30235
RANBP1	22	20105023	20114706	86	0.00075186	0.0364804	0.0123623	2.95095	0.00316802	0.324642	2.15196	1.45832	3.17553	1	8.74256e-06	-0.0338601	0.0348122	-0.972652	0.330726	0.9999	0.283602	0.0172875	4.65251	85	0.000743117	0.046587	0.0132181	3.52447	0.000424323	0.9999	2.23058	1.50665	3.30235
RTN4R	22	20228937	20255816	87	0.000760603	0.035913	0.0123346	2.91157	0.00359614	0.324642	2.11606	1.43936	3.11089	1	8.74256e-06	-0.0338601	0.0348122	-0.972652	0.330726	0.9999	0.283602	0.0172875	4.65251	86	0.00075186	0.0458872	0.0131843	3.48043	0.000500604	0.9999	2.19122	1.48575	3.23166
LOC388849	22	20136108	20137431	84	0.000734375	0.0342965	0.012407	2.76428	0.00570491	0.379118	2.10751	1.4245	3.11801	1	8.74256e-06	-0.0338601	0.0348122	-0.972652	0.330726	0.9999	0.283602	0.0172875	4.65251	83	0.000725632	0.0441716	0.0132729	3.32795	0.000874879	0.9999	2.18479	1.4718	3.24317
TBX1	22	19744225	19771112	86	0.00075186	0.0358422	0.0123913	2.89253	0.00382152	0.324642	2.10164	1.4246	3.10044	1	8.74256e-06	-0.0338601	0.0348122	-0.972652	0.330726	0.9999	0.283602	0.0172875	4.65251	85	0.000743117	0.0459113	0.0132536	3.46405	0.000532111	0.9999	2.17744	1.47116	3.22279
GNB1L	22	19775933	19842462	87	0.000760603	0.035389	0.0123847	2.85748	0.00427014	0.327983	2.10164	1.4246	3.10044	1	8.74256e-06	-0.0338601	0.0348122	-0.972652	0.330726	0.9999	0.283602	0.0172875	4.65251	86	0.00075186	0.0453806	0.0132456	3.4261	0.000612312	0.9999	2.17744	1.47116	3.22279
UFD1L	22	19437463	19466738	86	0.00075186	0.0345993	0.0123916	2.79216	0.0052358	0.367202	2.06197	1.38875	3.06155	1	8.74256e-06	-0.0338601	0.0348122	-0.972652	0.330726	0.9999	0.283602	0.0172875	4.65251	85	0.000743117	0.0444899	0.013254	3.35671	0.00078876	0.9999	2.1382	1.43515	3.18566
HIRA	22	19318223	19435755	86	0.00075186	0.0345993	0.0123916	2.79216	0.0052358	0.367202	2.06197	1.38875	3.06155	1	8.74256e-06	-0.0338601	0.0348122	-0.972652	0.330726	0.9999	0.283602	0.0172875	4.65251	85	0.000743117	0.0444899	0.013254	3.35671	0.00078876	0.9999	2.1382	1.43515	3.18566
SEPT5-GP1BB	22	19701986	19712297	87	0.000760603	0.0352227	0.0123639	2.84885	0.00438779	0.329564	2.04767	1.38971	3.01714	1	8.74256e-06	-0.0338601	0.0348122	-0.972652	0.330726	0.9999	0.283602	0.0172875	4.65251	86	0.00075186	0.0451522	0.0132201	3.41542	0.000636842	0.9999	2.12011	1.43422	3.13402
COMT	22	19929262	19957498	89	0.000778088	0.0346638	0.012252	2.82924	0.00466592	0.34277	2.02813	1.38273	2.97478	1	8.74256e-06	-0.0338601	0.0348122	-0.972652	0.330726	0.9999	0.283602	0.0172875	4.65251	88	0.000769345	0.0443108	0.0130836	3.38674	0.000707286	0.9999	2.09783	1.42578	3.08664
ZDHHC8	22	20119363	20135530	85	0.000743117	0.0340765	0.0123847	2.7515	0.00593228	0.380253	2.00001	1.3505	2.96189	1	8.74256e-06	-0.0338601	0.0348122	-0.972652	0.330726	0.9999	0.283602	0.0172875	4.65251	84	0.000734375	0.0438794	0.0132456	3.31275	0.000923823	0.9999	2.07186	1.39431	3.07865
TXNRD2	22	19863039	19929359	88	0.000769345	0.0341815	0.0123076	2.77728	0.0054816	0.374811	1.996	1.35629	2.93745	1	8.74256e-06	-0.0338601	0.0348122	-0.972652	0.330726	0.9999	0.283602	0.0172875	4.65251	87	0.000760603	0.0438603	0.0131513	3.33504	0.000852866	0.9999	2.06528	1.39887	3.04918
DGCR6L	22	20301760	20307628	85	0.000743117	0.035481	0.0124279	2.85495	0.00430443	0.327983	1.9648	1.33643	2.88864	1	8.74256e-06	-0.0338601	0.0348122	-0.972652	0.330726	0.9999	0.283602	0.0172875	4.65251	84	0.000734375	0.045566	0.0132985	3.4264	0.000611633	0.9999	2.03211	1.37781	2.99712
NAPA	19	47990890	48018515	17	0.000148623	0.0868134	0.0319197	2.71974	0.00653323	0.409402	2.39531	1.00891	5.68683	6	5.24553e-05	0.0619185	0.05267	1.17559	0.239758	0.9999	3.08637	0.822338	11.5837	11	9.61681e-05	0.10125	0.0401257	2.52331	0.0116255	0.9999	1.97988	0.629318	6.22886
USP10	16	84733554	84813527	16	0.000139881	0.0980921	0.032654	3.00399	0.00266467	0.320683	1.92377	0.8064	4.58938	6	5.24553e-05	0.0709186	0.0539292	1.31503	0.188499	0.9999	3.34977	0.966755	11.6068	10	8.74256e-05	0.113807	0.0410283	2.77387	0.00553934	0.9999	1.26131	0.402042	3.95708
MRPL40	22	19420035	19423596	83	0.000725632	0.0330059	0.0124648	2.64793	0.00809862	0.455023	2.01682	1.35465	3.00267	1	8.74256e-06	-0.0338601	0.0348122	-0.972652	0.330726	0.9999	0.283602	0.0172875	4.65251	82	0.00071689	0.0427982	0.0133437	3.20737	0.00133955	0.9999	2.09163	1.39998	3.12499
C22orf39	22	19428409	19435755	84	0.000734375	0.0323912	0.0124367	2.60449	0.00920114	0.482417	2.01682	1.35465	3.00267	1	8.74256e-06	-0.0338601	0.0348122	-0.972652	0.330726	0.9999	0.283602	0.0172875	4.65251	83	0.000725632	0.0420437	0.0133092	3.15899	0.00158319	0.9999	2.09163	1.39998	3.12499
NBPF24	1	146032541	147624601	182	0.00159115	0.0196084	0.00835686	2.34638	0.0189568	0.637516	1.18822	0.908638	1.55383	81	0.000708147	0.0137083	0.0122312	1.12076	0.262389	0.9999	1.13284	0.764292	1.67911	101	0.000882998	0.0247118	0.0114261	2.16275	0.0305604	0.9999	1.27501	0.885097	1.83669
GPR89C	1	145883867	147465755	231	0.00201953	0.0181256	0.0075877	2.38882	0.0169027	0.62879	1.18769	0.93711	1.50529	82	0.00071689	0.0175984	0.0121918	1.44345	0.148892	0.9999	1.18086	0.799278	1.74462	149	0.00130264	0.0184088	0.00968151	1.90144	0.0572449	0.9999	1.20983	0.898644	1.62877
AGRN	1	955502	991499	55	0.000480841	0.0434971	0.0185073	2.35027	0.01876	0.637516	1.63454	1.02617	2.60359	23	0.000201079	0.0448366	0.0312883	1.43302	0.151853	0.9999	1.58375	0.773341	3.24343	32	0.000279762	0.0427637	0.0229504	1.86331	0.0624193	0.9999	1.6762	0.909832	3.08809
TNFRSF18	1	1138887	1142089	30	0.000262277	0.0588439	0.0250823	2.34603	0.0189745	0.637516	2.41325	1.32271	4.40293	12	0.000104911	0.0486015	0.042203	1.15161	0.24948	0.9999	2.22248	0.886761	5.57018	18	0.000157366	0.0644176	0.0311841	2.06572	0.0388552	0.9999	2.56521	1.15931	5.67601
ZSWIM5	1	45482075	45672250	16	0.000139881	-0.0762951	0.0318908	-2.39238	0.0167393	0.62879	0.423564	0.0642537	2.79215	2	1.74851e-05	-0.0718488	0.073281	-0.980455	0.326862	0.9999	NA	NA	NA	14	0.000122396	-0.077308	0.0354157	-2.18287	0.0290454	0.9999	0.423564	0.0642537	2.79215
GLIS3	9	3824127	4300035	55	0.000480841	-0.0384786	0.0171611	-2.24219	0.0249489	0.703919	0.642011	0.390294	1.05607	18	0.000157366	-0.0370802	0.0297099	-1.24807	0.212004	0.9999	0.691799	0.303867	1.57499	37	0.000323475	-0.0391638	0.0210193	-1.86323	0.0624295	0.9999	0.617412	0.330494	1.15342
TTC27	2	32853086	33046118	357	0.00312109	-0.0143124	0.00638688	-2.24091	0.0250317	0.703919	0.794645	0.652884	0.967186	7	6.11979e-05	-0.0518349	0.051027	-1.01583	0.309709	0.9999	0.553374	0.101698	3.01111	350	0.0030599	-0.013714	0.00643719	-2.13043	0.0331362	0.9999	0.803601	0.65931	0.979471
DGCR2	22	19023794	19109967	82	0.00071689	0.029562	0.0133639	2.21208	0.0269614	0.726466	1.73873	1.1646	2.59591	2	1.74851e-05	-0.0380469	0.0343257	-1.10841	0.267685	0.9999	0.283602	0.0172875	4.65251	80	0.000699405	0.0416408	0.0145087	2.87006	0.00410394	0.9999	1.80607	1.20466	2.70772
TSSK2	22	19118320	19120136	83	0.000725632	0.0289741	0.0132504	2.18666	0.0287675	0.748776	1.69939	1.14442	2.52348	1	8.74256e-06	-0.0338601	0.0348122	-0.972652	0.330726	0.9999	0.283602	0.0172875	4.65251	82	0.00071689	0.0396194	0.0143289	2.765	0.00569235	0.9999	1.76254	1.1822	2.62777
TNFRSF4	1	1146705	1149548	32	0.000279762	0.0522605	0.0241859	2.16079	0.0307119	0.773454	2.30782	1.29663	4.1076	12	0.000104911	0.0486015	0.042203	1.15161	0.24948	0.9999	2.22248	0.886761	5.57018	20	0.000174851	0.0540307	0.0295086	1.83102	0.0670982	0.9999	2.36399	1.12782	4.9551
OR6F1	1	247875130	247876057	15	0.000131138	-0.0507438	0.0240269	-2.11196	0.0346899	0.8314	0.315374	0.0878578	1.13207	13	0.000113653	-0.0469858	0.0343645	-1.36728	0.171539	0.9999	0.348822	0.095873	1.26915	2	1.74851e-05	-0.0543369	0.0336062	-1.61687	0.105906	0.9999	NA	NA	NA
OR13G1	1	247835419	247836343	16	0.000139881	-0.0501912	0.0236212	-2.12484	0.0335997	0.828933	0.39352	0.126681	1.22242	14	0.000122396	-0.0461408	0.0332072	-1.38948	0.164687	0.9999	0.43202	0.13733	1.35908	2	1.74851e-05	-0.0543369	0.0336062	-1.61687	0.105906	0.9999	NA	NA	NA
GSC2	22	19136503	19137796	87	0.000760603	0.0260211	0.0123391	2.10884	0.0349586	0.8314	1.69714	1.14839	2.50809	2	1.74851e-05	-0.0375911	0.0343264	-1.09511	0.27347	0.9999	0.294177	0.0409284	2.11443	85	0.000743117	0.0354326	0.0132169	2.68086	0.00734337	0.9999	1.88764	1.27617	2.79211
UNC93A	6	167704802	167729502	33	0.000288504	0.0480401	0.0226906	2.11718	0.0342447	0.8314	2.09207	1.17136	3.73646	1	8.74256e-06	0.169583	0.129006	1.31454	0.188666	0.9999	9.64964	0.598671	155.537	32	0.000279762	0.0441594	0.0230499	1.91582	0.0553879	0.9999	1.97603	1.09706	3.55924
CLMN	14	95648275	95786245	27	0.000236049	0.0511834	0.0243912	2.09843	0.0358668	0.836045	2.44182	1.25084	4.76681	16	0.000139881	0.0356766	0.0313108	1.13943	0.254522	0.9999	2.156	0.899746	5.16628	11	9.61681e-05	0.0751097	0.0388984	1.93092	0.0534928	0.9999	2.93027	1.03233	8.31756
SNCA	4	90645249	90759447	12	0.000104911	0.079782	0.0394038	2.02473	0.0428953	0.902964	1.721	0.539887	5.48606	4	3.49702e-05	-0.0862096	0.0782233	-1.1021	0.27042	0.9999	0.394053	0.024201	6.41617	8	6.99405e-05	0.136226	0.0456131	2.98656	0.00282131	0.9999	4.73341	1.17526	19.0639
SMTNL2	17	4487275	4511614	33	0.000288504	-0.0466541	0.0229864	-2.02964	0.0423936	0.901569	0.338343	0.152241	0.75194	4	3.49702e-05	-0.0817778	0.0645032	-1.26781	0.204866	0.9999	NA	NA	NA	29	0.000253534	-0.0415409	0.0246007	-1.68861	0.0912949	0.9999	0.400572	0.177888	0.902017
PRODH	22	18900286	18924066	86	0.00075186	0.0254475	0.0129877	1.95935	0.0500715	0.942748	1.55935	1.05666	2.3012	15	0.000131138	-0.0328259	0.0244981	-1.33994	0.180266	0.9999	0.60046	0.234579	1.53702	71	0.000620722	0.0482148	0.0153149	3.14823	0.00164261	0.9999	1.93058	1.2592	2.95995
TSLP	5	110407389	110413722	35	0.00030599	0.0444465	0.0224215	1.98232	0.0474439	0.926141	1.71638	0.918583	3.20707	29	0.000253534	0.026516	0.0243331	1.08971	0.275841	0.9999	1.46054	0.740887	2.87922	6	5.24553e-05	0.145218	0.0576935	2.51705	0.0118341	0.9999	4.54368	0.860806	23.9834
HSDL1	16	84155743	84178800	26	0.000227307	0.0499472	0.0253029	1.97397	0.0483849	0.931476	1.264	0.612134	2.61006	13	0.000113653	0.0518778	0.0357821	1.44983	0.147107	0.9999	1.30295	0.460859	3.68372	13	0.000113653	0.0480037	0.0357814	1.34158	0.179731	0.9999	1.22815	0.446152	3.38078
SLC25A46	5	110073861	110098484	22	0.000192336	0.0566008	0.0282749	2.0018	0.045306	0.925743	1.76688	0.829264	3.76463	15	0.000131138	0.0360148	0.0335131	1.07465	0.282533	0.9999	1.54446	0.644741	3.69972	7	6.11979e-05	0.107446	0.0526693	2.04001	0.0413495	0.9999	2.71731	0.578762	12.7578
DGCR14	22	19117791	19132190	84	0.000734375	0.0247207	0.0123902	1.99519	0.0460226	0.925743	1.6813	1.13605	2.48825	1	8.74256e-06	-0.0338601	0.0348122	-0.972652	0.330726	0.9999	0.283602	0.0172875	4.65251	83	0.000725632	0.0331863	0.0132523	2.50419	0.0122733	0.9999	1.73631	1.16929	2.57829
B3GALT6	1	1167628	1170420	36	0.000314732	0.0449667	0.0226476	1.9855	0.0470891	0.925743	2.16634	1.25465	3.74049	13	0.000113653	0.0361112	0.0401107	0.900288	0.367967	0.9999	1.92764	0.785472	4.73065	23	0.000201079	0.0490912	0.0274351	1.78936	0.073557	0.9999	2.31945	1.16637	4.61248
SDF4	1	1152287	1167447	36	0.000314732	0.0449667	0.0226476	1.9855	0.0470891	0.925743	2.16634	1.25465	3.74049	13	0.000113653	0.0361112	0.0401107	0.900288	0.367967	0.9999	1.92764	0.785472	4.73065	23	0.000201079	0.0490912	0.0274351	1.78936	0.073557	0.9999	2.31945	1.16637	4.61248
AKR1B1	7	134127106	134143888	16	0.000139881	-0.0590969	0.0300748	-1.965	0.0494142	0.937698	0.814368	0.183613	3.61192	8	6.99405e-05	-0.055103	0.0427886	-1.2878	0.197817	0.9999	1.17601	0.0725646	19.059	8	6.99405e-05	-0.0629828	0.0422765	-1.48978	0.136282	0.9999	1.76695	0.247745	12.6022
NUP155	5	37291940	37371197	14	0.000122396	-0.0707499	0.0359119	-1.9701	0.0488273	0.934372	0.303989	0.0789405	1.17062	2	1.74851e-05	-0.0826975	0.0866953	-0.953887	0.340141	0.9999	NA	NA	NA	12	0.000104911	-0.0682267	0.0394464	-1.72961	0.0837004	0.9999	0.34751	0.0878028	1.37539
MMRN1	4	90816002	90875780	12	0.000104911	0.0733496	0.0376862	1.94632	0.051616	0.953339	1.79054	0.613916	5.22226	5	4.37128e-05	-0.0663955	0.0593821	-1.11811	0.263522	0.9999	0.358611	0.0632916	2.03189	7	6.11979e-05	0.167577	0.0487611	3.43669	0.000588869	0.9999	7.34161	1.78516	30.193
PLEKHN1	1	901876	910484	38	0.000332217	0.0411959	0.0213885	1.92607	0.0540954	0.961084	1.29682	0.702743	2.39311	9	7.8683e-05	0.0583893	0.047456	1.23039	0.218551	0.9999	1.25607	0.325909	4.84093	29	0.000253534	0.0368079	0.0239587	1.53631	0.124463	0.9999	1.3078	0.657717	2.60041
KBTBD11	8	1922043	1955109	32	0.000279762	0.0439926	0.0226582	1.94158	0.0521884	0.955927	1.42115	0.725532	2.7837	11	9.61681e-05	0.0421502	0.0371038	1.13601	0.255954	0.9999	2.09608	0.746362	5.88663	21	0.000183594	0.0450892	0.0286134	1.57581	0.11507	0.9999	1.11521	0.464807	2.67571
RTEL1	20	62289162	62328544	12	0.000104911	0.111517	0.0581236	1.91861	0.0550331	0.966459	2.61555	1.04642	6.53762	5	4.37128e-05	0.217745	0.169486	1.28474	0.198883	0.9999	2.48937	0.621103	9.97734	7	6.11979e-05	0.0973207	0.0618719	1.57294	0.115733	0.9999	2.71281	0.800244	9.19639
RTEL1-TNFRSF6B	20	62289162	62330051	12	0.000104911	0.111517	0.0581236	1.91861	0.0550331	0.966459	2.61555	1.04642	6.53762	5	4.37128e-05	0.217745	0.169486	1.28474	0.198883	0.9999	2.48937	0.621103	9.97734	7	6.11979e-05	0.0973207	0.0618719	1.57294	0.115733	0.9999	2.71281	0.800244	9.19639
CCR6	6	167412815	167552629	42	0.000367187	0.039448	0.0203131	1.942	0.0521369	0.955927	1.67003	0.993174	2.80816	1	8.74256e-06	0.169583	0.129006	1.31454	0.188666	0.9999	9.64964	0.598671	155.537	41	0.000358445	0.0361392	0.0205696	1.75693	0.0789304	0.9999	1.58903	0.939433	2.68782
FGFR1OP	6	167412815	167454066	42	0.000367187	0.039448	0.0203131	1.942	0.0521369	0.955927	1.67003	0.993174	2.80816	1	8.74256e-06	0.169583	0.129006	1.31454	0.188666	0.9999	9.64964	0.598671	155.537	41	0.000358445	0.0361392	0.0205696	1.75693	0.0789304	0.9999	1.58903	0.939433	2.68782
DLGAP1	18	3496029	4455266	26	0.000227307	0.0463932	0.024563	1.88874	0.0589267	0.991285	1.82816	0.911271	3.66761	13	0.000113653	0.0502061	0.0357829	1.40308	0.160594	0.9999	1.31498	0.464468	3.7229	13	0.000113653	0.0429896	0.0337767	1.27276	0.203103	0.9999	2.37937	0.944512	5.99399
SLC51A	3	195943382	195960301	21	0.000183594	-0.0542051	0.0285715	-1.89717	0.0578051	0.990245	0.618207	0.278236	1.37358	2	1.74851e-05	-0.109569	0.10935	-1.002	0.316343	0.9999	NA	NA	NA	19	0.000166109	-0.0501463	0.0295992	-1.69418	0.0902313	0.9999	0.658557	0.294308	1.47362
ZDHHC19	3	195924322	195938300	21	0.000183594	-0.0542051	0.0285715	-1.89717	0.0578051	0.990245	0.618207	0.278236	1.37358	2	1.74851e-05	-0.109569	0.10935	-1.002	0.316343	0.9999	NA	NA	NA	19	0.000166109	-0.0501463	0.0295992	-1.69418	0.0902313	0.9999	0.658557	0.294308	1.47362
TRIM16	17	15531279	15587613	108	0.000944196	0.0236928	0.0126351	1.87516	0.060771	0.9999	1.41433	1.00609	1.98821	78	0.00068192	0.0214157	0.0148071	1.44631	0.148089	0.9999	1.39795	0.94035	2.07824	30	0.000262277	0.0297481	0.0242159	1.22846	0.219276	0.9999	1.45037	0.749487	2.80669
ERI1	8	8860313	8890849	22	0.000192336	-0.0486417	0.0263343	-1.84708	0.0647349	0.9999	0.468951	0.194627	1.12993	15	0.000131138	-0.0480079	0.0332074	-1.4457	0.148261	0.9999	0.555642	0.1997	1.54601	7	6.11979e-05	-0.0496548	0.0432029	-1.14934	0.250416	0.9999	0.694483	0.10639	4.53339
P2RX5	17	3576521	3599698	48	0.000419643	-0.0256449	0.0140335	-1.8274	0.0676394	0.9999	0.821532	0.491321	1.37367	36	0.000314732	-0.019951	0.0151205	-1.31946	0.187015	0.9999	1.0688	0.599177	1.9065	12	0.000104911	-0.061005	0.0376857	-1.61878	0.105494	0.9999	0.334018	0.103352	1.07949
P2RX5-TAX1BP3	17	3566186	3599698	48	0.000419643	-0.0256449	0.0140335	-1.8274	0.0676394	0.9999	0.821532	0.491321	1.37367	36	0.000314732	-0.019951	0.0151205	-1.31946	0.187015	0.9999	1.0688	0.599177	1.9065	12	0.000104911	-0.061005	0.0376857	-1.61878	0.105494	0.9999	0.334018	0.103352	1.07949
EPN1	19	56186560	56207133	13	0.000113653	-0.0694874	0.0380302	-1.82717	0.0676749	0.9999	0.689038	0.0427669	11.1014	3	2.62277e-05	-0.0670266	0.0744827	-0.899895	0.368176	0.9999	NA	NA	NA	10	8.74256e-05	-0.0703523	0.0442296	-1.59062	0.111696	0.9999	0.689038	0.0427669	11.1014
ZSCAN2	15	85144248	85166947	14	0.000122396	-0.0605611	0.0332033	-1.82395	0.0681596	0.9999	0.288239	0.0807634	1.0287	7	6.11979e-05	-0.0665972	0.048765	-1.36568	0.172041	0.9999	NA	NA	NA	7	6.11979e-05	-0.0553451	0.0453362	-1.22077	0.222173	0.9999	0.224334	0.0257793	1.95219
KIF26B	1	245318286	245866428	63	0.000550781	0.0302119	0.0167506	1.80363	0.0712891	0.9999	1.44095	0.931091	2.23001	27	0.000236049	0.0290561	0.0250129	1.16164	0.24538	0.9999	1.43252	0.720897	2.84662	36	0.000314732	0.0311361	0.0225497	1.38077	0.167349	0.9999	1.5167	0.860233	2.67412
MMP17	12	132312940	132336316	18	0.000157366	0.0570696	0.0317532	1.79729	0.0722901	0.9999	2.3483	1.03902	5.30742	4	3.49702e-05	0.0658224	0.0645031	1.02045	0.307513	0.9999	0.509777	0.0468431	5.54774	14	0.000122396	0.0542663	0.0364786	1.48762	0.136852	0.9999	2.93493	1.24997	6.89126
OR2T3	1	248636651	248637608	19	0.000166109	0.0541014	0.0303114	1.78485	0.0742851	0.9999	1.75301	0.734711	4.18264	13	0.000113653	0.0342999	0.0370642	0.925419	0.354748	0.9999	1.67403	0.601863	4.65619	6	5.24553e-05	0.0940722	0.0526662	1.7862	0.0740674	0.9999	1.98742	0.377239	10.4704
PCGF5	10	92922768	93044088	12	0.000104911	0.128719	0.0725831	1.7734	0.0761622	0.9999	2.432	0.981266	6.02754	5	4.37128e-05	0.149546	0.106606	1.40279	0.160678	0.9999	3.72908	1.00422	13.8476	7	6.11979e-05	0.110665	0.099058	1.11717	0.263922	0.9999	1.73653	0.5153	5.85197
GNG13	16	848040	850733	17	0.000148623	-0.041225	0.0232494	-1.77316	0.0762015	0.9999	0.887145	0.370276	2.12551	4	3.49702e-05	-0.0693193	0.0645034	-1.07466	0.282526	0.9999	NA	NA	NA	13	0.000113653	-0.0370288	0.0249243	-1.48565	0.137372	0.9999	1.17985	0.451633	3.08227
ADAD2	16	84224722	84230772	47	0.0004109	0.0291853	0.0165508	1.76338	0.0778372	0.9999	1.4451	0.837779	2.49268	31	0.000271019	0.0246473	0.0192813	1.2783	0.201145	0.9999	1.54336	0.776981	3.06565	16	0.000139881	0.0418681	0.0322539	1.29808	0.19426	0.9999	1.29947	0.526876	3.20497
OR2T2	1	248616098	248617073	18	0.000157366	0.0544155	0.0311843	1.74497	0.0809906	0.9999	1.63608	0.655984	4.08052	13	0.000113653	0.0342999	0.0370642	0.925419	0.354748	0.9999	1.67403	0.601863	4.65619	5	4.37128e-05	0.103143	0.0576928	1.7878	0.0738081	0.9999	1.49414	0.195562	11.4155
OXR1	8	107282405	107764921	18	0.000157366	0.0358837	0.0206515	1.73758	0.0822845	0.9999	1.74535	0.786086	3.87522	8	6.99405e-05	0.0310268	0.0223056	1.39099	0.164229	0.9999	1.66062	0.495225	5.56853	10	8.74256e-05	0.0650327	0.0546461	1.19007	0.234019	0.9999	1.91262	0.682013	5.36371
KIAA0368	9	114122972	114247025	141	0.0012327	-0.0167117	0.00965269	-1.73131	0.0833974	0.9999	0.869782	0.637374	1.18693	1	8.74256e-06	-0.375211	0.378469	-0.991394	0.321493	0.9999	NA	NA	NA	140	0.00122396	-0.016478	0.00965582	-1.70654	0.0879078	0.9999	0.887137	0.650011	1.21077
MYH1	17	10395626	10421859	50	0.000437128	-0.0320833	0.0186896	-1.71664	0.0860454	0.9999	0.632299	0.365102	1.09504	4	3.49702e-05	-0.0792367	0.0645047	-1.22839	0.219302	0.9999	NA	NA	NA	46	0.000402158	-0.0277636	0.0195279	-1.42174	0.155101	0.9999	0.716412	0.40983	1.25234
IFNA16	9	21216371	21217310	30	0.000262277	0.0352202	0.0209413	1.68185	0.0925979	0.9999	1.01764	0.50876	2.03553	26	0.000227307	0.0334134	0.0268198	1.24585	0.212821	0.9999	0.89964	0.415203	1.94929	4	3.49702e-05	0.0380386	0.0335174	1.13489	0.25642	0.9999	2.72708	0.535818	13.8796
GRAMD4	22	47022647	47075688	20	0.000174851	0.0397162	0.0235313	1.6878	0.0914488	0.9999	1.79423	0.819232	3.92961	7	6.11979e-05	0.0581279	0.0487606	1.19211	0.233219	0.9999	1.53517	0.3789	6.21995	13	0.000113653	0.0341244	0.0268661	1.27016	0.204026	0.9999	1.92647	0.748323	4.95945
MAGEC1	23	140991641	140997187	20	0.000174851	0.048807	0.0288488	1.69182	0.0906807	0.9999	1.71972	0.759019	3.89638	7	6.11979e-05	0.0556914	0.0487607	1.14214	0.253397	0.9999	2.41383	0.597825	9.74627	13	0.000113653	0.0450924	0.0357813	1.26022	0.207589	0.9999	1.45554	0.534014	3.96733
TCP10L2	6	167584080	167596396	34	0.000297247	0.0379974	0.0223479	1.70027	0.0890804	0.9999	1.7803	0.996112	3.18185	1	8.74256e-06	0.169583	0.129006	1.31454	0.188666	0.9999	9.64964	0.598671	155.537	33	0.000288504	0.0339261	0.0226908	1.49515	0.134876	0.9999	1.67559	0.929663	3.02003
GPR31	6	167570359	167571319	34	0.000297247	0.0379974	0.0223479	1.70027	0.0890804	0.9999	1.7803	0.996112	3.18185	1	8.74256e-06	0.169583	0.129006	1.31454	0.188666	0.9999	9.64964	0.598671	155.537	33	0.000288504	0.0339261	0.0226908	1.49515	0.134876	0.9999	1.67559	0.929663	3.02003
RPUSD1	16	834973	838383	21	0.000183594	-0.0374096	0.0218723	-1.71037	0.0871982	0.9999	0.783802	0.347102	1.76993	4	3.49702e-05	-0.0693193	0.0645034	-1.07466	0.282526	0.9999	NA	NA	NA	17	0.000148623	-0.0332628	0.0232493	-1.4307	0.152517	0.9999	0.965615	0.399222	2.33558
GPC6	13	93879077	95060273	17	0.000148623	-0.0533898	0.0319839	-1.66927	0.0950641	0.9999	0.400909	0.153728	1.04553	13	0.000113653	-0.0529539	0.03665	-1.44485	0.148499	0.9999	0.475924	0.149951	1.51052	4	3.49702e-05	-0.0547661	0.0655001	-0.836121	0.403087	0.9999	0.499176	0.0801238	3.10989
MAD1L1	7	1855427	2272583	67	0.000585751	-0.0246299	0.0147593	-1.66877	0.0951628	0.9999	0.991782	0.641323	1.53375	50	0.000437128	-0.0209344	0.0166513	-1.25722	0.208675	0.9999	1.18808	0.724649	1.94787	17	0.000148623	-0.0381431	0.0318661	-1.19698	0.231314	0.9999	0.543575	0.218285	1.35362
ZFP42	4	188916924	188926199	196	0.00171354	0.0138007	0.00825876	1.67104	0.0947147	0.9999	1.1783	0.903676	1.53639	52	0.000454613	0.0189124	0.0164576	1.14916	0.250491	0.9999	1.27424	0.766332	2.11877	144	0.00125893	0.0120588	0.00954069	1.26393	0.206255	0.9999	1.2011	0.879194	1.64086
CCDC110	4	186366337	186392913	24	0.000209821	-0.0441964	0.0263371	-1.67811	0.0933265	0.9999	0.544119	0.248124	1.19322	7	6.11979e-05	-0.0554489	0.0487666	-1.13703	0.255527	0.9999	0.561378	0.143459	2.19676	17	0.000148623	-0.0395566	0.031291	-1.26415	0.206175	0.9999	0.535894	0.205142	1.39992
INTS6	13	51935700	52027275	15	0.000131138	-0.0518219	0.0311096	-1.66579	0.0957561	0.9999	0.430155	0.152914	1.21005	10	8.74256e-05	-0.0397486	0.0369386	-1.07607	0.281895	0.9999	0.739962	0.244872	2.23605	5	4.37128e-05	-0.0812715	0.0576962	-1.40861	0.15895	0.9999	NA	NA	NA
POLR3K	16	96978	103632	13	0.000113653	-0.042454	0.0254027	-1.67124	0.0946739	0.9999	0.853627	0.284458	2.56163	4	3.49702e-05	-0.0602539	0.0645037	-0.934116	0.350244	0.9999	0.329272	0.0359328	3.01729	9	7.8683e-05	-0.0391856	0.0276356	-1.41794	0.156209	0.9999	1.26728	0.352164	4.56038
RHBDF1	16	108057	122629	13	0.000113653	-0.042454	0.0254027	-1.67124	0.0946739	0.9999	0.853627	0.284458	2.56163	4	3.49702e-05	-0.0602539	0.0645037	-0.934116	0.350244	0.9999	0.329272	0.0359328	3.01729	9	7.8683e-05	-0.0391856	0.0276356	-1.41794	0.156209	0.9999	1.26728	0.352164	4.56038
SNRNP25	16	103828	107669	13	0.000113653	-0.042454	0.0254027	-1.67124	0.0946739	0.9999	0.853627	0.284458	2.56163	4	3.49702e-05	-0.0602539	0.0645037	-0.934116	0.350244	0.9999	0.329272	0.0359328	3.01729	9	7.8683e-05	-0.0391856	0.0276356	-1.41794	0.156209	0.9999	1.26728	0.352164	4.56038
MAML1	5	179159850	179223512	57	0.000498326	0.0281916	0.0168991	1.66823	0.0952705	0.9999	1.57548	0.983384	2.52408	4	3.49702e-05	0.0760609	0.064505	1.17915	0.23834	0.9999	2.55739	0.461242	14.1796	53	0.000463356	0.0246611	0.0175098	1.40842	0.159007	0.9999	1.51449	0.927049	2.47418
AKR1E2	10	4868368	4890251	22	0.000192336	-0.0353086	0.0212528	-1.66136	0.0966411	0.9999	0.608958	0.277858	1.3346	10	8.74256e-05	-0.0325263	0.027089	-1.20072	0.229859	0.9999	0.65092	0.211954	1.999	12	0.000104911	-0.0397531	0.0342715	-1.15995	0.24607	0.9999	1.70829	0.206959	14.1006
CLUAP1	16	3550944	3589051	13	0.000113653	-0.0660244	0.0401115	-1.64602	0.0997595	0.9999	0.391371	0.119111	1.28595	6	5.24553e-05	-0.0630921	0.0627313	-1.00575	0.314535	0.9999	0.575687	0.0942058	3.51799	7	6.11979e-05	-0.0680484	0.0521683	-1.3044	0.192096	0.9999	2.09622	0.123548	35.5663
FMNL2	2	153191750	153506348	29	0.000253534	-0.0396856	0.0242144	-1.63893	0.101229	0.9999	0.438339	0.195105	0.984807	25	0.000218564	-0.0326558	0.0258046	-1.2655	0.205692	0.9999	0.51594	0.226091	1.17737	4	3.49702e-05	-0.0914638	0.0700457	-1.30577	0.19163	0.9999	NA	NA	NA
DERL3	22	24176689	24181199	59	0.000515811	-0.0256186	0.0156117	-1.64098	0.100801	0.9999	0.692992	0.420099	1.14315	1	8.74256e-06	-0.0465289	0.0347877	-1.33751	0.181056	0.9999	0.159619	0.00968282	2.63128	58	0.000507068	-0.0203453	0.0174697	-1.16461	0.244179	0.9999	0.727343	0.437331	1.20967
PPP3R1	2	68405988	68479651	12	0.000104911	0.0442287	0.0269447	1.64146	0.100701	0.9999	2.29182	0.899841	5.83707	9	7.8683e-05	0.0411628	0.045285	0.908973	0.363364	0.9999	2.27982	0.789229	6.58566	3	2.62277e-05	0.0459085	0.0335247	1.36939	0.170877	0.9999	2.3332	0.321431	16.9362
FAM110C	2	38813	46588	27	0.000236049	0.0433123	0.0267091	1.62163	0.104883	0.9999	1.57444	0.789492	3.13981	16	0.000139881	0.0472609	0.0331827	1.42426	0.15437	0.9999	1.54693	0.626726	3.81824	11	9.61681e-05	0.0360399	0.0450072	0.800758	0.423272	0.9999	1.63476	0.558196	4.78766
SERPINI2	3	167159576	167191920	18	0.000157366	-0.0823084	0.0510626	-1.61191	0.106981	0.9999	0.596523	0.22812	1.55988	15	0.000131138	-0.0980619	0.0852675	-1.15005	0.250123	0.9999	0.596523	0.22812	1.55988	3	2.62277e-05	-0.0734999	0.0637597	-1.15276	0.249007	0.9999	NA	NA	NA
IFNA14	9	21201233	21239990	31	0.000271019	0.0333619	0.0206709	1.61396	0.106536	0.9999	1.03412	0.527933	2.02566	27	0.000236049	0.0304895	0.0262586	1.16112	0.245592	0.9999	0.925785	0.43978	1.94888	4	3.49702e-05	0.0380386	0.0335174	1.13489	0.25642	0.9999	2.72708	0.535818	13.8796
NLRP12	19	54296854	54327657	19	0.000166109	-0.0485318	0.0303125	-1.60105	0.109367	0.9999	0.647147	0.276397	1.51521	12	0.000104911	-0.0390309	0.0386968	-1.00863	0.31315	0.9999	0.762076	0.256571	2.26354	7	6.11979e-05	-0.063608	0.0487612	-1.30448	0.19207	0.9999	NA	NA	NA
STARD13	13	33677271	34250932	14	0.000122396	-0.0512307	0.0318505	-1.60847	0.107731	0.9999	0.461016	0.157846	1.34648	7	6.11979e-05	-0.0558309	0.0480492	-1.16195	0.245255	0.9999	0.405987	0.0723427	2.27839	7	6.11979e-05	-0.0476321	0.0425431	-1.11962	0.262876	0.9999	0.744461	0.0623122	8.89427
MAGEC3	23	140926101	140985618	21	0.000183594	0.0448327	0.0281538	1.59242	0.111289	0.9999	1.69176	0.770717	3.71352	7	6.11979e-05	0.0556914	0.0487607	1.14214	0.253397	0.9999	2.41383	0.597825	9.74627	14	0.000122396	0.0393964	0.03448	1.14259	0.253211	0.9999	1.4487	0.563547	3.72415
NDUFA4	7	10971579	10979813	18	0.000157366	0.0273202	0.0170528	1.6021	0.109134	0.9999	1.75839	0.684857	4.51474	3	2.62277e-05	0.0438992	0.031475	1.39474	0.163096	0.9999	9.90738	0.614715	159.678	15	0.000131138	0.0204453	0.0203041	1.00695	0.313958	0.9999	1.24862	0.461368	3.37917
HLA-DQA2	6	32709162	32714664	14	0.000122396	0.0544606	0.0342224	1.59137	0.111526	0.9999	1.52595	0.516121	4.5116	2	1.74851e-05	-0.0842927	0.0867613	-0.971547	0.331276	0.9999	NA	NA	NA	12	0.000104911	0.0800262	0.037242	2.14882	0.0316489	0.9999	1.52595	0.516121	4.5116
CHTF18	16	838621	848074	21	0.000183594	-0.0347997	0.0218725	-1.59103	0.111604	0.9999	0.822902	0.362584	1.86762	4	3.49702e-05	-0.0693193	0.0645034	-1.07466	0.282526	0.9999	NA	NA	NA	17	0.000148623	-0.0303138	0.0232495	-1.30384	0.192286	0.9999	1.03014	0.423038	2.50849
OR2W5	1	247654369	247655711	23	0.000201079	-0.034527	0.0218535	-1.57993	0.114123	0.9999	0.686233	0.304558	1.54623	12	0.000104911	-0.0434727	0.0386961	-1.12344	0.261251	0.9999	0.579819	0.177842	1.89039	11	9.61681e-05	-0.0303357	0.0264797	-1.14562	0.251953	0.9999	0.806639	0.261147	2.49157
KIAA0513	16	85061374	85127828	18	0.000157366	0.04814	0.0304106	1.583	0.113422	0.9999	1.38144	0.603815	3.16053	7	6.11979e-05	0.0685422	0.0487602	1.4057	0.159814	0.9999	2.21728	0.591276	8.31475	11	9.61681e-05	0.0351453	0.0389007	0.903462	0.366281	0.9999	1.02526	0.353247	2.97569
MESP2	15	90319588	90321982	22	0.000192336	-0.0408389	0.02589	-1.5774	0.114703	0.9999	0.779436	0.348285	1.74432	1	8.74256e-06	0.174488	0.129013	1.35249	0.176219	0.9999	10.6182	0.658605	171.19	21	0.000183594	-0.0498743	0.0264276	-1.88721	0.0591323	0.9999	0.69107	0.298134	1.60189
SLCO1B7	12	20968607	21243040	147	0.00128516	-0.0150121	0.00980363	-1.53128	0.1257	0.9999	0.869523	0.642576	1.17662	135	0.00118025	-0.0141561	0.0101184	-1.39905	0.161798	0.9999	0.864186	0.628292	1.18865	12	0.000104911	-0.0300022	0.0398651	-0.752594	0.451694	0.9999	1.00601	0.373687	2.70828
MED16	19	867961	893218	18	0.000157366	-0.0522426	0.0337362	-1.54856	0.121487	0.9999	0.555897	0.218554	1.41394	9	7.8683e-05	-0.0608312	0.0483608	-1.25786	0.208442	0.9999	0.383361	0.0778604	1.88755	9	7.8683e-05	-0.0440926	0.0470836	-0.936476	0.349028	0.9999	0.562906	0.164252	1.92913
WDFY2	13	52158483	52336171	17	0.000148623	-0.0462758	0.0301466	-1.53503	0.124777	0.9999	0.613584	0.247404	1.52175	12	0.000104911	-0.039752	0.0342382	-1.16104	0.245624	0.9999	0.752142	0.274686	2.05951	5	4.37128e-05	-0.0687722	0.0635892	-1.08151	0.279472	0.9999	3.06635	0.18145	51.8185
TRHDE	12	72666528	73059422	20	0.000174851	-0.0463689	0.0296941	-1.56155	0.118394	0.9999	0.5917	0.22418	1.56173	16	0.000139881	-0.0408049	0.0334458	-1.22003	0.222452	0.9999	0.736182	0.24786	2.18657	4	3.49702e-05	-0.0670564	0.0645172	-1.03936	0.298638	0.9999	0.287365	0.0314948	2.62198
SHPK	17	3511555	3539616	19	0.000166109	-0.0453459	0.0294329	-1.54065	0.123401	0.9999	0.553351	0.22477	1.36227	11	9.61681e-05	-0.0345573	0.0385257	-0.896993	0.369722	0.9999	0.771311	0.252417	2.3569	8	6.99405e-05	-0.0604681	0.0456148	-1.32562	0.184965	0.9999	0.316617	0.0660565	1.51759
FLYWCH1	16	2961979	3001209	12	0.000104911	-0.056271	0.0358248	-1.57073	0.116246	0.9999	0.42092	0.127539	1.38917	5	4.37128e-05	-0.0768347	0.0584415	-1.31473	0.188601	0.9999	0.416214	0.0240452	7.2045	7	6.11979e-05	-0.0438891	0.0453419	-0.967958	0.333065	0.9999	0.560829	0.107804	2.91761
CERK	22	47080306	47134152	20	0.000174851	0.0360639	0.0231122	1.56038	0.11867	0.9999	1.99232	0.89868	4.41683	7	6.11979e-05	0.0415829	0.0453316	0.917305	0.358983	0.9999	2.16746	0.490922	9.56954	13	0.000113653	0.0341244	0.0268661	1.27016	0.204026	0.9999	1.92647	0.748323	4.95945
GPR137B	1	236305831	236372209	15	0.000131138	-0.0567995	0.0363129	-1.56417	0.117779	0.9999	0.266053	0.0710327	0.996505	5	4.37128e-05	-0.0829221	0.0688795	-1.20387	0.228639	0.9999	1.5273	0.0950936	24.53	10	8.74256e-05	-0.0467418	0.0427327	-1.09382	0.274035	0.9999	0.353949	0.0719283	1.74174
TENM3	4	183245098	183724177	18	0.000157366	0.046751	0.0305097	1.53233	0.125441	0.9999	1.73295	0.767957	3.91054	2	1.74851e-05	0.0874566	0.0912204	0.95874	0.33769	0.9999	2.79397	0.142588	54.7469	16	0.000139881	0.0416225	0.0323738	1.28568	0.198553	0.9999	1.66939	0.717188	3.88581
TCP10	6	167770520	167797998	26	0.000227307	0.0387988	0.0251981	1.53975	0.123622	0.9999	1.92331	0.993074	3.72491	1	8.74256e-06	0.169583	0.129006	1.31454	0.188666	0.9999	9.64964	0.598671	155.537	25	0.000218564	0.033611	0.0256929	1.30818	0.190812	0.9999	1.78125	0.907776	3.49521
TTLL2	6	167738573	167756177	28	0.000244792	0.0379797	0.024289	1.56366	0.117898	0.9999	1.91083	1.00622	3.6287	1	8.74256e-06	0.169583	0.129006	1.31454	0.188666	0.9999	9.64964	0.598671	155.537	27	0.000236049	0.0331429	0.0247313	1.34012	0.180205	0.9999	1.77754	0.924746	3.4168
PDLIM3	4	186421814	186456712	53	0.000463356	-0.0274669	0.0179838	-1.52731	0.126684	0.9999	0.602625	0.355801	1.02068	8	6.99405e-05	-0.0466819	0.0483667	-0.965168	0.334461	0.9999	0.906903	0.265103	3.10247	45	0.000393415	-0.024381	0.0193717	-1.25859	0.208178	0.9999	0.549787	0.306866	0.985009
C19orf25	19	1473199	1479228	28	0.000244792	-0.0475205	0.0313513	-1.51574	0.129585	0.9999	0.655264	0.333237	1.28849	6	5.24553e-05	-0.0819622	0.0856381	-0.957076	0.338529	0.9999	0.21644	0.0340609	1.37537	22	0.000192336	-0.0443108	0.0336776	-1.31574	0.188263	0.9999	0.648299	0.312691	1.34411
TAOK1	17	27717942	27878921	25	0.000218564	-0.0387511	0.0255467	-1.51687	0.129298	0.9999	0.683257	0.326654	1.42916	20	0.000174851	-0.0410566	0.030136	-1.36238	0.173079	0.9999	0.758995	0.332947	1.73023	5	4.37128e-05	-0.0328168	0.0481301	-0.681835	0.495343	0.9999	0.613105	0.109999	3.41728
CSMD1	8	2792874	4852328	666	0.00582254	-0.00745372	0.0049678	-1.50041	0.133509	0.9999	0.97651	0.850204	1.12158	609	0.00532422	-0.00604811	0.00515207	-1.17392	0.240427	0.9999	1.00791	0.872207	1.16472	57	0.000498326	-0.0257411	0.0186362	-1.38124	0.167205	0.9999	0.785377	0.485148	1.2714
RBFOX2	22	36134782	36424585	38	0.000332217	-0.0304381	0.0203435	-1.49621	0.134598	0.9999	0.933531	0.508485	1.71388	32	0.000279762	-0.0300398	0.0217197	-1.38307	0.166645	0.9999	0.930837	0.484768	1.78736	6	5.24553e-05	-0.0332827	0.0580939	-0.572913	0.566704	0.9999	1.39129	0.241514	8.01475
LRRC4C	11	40135750	41481186	39	0.00034096	0.0320208	0.0213458	1.50009	0.13359	0.9999	1.51383	0.8424	2.72041	37	0.000323475	0.0238662	0.0219552	1.08704	0.277019	0.9999	1.34529	0.734822	2.4629	2	1.74851e-05	0.172776	0.0912194	1.89407	0.058216	0.9999	8.98484	0.997648	80.9176
C4orf47	4	186350544	186370821	22	0.000192336	-0.0411972	0.0275082	-1.49763	0.134229	0.9999	0.608936	0.274293	1.35185	6	5.24553e-05	-0.0521932	0.052675	-0.990853	0.321757	0.9999	0.668918	0.164937	2.71286	16	0.000139881	-0.0370681	0.0322538	-1.14926	0.250448	0.9999	0.582698	0.220691	1.53852
RAB23	6	57053581	57087101	58	0.000507068	-0.0206444	0.0162857	-1.26764	0.204927	0.9999	0.716197	0.43494	1.17933	22	0.000192336	-0.0394745	0.0276447	-1.42792	0.153314	0.9999	0.477601	0.216627	1.05297	36	0.000314732	-0.010568	0.0201078	-0.525568	0.599188	0.9999	1.13694	0.610234	2.11825
DOK6	18	67068283	67516322	60	0.000524553	-0.0203706	0.016875	-1.20715	0.227376	0.9999	0.674682	0.412439	1.10367	45	0.000393415	-0.0204416	0.0200838	-1.01782	0.308766	0.9999	0.592499	0.328621	1.06827	15	0.000131138	-0.0201886	0.0311132	-0.648877	0.516418	0.9999	0.938154	0.379712	2.31789
RTTN	18	67671042	67872962	68	0.000594494	-0.0187979	0.0156533	-1.20089	0.229794	0.9999	0.716699	0.451523	1.13761	61	0.000533296	-0.0211162	0.0164454	-1.28402	0.199134	0.9999	0.676107	0.412571	1.10798	7	6.11979e-05	0.00354418	0.0510279	0.0694559	0.944627	0.9999	1.73682	0.436597	6.90925
CD226	18	67530192	67624232	59	0.000515811	-0.0228711	0.0171767	-1.33152	0.183017	0.9999	0.618294	0.375127	1.01909	44	0.000384673	-0.0189813	0.0198723	-0.955163	0.339495	0.9999	0.61747	0.341625	1.11605	15	0.000131138	-0.0343337	0.0341459	-1.0055	0.314656	0.9999	0.720659	0.276352	1.8793
KPNA3	13	50273442	50367057	31	0.000271019	-0.0308177	0.023174	-1.32984	0.183571	0.9999	0.559371	0.273824	1.14269	31	0.000271019	-0.0308177	0.023174	-1.32984	0.183571	0.9999	0.559371	0.273824	1.14269	0	NA	NA	NA	NA	NA	NA	NA	NA	NA
EYS	6	64429875	66417118	180	0.00157366	-0.0123649	0.00985936	-1.25413	0.209795	0.9999	0.852488	0.648927	1.11991	166	0.00145126	-0.0103449	0.0102532	-1.00895	0.313	0.9999	0.877085	0.661717	1.16255	14	0.000122396	-0.0370592	0.0358663	-1.03326	0.301483	0.9999	0.732973	0.244248	2.19961
CNTN5	11	98891705	100229616	72	0.000629464	-0.016653	0.013553	-1.22874	0.219171	0.9999	0.792701	0.530463	1.18458	61	0.000533296	-0.018274	0.0146095	-1.25083	0.210996	0.9999	0.750609	0.48437	1.16319	11	9.61681e-05	-0.00654479	0.0361067	-0.181263	0.856161	0.9999	1.20044	0.46123	3.12436
PHF11	13	50069800	50103117	25	0.000218564	-0.0325477	0.0258042	-1.26133	0.207188	0.9999	0.544841	0.247593	1.19895	25	0.000218564	-0.0325477	0.0258042	-1.26133	0.207188	0.9999	0.544841	0.247593	1.19895	0	NA	NA	NA	NA	NA	NA	NA	NA	NA
RCBTB1	13	50106081	50159719	25	0.000218564	-0.0325477	0.0258042	-1.26133	0.207188	0.9999	0.544841	0.247593	1.19895	25	0.000218564	-0.0325477	0.0258042	-1.26133	0.207188	0.9999	0.544841	0.247593	1.19895	0	NA	NA	NA	NA	NA	NA	NA	NA	NA
EBPL	13	50234809	50265623	27	0.000236049	-0.03116	0.0248313	-1.25487	0.209527	0.9999	0.57744	0.272152	1.22519	27	0.000236049	-0.03116	0.0248313	-1.25487	0.209527	0.9999	0.57744	0.272152	1.22519	0	NA	NA	NA	NA	NA	NA	NA	NA	NA
ARL11	13	50202434	50208008	27	0.000236049	-0.03116	0.0248313	-1.25487	0.209527	0.9999	0.57744	0.272152	1.22519	27	0.000236049	-0.03116	0.0248313	-1.25487	0.209527	0.9999	0.57744	0.272152	1.22519	0	NA	NA	NA	NA	NA	NA	NA	NA	NA
PRPF40A	2	153508106	153573975	24	0.000209821	-0.035844	0.0263367	-1.36099	0.173518	0.9999	0.449498	0.188459	1.0721	22	0.000192336	-0.0317944	0.0275077	-1.15584	0.247748	0.9999	0.51007	0.211056	1.23271	2	1.74851e-05	-0.0803602	0.0912201	-0.880948	0.378346	0.9999	NA	NA	NA
SETDB2	13	50018428	50069139	25	0.000218564	-0.0321979	0.0262727	-1.22553	0.220376	0.9999	0.577262	0.260727	1.27809	25	0.000218564	-0.0321979	0.0262727	-1.22553	0.220376	0.9999	0.577262	0.260727	1.27809	0	NA	NA	NA	NA	NA	NA	NA	NA	NA
AKR1C1	10	4934795	5020158	32	0.000279762	-0.024712	0.0188497	-1.311	0.189857	0.9999	0.617294	0.310903	1.22563	19	0.000166109	-0.0240944	0.0229214	-1.05117	0.293179	0.9999	0.535839	0.213524	1.34469	13	0.000113653	-0.0259909	0.0331227	-0.784684	0.432639	0.9999	0.736986	0.263399	2.06207
SPNS2	17	4402128	4443228	79	0.000690662	-0.0177661	0.0138744	-1.28049	0.200371	0.9999	0.609041	0.384416	0.964921	40	0.000349702	-0.0206286	0.0204328	-1.00958	0.312696	0.9999	0.744443	0.404163	1.37121	39	0.00034096	-0.0153058	0.0188952	-0.810035	0.41792	0.9999	0.523558	0.260749	1.05126
APC2	19	1450147	1473243	27	0.000236049	-0.0479361	0.0323202	-1.48316	0.138031	0.9999	0.631334	0.304407	1.30937	6	5.24553e-05	-0.0819622	0.0856381	-0.957076	0.338529	0.9999	0.21644	0.0340609	1.37537	21	0.000183594	-0.0445603	0.0348873	-1.27727	0.201508	0.9999	0.618822	0.278809	1.37349
POLR3C	1	145592604	145610884	98	0.000856771	-0.0175741	0.0130381	-1.3479	0.177691	0.9999	0.892855	0.619753	1.2863	45	0.000393415	-0.0181615	0.0192359	-0.944146	0.345095	0.9999	0.80299	0.462721	1.39348	53	0.000463356	-0.0170589	0.0177249	-0.962425	0.335836	0.9999	0.972266	0.597191	1.58291
SSC5D	19	55999869	56030466	51	0.00044587	-0.0264947	0.0184748	-1.43409	0.151545	0.9999	0.726464	0.425612	1.23998	30	0.000262277	-0.0343126	0.0240985	-1.42385	0.15449	0.9999	0.713596	0.361721	1.40777	21	0.000183594	-0.0153409	0.0287662	-0.533295	0.593829	0.9999	0.74853	0.314825	1.77971
FAT2	5	150883652	150948505	74	0.000646949	-0.016881	0.0139283	-1.21199	0.225516	0.9999	0.930302	0.605123	1.43023	74	0.000646949	-0.016881	0.0139283	-1.21199	0.225516	0.9999	0.930302	0.605123	1.43023	0	NA	NA	NA	NA	NA	NA	NA	NA	NA
RFWD3	16	74655296	74700779	15	0.000131138	-0.0464272	0.0343382	-1.35206	0.176357	0.9999	0.422804	0.135495	1.31933	13	0.000113653	-0.0412193	0.0357818	-1.15196	0.249336	0.9999	0.466867	0.147666	1.47607	2	1.74851e-05	-0.10706	0.122106	-0.876774	0.380609	0.9999	NA	NA	NA
NAT14	19	55996556	55998935	49	0.000428385	-0.0242146	0.0188655	-1.28354	0.199303	0.9999	0.773843	0.4513	1.32691	29	0.000253534	-0.0327385	0.0245302	-1.33462	0.182001	0.9999	0.749523	0.37816	1.48557	20	0.000174851	-0.0118676	0.0295088	-0.402172	0.687557	0.9999	0.816515	0.340107	1.96026
OR2G3	1	247768887	247769817	16	0.000139881	-0.0294591	0.0243255	-1.21104	0.225882	0.9999	0.557106	0.191148	1.6237	12	0.000104911	-0.0437906	0.0382247	-1.14561	0.251956	0.9999	0.39267	0.102554	1.50349	4	3.49702e-05	-0.0197031	0.0315343	-0.624814	0.532093	0.9999	2.34225	0.232575	23.5887
ROBO2	3	75986644	77699114	30	0.000262277	-0.0331499	0.024877	-1.33255	0.182679	0.9999	0.583991	0.269433	1.26579	26	0.000227307	-0.0258395	0.0264566	-0.976675	0.32873	0.9999	0.690472	0.313288	1.52177	5	4.37128e-05	-0.0764524	0.0688801	-1.10994	0.267027	0.9999	1.94514	0.121265	31.201
OR51A2	11	4976001	4976943	13	0.000113653	-0.0512526	0.0357815	-1.43238	0.152036	0.9999	0.401197	0.12818	1.25572	10	8.74256e-05	-0.0465786	0.0407967	-1.14173	0.253568	0.9999	0.408352	0.109122	1.52812	3	2.62277e-05	-0.0668193	0.0744813	-0.897128	0.369651	0.9999	NA	NA	NA
RBMS2	12	56915608	56989980	27	0.000236049	-0.0393039	0.0283904	-1.38441	0.166234	0.9999	0.76277	0.378177	1.53848	27	0.000236049	-0.0393039	0.0283904	-1.38441	0.166234	0.9999	0.76277	0.378177	1.53848	0	NA	NA	NA	NA	NA	NA	NA	NA	NA
FANCA	16	89803958	89883065	35	0.00030599	-0.0254133	0.0187677	-1.3541	0.175705	0.9999	0.722473	0.400505	1.30327	29	0.000253534	-0.0183764	0.0203581	-0.902658	0.366708	0.9999	0.817052	0.432182	1.54466	6	5.24553e-05	-0.065191	0.0484182	-1.34641	0.178169	0.9999	NA	NA	NA
R3HDML	20	42965797	42979432	15	0.000131138	-0.0427823	0.0336506	-1.27137	0.203598	0.9999	0.564952	0.187409	1.70307	14	0.000122396	-0.044814	0.0337843	-1.32647	0.184683	0.9999	0.467579	0.140961	1.551	1	8.74256e-06	0.21236	0.378602	0.560907	0.574861	0.9999	1.60799	0.0958852	26.9658
CTAGE5	14	39734475	39820397	19	0.000166109	-0.0385153	0.0300849	-1.28022	0.200469	0.9999	0.721146	0.306611	1.69613	17	0.000148623	-0.0378952	0.031292	-1.21102	0.225888	0.9999	0.648937	0.263	1.60121	2	1.74851e-05	-0.0460822	0.109363	-0.421367	0.673487	0.9999	2.22502	0.137	36.1367
FSTL5	4	162305043	163085186	24	0.000209821	-0.0421968	0.0288571	-1.46227	0.143668	0.9999	0.760899	0.355286	1.62958	14	0.000122396	-0.0524197	0.0394732	-1.32798	0.184184	0.9999	0.592972	0.213796	1.64463	10	8.74256e-05	-0.0304575	0.0422907	-0.720193	0.471406	0.9999	1.04163	0.331583	3.27215
OR52N2	11	5841565	5842531	22	0.000192336	-0.0375064	0.0271467	-1.38162	0.167088	0.9999	0.595048	0.263507	1.34373	11	9.61681e-05	-0.0435423	0.0363624	-1.19745	0.23113	0.9999	0.548699	0.183056	1.64469	11	9.61681e-05	-0.0298992	0.0407977	-0.732866	0.46364	0.9999	0.658107	0.195039	2.2206
SDK1	7	3341079	4308631	163	0.00142504	0.0117645	0.00940045	1.25149	0.210757	0.9999	1.23105	0.927656	1.63367	135	0.00118025	0.0127267	0.0101514	1.25369	0.209956	0.9999	1.21154	0.885374	1.65787	28	0.000244792	0.00595324	0.024873	0.239346	0.810838	0.9999	1.42032	0.743574	2.71298
MLKL	16	74705752	74734789	15	0.000131138	-0.0469174	0.0354665	-1.32287	0.18588	0.9999	0.466772	0.147635	1.47578	12	0.000104911	-0.0383189	0.0372427	-1.0289	0.303528	0.9999	0.520657	0.16217	1.6716	3	2.62277e-05	-0.130637	0.116218	-1.12407	0.260982	0.9999	NA	NA	NA
GPR149	3	154055460	154147504	21	0.000183594	-0.0369717	0.0296032	-1.24891	0.211698	0.9999	0.780365	0.356731	1.70708	21	0.000183594	-0.0369717	0.0296032	-1.24891	0.211698	0.9999	0.780365	0.356731	1.70708	0	NA	NA	NA	NA	NA	NA	NA	NA	NA
DNAJC3	13	96329392	96447243	15	0.000131138	-0.0430914	0.0351043	-1.22752	0.219626	0.9999	0.577079	0.213706	1.55831	13	0.000113653	-0.0401271	0.0380326	-1.05507	0.291394	0.9999	0.574095	0.193034	1.70739	2	1.74851e-05	-0.060135	0.0912217	-0.659219	0.509755	0.9999	NA	NA	NA
MORC1	3	108677086	108836993	14	0.000122396	-0.0432122	0.0349788	-1.23538	0.216689	0.9999	0.687867	0.250573	1.88832	12	0.000104911	-0.048801	0.0365085	-1.3367	0.18132	0.9999	0.523724	0.159082	1.72418	2	1.74851e-05	0.0193162	0.122109	0.158188	0.874308	0.9999	1.68876	0.232725	12.2543
PTPRH	19	55692614	55720874	18	0.000157366	-0.0609886	0.0474681	-1.28483	0.19885	0.9999	0.565289	0.228483	1.39858	11	9.61681e-05	-0.118034	0.114439	-1.03141	0.302348	0.9999	0.53569	0.161335	1.77869	7	6.11979e-05	-0.0491272	0.0521656	-0.941753	0.346319	0.9999	0.736031	0.179076	3.02521
NAALADL2	3	174577110	175523428	44	0.000384673	-0.0270773	0.0197728	-1.36942	0.170868	0.9999	0.936218	0.555535	1.57777	38	0.000332217	-0.0213717	0.021157	-1.01015	0.312424	0.9999	1.04606	0.601501	1.81919	6	5.24553e-05	-0.0663996	0.0555573	-1.19516	0.232026	0.9999	1.94776	0.121492	31.2266
ZNF365	10	64018915	64431771	15	0.000131138	-0.0446161	0.033312	-1.33934	0.18046	0.9999	0.518946	0.184261	1.46154	13	0.000113653	-0.0392118	0.0357831	-1.09582	0.273158	0.9999	0.635938	0.220535	1.8338	2	1.74851e-05	-0.0797316	0.0912205	-0.874053	0.38209	0.9999	NA	NA	NA
SLC26A1	4	972862	987224	23	0.000201079	-0.0259498	0.0215529	-1.20401	0.228587	0.9999	0.884982	0.42457	1.84467	18	0.000157366	-0.0254833	0.022293	-1.14311	0.252994	0.9999	0.831068	0.362226	1.90675	5	4.37128e-05	-0.0326251	0.0843505	-0.38678	0.698919	0.9999	1.11218	0.22713	5.44599
DGKQ	4	952671	967348	23	0.000201079	-0.0259498	0.0215529	-1.20401	0.228587	0.9999	0.884982	0.42457	1.84467	18	0.000157366	-0.0254833	0.022293	-1.14311	0.252994	0.9999	0.831068	0.362226	1.90675	5	4.37128e-05	-0.0326251	0.0843505	-0.38678	0.698919	0.9999	1.11218	0.22713	5.44599
OR51I2	11	5474637	5475707	29	0.000253534	-0.0335754	0.0262353	-1.27978	0.200623	0.9999	0.735533	0.375156	1.44209	18	0.000157366	-0.0311973	0.0314925	-0.990627	0.321868	0.9999	0.82687	0.356138	1.9198	11	9.61681e-05	-0.0389522	0.0474167	-0.821487	0.411369	0.9999	0.612168	0.201199	1.86258
FA2H	16	74746855	74808729	12	0.000104911	-0.0515501	0.0378675	-1.36133	0.17341	0.9999	0.425782	0.108756	1.66694	9	7.8683e-05	-0.040096	0.0445343	-0.900339	0.36794	0.9999	0.483785	0.121462	1.92693	3	2.62277e-05	-0.0814434	0.0719486	-1.13197	0.257649	0.9999	NA	NA	NA
OR4C11	11	55370829	55371874	41	0.000358445	0.0270133	0.0210041	1.2861	0.198409	0.9999	1.74788	1.03181	2.96089	15	0.000131138	-0.0407722	0.0333126	-1.22393	0.220979	0.9999	0.813465	0.339024	1.95185	26	0.000227307	0.0717226	0.0270562	2.65088	0.0080283	0.9999	2.81747	1.4591	5.44042
C5AR2	19	47835403	47845272	13	0.000113653	-0.0409434	0.0340994	-1.20071	0.229864	0.9999	0.879141	0.343457	2.25032	10	8.74256e-05	-0.0427371	0.0369385	-1.15698	0.247281	0.9999	0.689333	0.231154	2.05568	3	2.62277e-05	-0.0305945	0.0886831	-0.344987	0.730104	0.9999	7.97092	0.464354	136.826
C5AR1	19	47813103	47825327	13	0.000113653	-0.0421354	0.0330932	-1.27323	0.202935	0.9999	0.757701	0.297441	1.93016	10	8.74256e-05	-0.0427371	0.0369385	-1.15698	0.247281	0.9999	0.689333	0.231154	2.05568	3	2.62277e-05	-0.0396791	0.0744836	-0.532724	0.594225	0.9999	0.995056	0.161413	6.13418
FGFRL1	4	1004939	1020686	27	0.000236049	-0.0273428	0.0201585	-1.35639	0.174975	0.9999	0.740205	0.359988	1.52201	22	0.000192336	-0.0217577	0.0212548	-1.02366	0.305995	0.9999	0.946743	0.433166	2.06923	5	4.37128e-05	-0.0773305	0.0635872	-1.21613	0.223934	0.9999	NA	NA	NA
B4GALNT4	11	369794	382117	28	0.000244792	-0.034237	0.025192	-1.35904	0.174133	0.9999	0.609792	0.288328	1.28966	7	6.11979e-05	-0.0501861	0.0521659	-0.962048	0.336025	0.9999	0.240983	0.0277731	2.09097	21	0.000183594	-0.0293832	0.0287676	-1.0214	0.307066	0.9999	0.797749	0.353974	1.79788
IFNA4	9	21186617	21187598	28	0.000244792	0.0308769	0.0255619	1.20792	0.227076	0.9999	1.03938	0.514501	2.09972	26	0.000227307	0.0321909	0.02614	1.23148	0.218144	0.9999	1.03248	0.483675	2.20398	2	1.74851e-05	0.00214479	0.122142	0.0175598	0.98599	0.9999	2.11323	0.288387	15.4853
IFNW1	9	21140630	21142144	26	0.000227307	0.0321358	0.02614	1.22937	0.218933	0.9999	1.0324	0.48364	2.20381	25	0.000218564	0.0351601	0.0266935	1.31718	0.187779	0.9999	1.01172	0.459478	2.22768	1	8.74256e-06	-0.0385138	0.129006	-0.298543	0.765289	0.9999	1.34219	0.0820759	21.949
IFNA21	9	21165635	21166659	27	0.000236049	0.0336571	0.0260787	1.2906	0.196844	0.9999	1.02187	0.49367	2.11521	25	0.000218564	0.0351601	0.0266935	1.31718	0.187779	0.9999	1.01172	0.459478	2.22768	2	1.74851e-05	0.00214479	0.122142	0.0175598	0.98599	0.9999	2.11323	0.288387	15.4853
FAM184B	4	17633708	17783135	12	0.000104911	-0.0565714	0.0432471	-1.3081	0.19084	0.9999	0.467807	0.127763	1.71289	9	7.8683e-05	-0.0490664	0.0491166	-0.998978	0.317806	0.9999	0.614227	0.161778	2.33205	3	2.62277e-05	-0.0824504	0.0912227	-0.903836	0.366082	0.9999	6.2689e-07	0	NA
R3HDM4	19	896502	913225	17	0.000148623	-0.0500567	0.0349525	-1.43213	0.152105	0.9999	0.60121	0.234331	1.54249	8	6.99405e-05	-0.0573668	0.0521647	-1.09973	0.271452	0.9999	0.466889	0.091598	2.37981	9	7.8683e-05	-0.0440926	0.0470836	-0.936476	0.349028	0.9999	0.562906	0.164252	1.92913
ALOX15	17	4534213	4545589	24	0.000209821	-0.0349454	0.0263364	-1.32689	0.184546	0.9999	0.514254	0.225027	1.17522	6	5.24553e-05	-0.0526397	0.0526679	-0.999466	0.317569	0.9999	0.475505	0.0937902	2.41075	18	0.000157366	-0.0290421	0.0304098	-0.955025	0.339565	0.9999	0.528954	0.202359	1.38265
SORBS2	4	186506597	186877870	75	0.000655692	-0.0183952	0.0149614	-1.22951	0.218882	0.9999	0.814459	0.534697	1.2406	14	0.000122396	-0.0397361	0.0382987	-1.03753	0.299488	0.9999	0.948494	0.360987	2.49217	62	0.000542039	-0.0154921	0.0161239	-0.960814	0.336646	0.9999	0.768632	0.482318	1.22491
PRSS16	6	27215501	27224399	13	0.000113653	-0.0509096	0.0365135	-1.39427	0.163236	0.9999	0.952757	0.363727	2.49568	13	0.000113653	-0.0509096	0.0365135	-1.39427	0.163236	0.9999	0.952757	0.363727	2.49568	0	NA	NA	NA	NA	NA	NA	NA	NA	NA
PTPRG	3	61547242	62280573	20	0.000174851	-0.040143	0.0289807	-1.38516	0.166002	0.9999	0.637186	0.251053	1.61721	13	0.000113653	-0.0296063	0.0330971	-0.894528	0.371039	0.9999	0.832789	0.27261	2.54406	7	6.11979e-05	-0.0747543	0.0599947	-1.24601	0.212759	0.9999	0.359694	0.0632322	2.0461
ANKRD37	4	186317839	186321782	20	0.000174851	-0.037073	0.0288503	-1.28501	0.198789	0.9999	0.693802	0.308045	1.56263	6	5.24553e-05	-0.0521932	0.052675	-0.990853	0.321757	0.9999	0.668918	0.164937	2.71286	14	0.000122396	-0.0305897	0.0344803	-0.887163	0.374991	0.9999	0.706902	0.260965	1.91485
UFSP2	4	186320693	186347139	21	0.000183594	-0.0392207	0.0281555	-1.39301	0.163618	0.9999	0.648981	0.290327	1.4507	6	5.24553e-05	-0.0521932	0.052675	-0.990853	0.321757	0.9999	0.668918	0.164937	2.71286	15	0.000131138	-0.0340265	0.0333113	-1.02147	0.307032	0.9999	0.63949	0.239323	1.70877
LYRM4	6	5108652	5261172	21	0.000183594	-0.0371179	0.0274637	-1.35153	0.176526	0.9999	0.708298	0.32348	1.55091	11	9.61681e-05	-0.0379006	0.0418394	-0.905857	0.365012	0.9999	0.967566	0.341585	2.74071	10	8.74256e-05	-0.0365256	0.0364039	-1.00334	0.315695	0.9999	0.60424	0.172149	2.12088
SGPP1	14	64150934	64194756	12	0.000104911	-0.050796	0.0372438	-1.36388	0.172606	0.9999	0.585231	0.203607	1.68214	7	6.11979e-05	-0.0434857	0.0487611	-0.891812	0.372494	0.9999	0.836956	0.24105	2.90602	5	4.37128e-05	-0.061019	0.0576958	-1.0576	0.290239	0.9999	NA	NA	NA
PAPOLB	7	4897368	4901625	27	0.000236049	0.0337188	0.0254986	1.32238	0.186042	0.9999	1.70544	0.879546	3.30686	26	0.000227307	0.0337186	0.0254986	1.32237	0.186044	0.9999	1.70543	0.879541	3.30684	1	8.74256e-06	3.25604	123.859	0.0262883	0.979027	0.9999	1.29636e+06	0	NA
C1orf159	1	1017197	1051736	47	0.0004109	0.0265359	0.0207623	1.27808	0.20122	0.9999	1.51929	0.907249	2.54423	24	0.000209821	0.028076	0.0306461	0.916138	0.359595	0.9999	1.64773	0.802308	3.38399	23	0.000201079	0.0252168	0.0282215	0.893532	0.371572	0.9999	1.39505	0.666512	2.9199
CARD18	11	105008447	105010461	14	0.000122396	-0.0560812	0.0388753	-1.44259	0.149136	0.9999	0.563788	0.205768	1.54473	9	7.8683e-05	-0.0652525	0.049123	-1.32835	0.184063	0.9999	0.558642	0.0857388	3.6399	5	4.37128e-05	-0.0407076	0.0635905	-0.640152	0.522074	0.9999	0.830395	0.143498	4.80532
EXPH5	11	108376157	108464374	12	0.000104911	-0.0576031	0.0454394	-1.26769	0.204908	0.9999	0.629163	0.223407	1.77186	6	5.24553e-05	-0.0755025	0.0737401	-1.0239	0.305883	0.9999	0.745194	0.152166	3.6494	6	5.24553e-05	-0.0466437	0.0576937	-0.80847	0.41882	0.9999	0.832746	0.195706	3.5434
PPL	16	4932507	4987136	20	0.000174851	0.0423756	0.029137	1.45436	0.145847	0.9999	1.80507	0.812427	4.01053	15	0.000131138	0.0299716	0.0337569	0.887864	0.374614	0.9999	1.47843	0.571593	3.82399	5	4.37128e-05	0.0785975	0.0576941	1.36231	0.173099	0.9999	3.01621	0.669767	13.5832
DTNA	18	32073253	32471808	16	0.000139881	0.0291711	0.0238745	1.22185	0.221763	0.9999	1.37779	0.54338	3.49353	11	9.61681e-05	0.0358248	0.0380623	0.941214	0.346595	0.9999	1.27014	0.399869	4.03445	5	4.37128e-05	0.0248545	0.0306542	0.810801	0.41748	0.9999	1.63336	0.34356	7.76532
SEC14L5	16	5008317	5069156	31	0.000271019	0.029344	0.0235573	1.24564	0.212896	0.9999	1.90824	0.990135	3.67767	24	0.000209821	0.0244749	0.0265551	0.921665	0.356703	0.9999	1.92357	0.895608	4.13142	7	6.11979e-05	0.0473207	0.0510344	0.927232	0.353806	0.9999	1.87134	0.526492	6.65137
FAM86A	16	5134300	5147789	25	0.000218564	0.0335988	0.0261242	1.28612	0.198403	0.9999	1.90684	0.965056	3.7677	20	0.000174851	0.0303285	0.0292992	1.03513	0.300608	0.9999	1.99062	0.940149	4.21481	5	4.37128e-05	0.0462702	0.0576939	0.801995	0.422556	0.9999	1.56276	0.311026	7.85219
SPG7	16	89574804	89624174	26	0.000227307	-0.030189	0.0217993	-1.38486	0.166095	0.9999	0.597499	0.292831	1.21915	10	8.74256e-05	-0.0466593	0.043153	-1.08125	0.279585	0.9999	0.936773	0.203971	4.3023	16	0.000139881	-0.0245425	0.0252583	-0.971663	0.331218	0.9999	0.764922	0.311343	1.87929
RNF223	1	1007125	1009687	40	0.000349702	0.0333163	0.0227253	1.46605	0.142636	0.9999	1.74245	1.01085	3.00353	19	0.000166109	0.0452593	0.0361628	1.25155	0.210736	0.9999	2.12828	0.984902	4.59901	21	0.000183594	0.025513	0.0292106	0.873415	0.382437	0.9999	1.43411	0.663293	3.10068
CST9L	20	23545369	23549386	18	0.000157366	0.0408073	0.0333571	1.22335	0.221199	0.9999	1.79017	0.814452	3.93482	13	0.000113653	0.0418456	0.0396879	1.05437	0.291716	0.9999	1.9425	0.807563	4.67246	5	4.37128e-05	0.0383043	0.0615603	0.622224	0.533795	0.9999	1.51561	0.251322	9.13994
ALG1	16	5083702	5137380	29	0.000253534	0.0342006	0.0241236	1.41773	0.156271	0.9999	2.22257	1.1539	4.28098	24	0.000209821	0.0316409	0.0265556	1.19149	0.23346	0.9999	2.38199	1.16522	4.86938	5	4.37128e-05	0.0462702	0.0576939	0.801995	0.422556	0.9999	1.56276	0.311026	7.85219
C16orf89	16	5094122	5116146	24	0.000209821	0.0348341	0.0257539	1.35257	0.176192	0.9999	2.17364	1.05939	4.45985	19	0.000166109	0.0319863	0.0287799	1.11141	0.266391	0.9999	2.35799	1.06001	5.24532	5	4.37128e-05	0.0462702	0.0576939	0.801995	0.422556	0.9999	1.56276	0.311026	7.85219
ADAP1	7	937536	1015235	17	0.000148623	0.0285403	0.021373	1.33535	0.181763	0.9999	2.16279	0.940727	4.97241	7	6.11979e-05	0.0248504	0.0240091	1.03504	0.30065	0.9999	1.7009	0.502855	5.75325	10	8.74256e-05	0.0426315	0.0469132	0.908733	0.363491	0.9999	2.74093	0.862588	8.70946
XRCC4	5	82373316	82649579	12	0.000104911	-0.0483724	0.0404481	-1.19591	0.231731	0.9999	1.84435	0.297843	11.4208	4	3.49702e-05	-0.0730019	0.0700513	-1.04212	0.297355	0.9999	0.360387	0.0224232	5.79216	8	6.99405e-05	-0.0360458	0.0495371	-0.727653	0.466826	0.9999	1.02377	0.240535	4.35739
C10orf11	10	77542518	78317126	16	0.000139881	0.0468164	0.034887	1.34195	0.179614	0.9999	1.75195	0.659662	4.65289	10	8.74256e-05	0.0439919	0.0419828	1.04786	0.294705	0.9999	2.27671	0.787083	6.58559	6	5.24553e-05	0.0531091	0.0627078	0.846929	0.397034	0.9999	0.524144	0.0480157	5.7216
NTM	11	131240370	132206716	24	0.000209821	0.0353927	0.0263362	1.34388	0.178988	0.9999	1.38746	0.63697	3.02219	9	7.8683e-05	0.0596205	0.0430033	1.38642	0.16562	0.9999	2.61791	0.806082	8.50215	15	0.000131138	0.0208487	0.0333122	0.625859	0.531408	0.9999	0.888453	0.316328	2.49535
UGGT2	13	96453835	96705736	13	0.000113653	-0.0469536	0.033788	-1.38965	0.164634	0.9999	0.678362	0.102804	4.47624	10	8.74256e-05	-0.0404903	0.0398376	-1.01638	0.309447	0.9999	1.26006	0.176054	9.0185	3	2.62277e-05	-0.0634392	0.0637373	-0.995323	0.319579	0.9999	NA	NA	NA
ALK	2	29415639	30144477	12	0.000104911	-0.0521627	0.0360385	-1.44742	0.14778	0.9999	0.669012	0.243683	1.83672	7	6.11979e-05	-0.0521853	0.0461463	-1.13087	0.258111	0.9999	1.36902	0.190732	9.82651	5	4.37128e-05	-0.0521238	0.0576989	-0.903375	0.366327	0.9999	0.791321	0.18395	3.40413
FLJ25363	3	109128836	109214014	16	0.000139881	-0.0469945	0.0324403	-1.44865	0.147436	0.9999	0.661002	0.260329	1.67835	4	3.49702e-05	-0.0665964	0.0609027	-1.09349	0.274179	0.9999	0.687361	0.0424448	11.1313	12	0.000104911	-0.0392214	0.0383257	-1.02337	0.306133	0.9999	0.80435	0.267687	2.41693
VCX3A	23	6451658	6453159	20	0.000174851	0.0391832	0.0288507	1.35814	0.17442	0.9999	1.43725	0.629188	3.28308	3	2.62277e-05	0.0709596	0.0744821	0.952706	0.340739	0.9999	0.931612	0.0657305	13.2039	17	0.000148623	0.0335703	0.0312922	1.0728	0.283361	0.9999	1.50686	0.632738	3.58855
TJP1	15	29992356	30114706	30	0.000262277	0.0254482	0.0204496	1.24443	0.21334	0.9999	1.4012	0.728405	2.69544	4	3.49702e-05	0.0890313	0.0730798	1.21828	0.223119	0.9999	3.4853	0.851193	14.2709	26	0.000227307	0.020046	0.0213001	0.941122	0.346642	0.9999	1.2258	0.586562	2.56168
JPH2	20	42740336	42816218	16	0.000139881	-0.0316427	0.0247138	-1.28036	0.200417	0.9999	1.21977	0.16785	8.86413	15	0.000131138	-0.0326869	0.0247666	-1.31979	0.186904	0.9999	0.930565	0.0571337	15.1566	1	8.74256e-06	0.21236	0.378602	0.560907	0.574861	0.9999	1.60799	0.0958852	26.9658
OR2A2	7	143806675	143807632	68	0.000594494	-0.0189447	0.0133885	-1.415	0.15707	0.9999	0.647371	0.404183	1.03688	9	7.8683e-05	-0.0621477	0.0442807	-1.40349	0.16047	0.9999	1.30318	0.0803344	21.1401	59	0.000515811	-0.0145963	0.0140453	-1.03923	0.298698	0.9999	0.72121	0.438938	1.18501
OR2A12	7	143792200	143793133	68	0.000594494	-0.0189447	0.0133885	-1.415	0.15707	0.9999	0.647371	0.404183	1.03688	9	7.8683e-05	-0.0621477	0.0442807	-1.40349	0.16047	0.9999	1.30318	0.0803344	21.1401	59	0.000515811	-0.0145963	0.0140453	-1.03923	0.298698	0.9999	0.72121	0.438938	1.18501
OR2A14	7	143826205	143827138	68	0.000594494	-0.0189447	0.0133885	-1.415	0.15707	0.9999	0.647371	0.404183	1.03688	9	7.8683e-05	-0.0621477	0.0442807	-1.40349	0.16047	0.9999	1.30318	0.0803344	21.1401	59	0.000515811	-0.0145963	0.0140453	-1.03923	0.298698	0.9999	0.72121	0.438938	1.18501
OR2A25	7	143771312	143772245	68	0.000594494	-0.0189447	0.0133885	-1.415	0.15707	0.9999	0.647371	0.404183	1.03688	9	7.8683e-05	-0.0621477	0.0442807	-1.40349	0.16047	0.9999	1.30318	0.0803344	21.1401	59	0.000515811	-0.0145963	0.0140453	-1.03923	0.298698	0.9999	0.72121	0.438938	1.18501
OR2A5	7	143747494	143748430	68	0.000594494	-0.0189447	0.0133885	-1.415	0.15707	0.9999	0.647371	0.404183	1.03688	9	7.8683e-05	-0.0621477	0.0442807	-1.40349	0.16047	0.9999	1.30318	0.0803344	21.1401	59	0.000515811	-0.0145963	0.0140453	-1.03923	0.298698	0.9999	0.72121	0.438938	1.18501
ERO1LB	1	236378421	236445339	16	0.000139881	-0.0457539	0.0329508	-1.38855	0.164969	0.9999	0.478478	0.147018	1.55723	5	4.37128e-05	-0.0829221	0.0688795	-1.20387	0.228639	0.9999	1.5273	0.0950936	24.53	11	9.61681e-05	-0.0347218	0.0375219	-0.925372	0.354772	0.9999	0.566284	0.143314	2.23759
FAT3	11	92085261	92629635	13	0.000113653	-0.0438102	0.0337808	-1.29689	0.194668	0.9999	1.40466	0.197125	10.0092	5	4.37128e-05	-0.0645713	0.0615608	-1.0489	0.294223	0.9999	1.53063	0.0952465	24.5975	8	6.99405e-05	-0.034863	0.0404073	-0.86279	0.388253	0.9999	1.28903	0.0801897	20.721
SIGLEC5	19	52114755	52133727	16	0.000139881	0.0308095	0.0241058	1.2781	0.201215	0.9999	1.91174	0.804905	4.54058	1	8.74256e-06	0.0397313	0.0349275	1.13754	0.255314	0.9999	4.2843	0.252724	72.6295	15	0.000131138	0.0226943	0.0333113	0.68128	0.495695	0.9999	1.75922	0.709184	4.36398
USP8	15	50716578	50793277	17	0.000148623	-0.0314761	0.025545	-1.23218	0.21788	0.9999	1.63854	0.618014	4.34426	1	8.74256e-06	0.467675	0.378442	1.23579	0.216537	0.9999	6.74616	0.393518	115.651	16	0.000139881	-0.0337603	0.0256033	-1.31859	0.187305	0.9999	1.37429	0.487305	3.87576
GABPB1	15	50569388	50647605	16	0.000139881	-0.0471371	0.0342702	-1.37546	0.16899	0.9999	1.13504	0.364977	3.52988	1	8.74256e-06	0.467675	0.378442	1.23579	0.216537	0.9999	6.74616	0.393518	115.651	15	0.000131138	-0.0513927	0.0344114	-1.49348	0.135312	0.9999	0.826032	0.240151	2.84125
TUBGCP3	13	113139327	113242481	19	0.000166109	0.0407368	0.0302315	1.3475	0.17782	0.9999	1.67868	0.67	4.2059	2	1.74851e-05	-0.0820302	0.0912219	-0.899238	0.368526	0.9999	NA	NA	NA	17	0.000148623	0.055881	0.032041	1.74405	0.0811507	0.9999	2.26711	0.88346	5.81777
CDK14	7	90095737	90839904	159	0.00139007	0.0122578	0.00931822	1.31546	0.188355	0.9999	1.096	0.816984	1.4703	3	2.62277e-05	-0.0807684	0.0660096	-1.22358	0.221109	0.9999	NA	NA	NA	156	0.00136384	0.0141512	0.00941213	1.50351	0.132708	0.9999	1.15291	0.859062	1.54726
FAM135B	8	139142265	139509065	22	0.000192336	-0.0314215	0.0251301	-1.25036	0.211169	0.9999	0.93313	0.382762	2.27486	2	1.74851e-05	-0.0863287	0.0802993	-1.07509	0.282336	0.9999	NA	NA	NA	20	0.000174851	-0.0254503	0.0264537	-0.962069	0.336015	0.9999	1.05222	0.425475	2.60219
FAM157A	3	197879236	197907735	34	0.000297247	-0.0296667	0.0228252	-1.29974	0.193691	0.9999	0.746458	0.389595	1.4302	2	1.74851e-05	-0.0811945	0.0912201	-0.890094	0.373415	0.9999	NA	NA	NA	32	0.000279762	-0.0262241	0.0235748	-1.11238	0.265975	0.9999	0.818069	0.423506	1.58023
DPPA4	3	109044987	109056419	15	0.000131138	-0.0452734	0.0328489	-1.37823	0.168132	0.9999	0.657751	0.244695	1.76806	3	2.62277e-05	-0.0619865	0.0637433	-0.972439	0.330832	0.9999	NA	NA	NA	12	0.000104911	-0.0392214	0.0383257	-1.02337	0.306133	0.9999	0.80435	0.267687	2.41693
DPPA2	3	109012634	109035364	15	0.000131138	-0.0452734	0.0328489	-1.37823	0.168132	0.9999	0.657751	0.244695	1.76806	3	2.62277e-05	-0.0619865	0.0637433	-0.972439	0.330832	0.9999	NA	NA	NA	12	0.000104911	-0.0392214	0.0383257	-1.02337	0.306133	0.9999	0.80435	0.267687	2.41693
ANO9	11	417929	442011	12	0.000104911	-0.0553382	0.0421942	-1.31151	0.189685	0.9999	0.358714	0.097886	1.31455	3	2.62277e-05	-0.0951349	0.0886811	-1.07277	0.283372	0.9999	NA	NA	NA	9	7.8683e-05	-0.043691	0.0479711	-0.910777	0.362413	0.9999	0.553358	0.142354	2.15101
KRTAP10-12	21	46117086	46117959	22	0.000192336	-0.0347734	0.0291243	-1.19397	0.232491	0.9999	0.606819	0.260953	1.4111	13	0.000113653	-0.0556427	0.0395814	-1.40578	0.15979	0.9999	0.501153	0.155873	1.61127	9	7.8683e-05	-0.0101332	0.0430031	-0.235638	0.813713	0.9999	0.778592	0.22586	2.68399
ARAP2	4	36067619	36245979	12	0.000104911	0.0315957	0.0264982	1.19237	0.233115	0.9999	1.87056	0.738109	4.74049	10	8.74256e-05	0.0295242	0.0273126	1.08098	0.279707	0.9999	1.53936	0.539044	4.39597	2	1.74851e-05	0.064806	0.109344	0.59268	0.553396	0.9999	3.72055	0.519144	26.6641
NUDT16L1	16	4743693	4745860	15	0.000131138	-0.0347293	0.0333121	-1.04254	0.29716	0.9999	0.397002	0.12769	1.23432	13	0.000113653	-0.043448	0.0357829	-1.21421	0.224667	0.9999	0.206382	0.0456169	0.933721	2	1.74851e-05	0.0219384	0.0912211	0.240497	0.809945	0.9999	2.48369	0.309564	19.9271
MGRN1	16	4674824	4740975	17	0.000148623	-0.0351472	0.0312915	-1.12322	0.261344	0.9999	0.444027	0.159213	1.23834	15	0.000131138	-0.0427591	0.0333122	-1.28359	0.199287	0.9999	0.277283	0.0786008	0.978183	2	1.74851e-05	0.0219384	0.0912211	0.240497	0.809945	0.9999	2.48369	0.309564	19.9271
BCAM	19	45312315	45324678	24	0.000209821	-0.0229818	0.0212892	-1.07951	0.280362	0.9999	0.564242	0.25376	1.25461	16	0.000139881	-0.0451758	0.0322537	-1.40064	0.161322	0.9999	0.347329	0.113425	1.06359	8	6.99405e-05	-0.00584727	0.0283382	-0.206338	0.836527	0.9999	1.09637	0.335126	3.58683
DPM1	20	49551404	49575060	106	0.000926711	-0.0135028	0.012796	-1.05523	0.291319	0.9999	0.813651	0.568525	1.16447	105	0.000917969	-0.0136836	0.0128593	-1.0641	0.287285	0.9999	0.801304	0.558125	1.15044	1	8.74256e-06	0.00471498	0.129005	0.0365487	0.970845	0.9999	2.20348	0.13567	35.7879
WDR59	16	74907470	75019017	51	0.00044587	-0.0207806	0.0185835	-1.11823	0.26347	0.9999	0.674521	0.387498	1.17414	48	0.000419643	-0.0173759	0.0190051	-0.914276	0.360572	0.9999	0.715248	0.409316	1.24984	3	2.62277e-05	-0.0948813	0.0886812	-1.06991	0.284658	0.9999	NA	NA	NA
SLCO1C1	12	20848288	20906320	133	0.00116276	-0.00878397	0.00816772	-1.07545	0.282173	0.9999	0.945971	0.695017	1.28754	133	0.00116276	-0.00878397	0.00816772	-1.07545	0.282173	0.9999	0.945971	0.695017	1.28754	0	NA	NA	NA	NA	NA	NA	NA	NA	NA
LMNB2	19	2428162	2456966	24	0.000209821	0.0683016	0.0650356	1.05022	0.293618	0.9999	1.07882	0.532741	2.18466	12	0.000104911	-0.1587	0.109377	-1.45094	0.146796	0.9999	0.409729	0.128256	1.30893	12	0.000104911	0.191941	0.0807801	2.37609	0.0174971	0.9999	2.23643	0.879415	5.68746
TIMM13	19	2425621	2427875	24	0.000209821	0.0683016	0.0650356	1.05022	0.293618	0.9999	1.07882	0.532741	2.18466	12	0.000104911	-0.1587	0.109377	-1.45094	0.146796	0.9999	0.409729	0.128256	1.30893	12	0.000104911	0.191941	0.0807801	2.37609	0.0174971	0.9999	2.23643	0.879415	5.68746
PCDH10	4	134070469	134112732	443	0.00387295	0.00655571	0.00603209	1.08681	0.277123	0.9999	1.09908	0.923726	1.30772	442	0.00386421	0.00673117	0.00603864	1.11468	0.264986	0.9999	1.10335	0.927219	1.31293	1	8.74256e-06	-0.0736108	0.129037	-0.570464	0.568363	0.9999	NA	NA	NA
CAB39L	13	49882785	50018221	24	0.000209821	-0.0299529	0.0268348	-1.1162	0.264338	0.9999	0.614598	0.275769	1.36973	24	0.000209821	-0.0299529	0.0268348	-1.1162	0.264338	0.9999	0.614598	0.275769	1.36973	0	NA	NA	NA	NA	NA	NA	NA	NA	NA
VPS9D1	16	89773540	89787394	38	0.000332217	-0.0215201	0.0182382	-1.17995	0.238022	0.9999	0.742588	0.417599	1.32049	31	0.000271019	-0.0176416	0.0196647	-0.897121	0.369654	0.9999	0.771862	0.40999	1.45313	7	6.11979e-05	-0.0453545	0.0487613	-0.930133	0.352302	0.9999	0.61871	0.154554	2.47682
SLC36A1	5	150816552	150871940	71	0.000620722	-0.0157675	0.0141066	-1.11774	0.263676	0.9999	0.947192	0.609586	1.47177	71	0.000620722	-0.0157675	0.0141066	-1.11774	0.263676	0.9999	0.947192	0.609586	1.47177	0	NA	NA	NA	NA	NA	NA	NA	NA	NA
MDGA2	14	47308827	48144157	49	0.000428385	-0.0156788	0.0149599	-1.04805	0.294614	0.9999	0.887302	0.537372	1.4651	43	0.00037593	-0.0149231	0.0154579	-0.965406	0.334342	0.9999	0.878299	0.51097	1.5097	6	5.24553e-05	-0.0267902	0.0593646	-0.451282	0.651786	0.9999	0.946645	0.254088	3.52688
NANP	20	25593572	25604648	17	0.000148623	-0.0279664	0.0238024	-1.17494	0.240019	0.9999	0.619707	0.244966	1.56771	17	0.000148623	-0.0279664	0.0238024	-1.17494	0.240019	0.9999	0.619707	0.244966	1.56771	0	NA	NA	NA	NA	NA	NA	NA	NA	NA
LOC441155	6	66011310	66015504	15	0.000131138	-0.0460444	0.0396631	-1.16089	0.245687	0.9999	0.592375	0.223108	1.57282	15	0.000131138	-0.0460444	0.0396631	-1.16089	0.245687	0.9999	0.592375	0.223108	1.57282	0	NA	NA	NA	NA	NA	NA	NA	NA	NA
OR51S1	11	4869466	4870438	61	0.000533296	-0.0190046	0.0162833	-1.16712	0.243163	0.9999	0.986051	0.629962	1.54342	56	0.000489583	-0.0150396	0.0169727	-0.886108	0.37556	0.9999	1.05349	0.661117	1.67874	5	4.37128e-05	-0.0647962	0.0576934	-1.12311	0.26139	0.9999	0.464412	0.0894209	2.41195
UBE2G2	21	46188494	46221751	27	0.000236049	-0.0311476	0.0272212	-1.14424	0.252524	0.9999	0.584023	0.261405	1.3048	18	0.000157366	-0.0390931	0.0351595	-1.11188	0.26619	0.9999	0.620732	0.228853	1.68365	9	7.8683e-05	-0.0192529	0.0430036	-0.447704	0.654367	0.9999	0.522575	0.134362	2.03246
ITPRIPL1	2	96991061	96994091	14	0.000122396	-0.0391325	0.0375832	-1.04122	0.297771	0.9999	0.579764	0.195091	1.72291	10	8.74256e-05	-0.0510288	0.0462419	-1.10352	0.269802	0.9999	0.425897	0.105756	1.71516	4	3.49702e-05	-0.0159791	0.0645037	-0.247724	0.804348	0.9999	1.05737	0.179974	6.21213
NCAPH	2	97001483	97041274	14	0.000122396	-0.0391325	0.0375832	-1.04122	0.297771	0.9999	0.579764	0.195091	1.72291	10	8.74256e-05	-0.0510288	0.0462419	-1.10352	0.269802	0.9999	0.425897	0.105756	1.71516	4	3.49702e-05	-0.0159791	0.0645037	-0.247724	0.804348	0.9999	1.05737	0.179974	6.21213
STARD7	2	96850602	96874573	14	0.000122396	-0.0391325	0.0375832	-1.04122	0.297771	0.9999	0.579764	0.195091	1.72291	10	8.74256e-05	-0.0510288	0.0462419	-1.10352	0.269802	0.9999	0.425897	0.105756	1.71516	4	3.49702e-05	-0.0159791	0.0645037	-0.247724	0.804348	0.9999	1.05737	0.179974	6.21213
HNF4A	20	42984440	43061485	19	0.000166109	-0.0332269	0.0298359	-1.11366	0.265427	0.9999	0.871444	0.371767	2.04272	17	0.000148623	-0.0393316	0.0307681	-1.27832	0.201136	0.9999	0.713923	0.278376	1.83093	2	1.74851e-05	0.0629449	0.122117	0.515447	0.606241	0.9999	2.33339	0.321333	16.9441
OR5M8	11	56257910	56258846	12	0.000104911	-0.0450272	0.0411318	-1.0947	0.273646	0.9999	0.976709	0.352038	2.70982	9	7.8683e-05	-0.0572868	0.0430031	-1.33216	0.182809	0.9999	0.564869	0.172019	1.85489	3	2.62277e-05	0.086712	0.140967	0.615121	0.538475	0.9999	4.51645	0.618442	32.9834
KRTAP12-4	21	46074129	46074576	20	0.000174851	-0.0322755	0.0288494	-1.11876	0.263242	0.9999	0.620095	0.265886	1.44618	9	7.8683e-05	-0.0483712	0.0430052	-1.12478	0.260684	0.9999	0.490304	0.128702	1.86787	11	9.61681e-05	-0.0191023	0.0388981	-0.491084	0.623367	0.9999	0.736409	0.24477	2.21554
KRTAP12-3	21	46077848	46078258	20	0.000174851	-0.0322755	0.0288494	-1.11876	0.263242	0.9999	0.620095	0.265886	1.44618	9	7.8683e-05	-0.0483712	0.0430052	-1.12478	0.260684	0.9999	0.490304	0.128702	1.86787	11	9.61681e-05	-0.0191023	0.0388981	-0.491084	0.623367	0.9999	0.736409	0.24477	2.21554
KRTAP10-11	21	46066330	46067566	18	0.000157366	-0.0316247	0.0304098	-1.03995	0.298364	0.9999	0.598092	0.242496	1.47513	9	7.8683e-05	-0.0483712	0.0430052	-1.12478	0.260684	0.9999	0.490304	0.128702	1.86787	9	7.8683e-05	-0.0148741	0.043003	-0.345885	0.729429	0.9999	0.716974	0.20885	2.46134
KRTAP12-2	21	46086105	46086844	19	0.000166109	-0.03168	0.0295986	-1.07032	0.284475	0.9999	0.577322	0.23587	1.41307	9	7.8683e-05	-0.0483712	0.0430052	-1.12478	0.260684	0.9999	0.490304	0.128702	1.86787	10	8.74256e-05	-0.016655	0.0407967	-0.408243	0.683095	0.9999	0.665329	0.198509	2.22994
OR51Q1	11	5443340	5444436	21	0.000183594	-0.0347785	0.0303966	-1.14416	0.252557	0.9999	0.745356	0.338366	1.64188	18	0.000157366	-0.0311973	0.0314925	-0.990627	0.321868	0.9999	0.82687	0.356138	1.9198	3	2.62277e-05	-0.0835405	0.116219	-0.718818	0.472253	0.9999	0.590448	0.0512075	6.80817
OR51I1	11	5461771	5462783	21	0.000183594	-0.0347785	0.0303966	-1.14416	0.252557	0.9999	0.745356	0.338366	1.64188	18	0.000157366	-0.0311973	0.0314925	-0.990627	0.321868	0.9999	0.82687	0.356138	1.9198	3	2.62277e-05	-0.0835405	0.116219	-0.718818	0.472253	0.9999	0.590448	0.0512075	6.80817
C9orf152	9	112961845	112970413	34	0.000297247	-0.0166731	0.0153738	-1.08451	0.278138	0.9999	0.985891	0.501193	1.93934	34	0.000297247	-0.0166731	0.0153738	-1.08451	0.278138	0.9999	0.985891	0.501193	1.93934	0	NA	NA	NA	NA	NA	NA	NA	NA	NA
IFNA10	9	21206179	21207142	30	0.000262277	0.0292389	0.0256727	1.13891	0.254741	0.9999	0.945898	0.47336	1.89015	27	0.000236049	0.0304895	0.0262586	1.16112	0.245592	0.9999	0.925785	0.43978	1.94888	3	2.62277e-05	0.00214184	0.122142	0.0175357	0.986009	0.9999	2.11312	0.288373	15.4844
IFNA7	9	21201467	21202204	30	0.000262277	0.0292389	0.0256727	1.13891	0.254741	0.9999	0.945898	0.47336	1.89015	27	0.000236049	0.0304895	0.0262586	1.16112	0.245592	0.9999	0.925785	0.43978	1.94888	3	2.62277e-05	0.00214184	0.122142	0.0175357	0.986009	0.9999	2.11312	0.288373	15.4844
TMEM255A	23	119392504	119445391	14	0.000122396	-0.0403681	0.0344812	-1.17073	0.241708	0.9999	0.664151	0.248652	1.77396	12	0.000104911	-0.0368535	0.0372434	-0.989529	0.322404	0.9999	0.67925	0.231891	1.98964	2	1.74851e-05	-0.0614385	0.0912214	-0.673509	0.500623	0.9999	NA	NA	NA
ZBTB33	23	119384606	119392251	14	0.000122396	-0.0403681	0.0344812	-1.17073	0.241708	0.9999	0.664151	0.248652	1.77396	12	0.000104911	-0.0368535	0.0372434	-0.989529	0.322404	0.9999	0.67925	0.231891	1.98964	2	1.74851e-05	-0.0614385	0.0912214	-0.673509	0.500623	0.9999	NA	NA	NA
FAM174B	15	93160678	93199031	19	0.000166109	-0.0312234	0.0287789	-1.08494	0.277949	0.9999	0.81284	0.341428	1.93513	15	0.000131138	-0.0372076	0.0321556	-1.15711	0.247227	0.9999	0.743395	0.276233	2.00062	4	3.49702e-05	-0.00713286	0.0645043	-0.11058	0.91195	0.9999	1.11455	0.182738	6.7978
CACNB2	10	18429605	18830688	21	0.000183594	-0.0302815	0.0295297	-1.02546	0.305147	0.9999	0.841159	0.400671	1.76591	17	0.000148623	-0.0316761	0.0321594	-0.984974	0.324637	0.9999	0.888538	0.394561	2.00096	4	3.49702e-05	-0.0228093	0.0745964	-0.305769	0.75978	0.9999	1.01899	0.142741	7.27433
NIPAL2	8	99204386	99306621	15	0.000131138	-0.039987	0.0352561	-1.13419	0.256716	0.9999	0.66215	0.245874	1.78321	11	9.61681e-05	-0.0366898	0.0400218	-0.916746	0.359276	0.9999	0.603575	0.181803	2.00384	4	3.49702e-05	-0.051392	0.0744828	-0.689985	0.490204	0.9999	0.845434	0.139391	5.12774
OR5M3	11	56236963	56238014	13	0.000113653	-0.0405928	0.0391885	-1.03584	0.300279	0.9999	1.04758	0.403686	2.71848	10	8.74256e-05	-0.0512552	0.0407966	-1.25636	0.208985	0.9999	0.677017	0.228368	2.00708	3	2.62277e-05	0.086712	0.140967	0.615121	0.538475	0.9999	4.51645	0.618442	32.9834
GRIA1	5	152869174	153193429	26	0.000227307	-0.0219858	0.0204347	-1.07591	0.281969	0.9999	1.06037	0.548775	2.04891	25	0.000218564	-0.0196162	0.0209946	-0.934349	0.350124	0.9999	1.06037	0.548775	2.04891	1	8.74256e-06	-0.0646445	0.0890789	-0.725699	0.468023	0.9999	NA	NA	NA
TRIM21	11	4406126	4414926	28	0.000244792	-0.0242268	0.0209801	-1.15475	0.248192	0.9999	1.24219	0.67844	2.2744	19	0.000166109	-0.0344838	0.0240337	-1.43481	0.151341	0.9999	0.987075	0.46798	2.08196	9	7.8683e-05	0.00861719	0.0430039	0.200382	0.841182	0.9999	1.94346	0.694668	5.4372
DHX34	19	47852537	47885961	13	0.000113653	-0.0405291	0.0348485	-1.16301	0.244825	0.9999	0.890547	0.345861	2.29304	11	9.61681e-05	-0.0422176	0.0363604	-1.16109	0.245606	0.9999	0.754984	0.273081	2.08729	2	1.74851e-05	-0.0214782	0.122109	-0.175894	0.860377	0.9999	7.97092	0.464354	136.826
OR52K2	11	4470524	4471591	29	0.000253534	-0.0223164	0.020708	-1.07767	0.281182	0.9999	1.14976	0.62051	2.13043	20	0.000174851	-0.0289785	0.0236272	-1.22649	0.220015	0.9999	0.988991	0.467572	2.09188	9	7.8683e-05	-0.000242238	0.0430038	-0.00563295	0.995506	0.9999	1.58281	0.535976	4.67423
IDUA	4	980784	998317	30	0.000262277	-0.022052	0.0204472	-1.07848	0.280818	0.9999	0.999966	0.52069	1.9204	24	0.000209821	-0.0198488	0.021363	-0.929119	0.352828	0.9999	1.05003	0.509041	2.16596	6	5.24553e-05	-0.0461191	0.0705991	-0.653254	0.513593	0.9999	0.822179	0.184111	3.67157
CDKAL1	6	20534687	21232634	13	0.000113653	-0.0286954	0.0262073	-1.09494	0.273544	0.9999	0.833454	0.315148	2.20419	13	0.000113653	-0.0286954	0.0262073	-1.09494	0.273544	0.9999	0.833454	0.315148	2.20419	0	NA	NA	NA	NA	NA	NA	NA	NA	NA
ANKS1B	12	99128568	100378432	53	0.000463356	0.0179535	0.0175755	1.02151	0.307014	0.9999	1.26333	0.772137	2.067	49	0.000428385	0.0220149	0.0186253	1.18199	0.237209	0.9999	1.36825	0.820708	2.28108	4	3.49702e-05	-0.0150234	0.0530569	-0.283157	0.777057	0.9999	0.681926	0.0967692	4.80549
KRTAP12-1	21	46101490	46102078	21	0.000183594	-0.0327749	0.0292109	-1.12201	0.261858	0.9999	0.671328	0.285955	1.57606	11	9.61681e-05	-0.0492381	0.0418406	-1.1768	0.239275	0.9999	0.685665	0.20466	2.29716	10	8.74256e-05	-0.0171175	0.0407965	-0.419582	0.674791	0.9999	0.663472	0.197924	2.22407
UGT2B4	4	70345882	70391732	15	0.000131138	-0.039716	0.0339453	-1.17	0.242002	0.9999	0.911771	0.356881	2.32942	15	0.000131138	-0.039716	0.0339453	-1.17	0.242002	0.9999	0.911771	0.356881	2.32942	0	NA	NA	NA	NA	NA	NA	NA	NA	NA
MEI1	22	42095517	42195459	32	0.000279762	0.0265459	0.0228088	1.16384	0.244487	0.9999	1.18419	0.615703	2.27758	31	0.000271019	0.0300435	0.0231736	1.29645	0.194819	0.9999	1.25828	0.650584	2.43361	1	8.74256e-06	-0.0818642	0.129008	-0.634569	0.52571	0.9999	NA	NA	NA
PKNOX1	21	44394642	44453688	51	0.00044587	0.020833	0.0194867	1.06909	0.285031	0.9999	1.30291	0.804337	2.11051	30	0.000262277	0.0296317	0.0221374	1.33854	0.180722	0.9999	1.30106	0.693999	2.43915	21	0.000183594	-0.0094162	0.0410504	-0.229382	0.818572	0.9999	1.52101	0.700056	3.30469
PDXDC1	16	15068598	15233196	182	0.00159115	0.00925462	0.00886737	1.04367	0.296637	0.9999	1.06695	0.817384	1.3927	27	0.000236049	0.0348191	0.0267057	1.30381	0.1923	0.9999	1.27925	0.630714	2.59463	155	0.0013551	0.00608128	0.00939909	0.647007	0.517628	0.9999	1.03569	0.776898	1.38068
ZNF880	19	52873169	52893597	20	0.000174851	-0.0216097	0.0207874	-1.03956	0.298544	0.9999	0.62342	0.265903	1.46164	9	7.8683e-05	-0.0265296	0.0232544	-1.14085	0.253934	0.9999	0.861135	0.282198	2.62778	11	9.61681e-05	-0.0020428	0.0463737	-0.0440507	0.964864	0.9999	0.466827	0.115866	1.88086
SMARCB1	22	24129149	24176705	64	0.000559524	-0.0152888	0.0149656	-1.02159	0.306973	0.9999	0.865028	0.537902	1.3911	1	8.74256e-06	-0.0465289	0.0347877	-1.33751	0.181056	0.9999	0.159619	0.00968282	2.63128	63	0.000550781	-0.00819412	0.0165781	-0.494275	0.621112	0.9999	0.909384	0.561552	1.47267
GSTT1	22	24376138	24384284	64	0.000559524	-0.0166029	0.0150606	-1.1024	0.270286	0.9999	0.849099	0.52784	1.36589	1	8.74256e-06	-0.0465289	0.0347877	-1.33751	0.181056	0.9999	0.159619	0.00968282	2.63128	63	0.000550781	-0.00970014	0.0167075	-0.580586	0.56152	0.9999	0.892204	0.550773	1.44529
LOC391322	22	24373116	24374043	64	0.000559524	-0.0166029	0.0150606	-1.1024	0.270286	0.9999	0.849099	0.52784	1.36589	1	8.74256e-06	-0.0465289	0.0347877	-1.33751	0.181056	0.9999	0.159619	0.00968282	2.63128	63	0.000550781	-0.00970014	0.0167075	-0.580586	0.56152	0.9999	0.892204	0.550773	1.44529
DDTL	22	24309025	24314748	61	0.000533296	-0.0165732	0.015401	-1.07611	0.281877	0.9999	0.807274	0.493625	1.32022	1	8.74256e-06	-0.0465289	0.0347877	-1.33751	0.181056	0.9999	0.159619	0.00968282	2.63128	60	0.000524553	-0.00927078	0.0171759	-0.539756	0.589365	0.9999	0.849957	0.515709	1.40084
DDT	22	24313553	24322019	61	0.000533296	-0.0165732	0.015401	-1.07611	0.281877	0.9999	0.807274	0.493625	1.32022	1	8.74256e-06	-0.0465289	0.0347877	-1.33751	0.181056	0.9999	0.159619	0.00968282	2.63128	60	0.000524553	-0.00927078	0.0171759	-0.539756	0.589365	0.9999	0.849957	0.515709	1.40084
GSTT2	22	24299600	24326106	61	0.000533296	-0.0165732	0.015401	-1.07611	0.281877	0.9999	0.807274	0.493625	1.32022	1	8.74256e-06	-0.0465289	0.0347877	-1.33751	0.181056	0.9999	0.159619	0.00968282	2.63128	60	0.000524553	-0.00927078	0.0171759	-0.539756	0.589365	0.9999	0.849957	0.515709	1.40084
ADAMTS5	21	28290230	28339439	15	0.000131138	-0.0359224	0.0347133	-1.03483	0.300748	0.9999	1.05059	0.454938	2.42615	13	0.000113653	-0.0355576	0.0375371	-0.947266	0.343503	0.9999	1.08505	0.445031	2.64553	2	1.74851e-05	-0.0380724	0.0912214	-0.417363	0.676413	0.9999	0.825748	0.071929	9.47962
CLDN23	8	8559665	8561617	46	0.000402158	0.021527	0.0181881	1.18357	0.236582	0.9999	1.37251	0.820406	2.29615	35	0.00030599	0.0275148	0.0208489	1.31972	0.186927	0.9999	1.47574	0.819042	2.65896	11	9.61681e-05	0.00246149	0.0371917	0.0661838	0.947231	0.9999	1.09114	0.371969	3.20079
SNTG2	2	946553	1371384	64	0.000559524	0.0171931	0.0164133	1.04751	0.294865	0.9999	1.58816	1.02552	2.4595	11	9.61681e-05	-0.0443381	0.0416395	-1.06481	0.286962	0.9999	0.835313	0.248889	2.80345	53	0.000463356	0.0285071	0.0178576	1.59636	0.110408	0.9999	1.7976	1.11985	2.88555
OR2L3	1	248223983	248224922	44	0.000384673	0.0204384	0.0191694	1.0662	0.286333	0.9999	1.62037	0.971518	2.70256	43	0.00037593	0.0226219	0.0193841	1.16703	0.243197	0.9999	1.68903	1.00933	2.82646	1	8.74256e-06	-0.0763331	0.129021	-0.591633	0.554096	0.9999	NA	NA	NA
PEBP1	12	118573869	118583390	21	0.000183594	0.026547	0.025596	1.03715	0.299664	0.9999	1.41515	0.667617	2.99969	21	0.000183594	0.026547	0.025596	1.03715	0.299664	0.9999	1.41515	0.667617	2.99969	0	NA	NA	NA	NA	NA	NA	NA	NA	NA
VSIG10	12	118501397	118541810	21	0.000183594	0.026547	0.025596	1.03715	0.299664	0.9999	1.41515	0.667617	2.99969	21	0.000183594	0.026547	0.025596	1.03715	0.299664	0.9999	1.41515	0.667617	2.99969	0	NA	NA	NA	NA	NA	NA	NA	NA	NA
LRRN3	7	110731061	110765509	27	0.000236049	0.027363	0.025747	1.06277	0.287888	0.9999	1.51799	0.767094	3.00393	25	0.000218564	0.0259161	0.0268377	0.965663	0.334213	0.9999	1.49097	0.737233	3.01533	2	1.74851e-05	0.0440685	0.0912244	0.483078	0.62904	0.9999	2.00425	0.129501	31.0192
STXBP4	17	53046125	53241449	34	0.000297247	0.0213432	0.0199428	1.07022	0.284521	0.9999	1.63713	0.910865	2.94248	31	0.000271019	0.0244389	0.0206243	1.18496	0.236034	0.9999	1.75598	0.947742	3.2535	3	2.62277e-05	-0.0231867	0.0782144	-0.29645	0.766886	0.9999	0.844454	0.12668	5.62915
TUBGCP6	22	50656117	50683400	18	0.000157366	0.0359515	0.0304098	1.18223	0.237114	0.9999	1.30047	0.556853	3.03711	17	0.000148623	0.0425576	0.0312913	1.36005	0.173815	0.9999	1.44605	0.610108	3.42736	1	8.74256e-06	-0.076343	0.129005	-0.591782	0.553997	0.9999	NA	NA	NA
OR51B6	11	5372737	5373676	13	0.000113653	0.0404715	0.0366509	1.10424	0.269487	0.9999	1.57334	0.622472	3.97674	13	0.000113653	0.0404715	0.0366509	1.10424	0.269487	0.9999	1.57334	0.622472	3.97674	0	NA	NA	NA	NA	NA	NA	NA	NA	NA
RNF180	5	63461670	63668696	15	0.000131138	0.0375904	0.0357841	1.05048	0.293498	0.9999	1.76076	0.730286	4.2453	15	0.000131138	0.0375904	0.0357841	1.05048	0.293498	0.9999	1.76076	0.730286	4.2453	0	NA	NA	NA	NA	NA	NA	NA	NA	NA
ATF7IP2	16	10479911	10577495	22	0.000192336	0.0303969	0.0278966	1.08963	0.275878	0.9999	2.03994	1.01804	4.08758	16	0.000139881	0.0300547	0.032887	0.913877	0.360781	0.9999	1.87862	0.818686	4.31082	6	5.24553e-05	0.0312661	0.0526695	0.593628	0.552761	0.9999	2.47849	0.696591	8.81852
WDFY4	10	49893517	50191001	20	0.000174851	-0.033278	0.0289452	-1.14969	0.250271	0.9999	0.426483	0.158728	1.14591	12	0.000104911	-0.0370292	0.0361972	-1.02298	0.306315	0.9999	0.703584	0.0888975	5.56856	8	6.99405e-05	-0.0266201	0.0481999	-0.552284	0.580754	0.9999	0.802522	0.19315	3.33441
OR8H3	11	55889848	55890787	27	0.000236049	0.0263308	0.0255789	1.0294	0.303293	0.9999	1.65251	0.801015	3.40915	4	3.49702e-05	0.0572084	0.0645035	0.886904	0.375131	0.9999	0.516805	0.0477017	5.59913	23	0.000201079	0.0205676	0.0278624	0.738184	0.460403	0.9999	1.88979	0.885717	4.03212
OR8H2	11	55872518	55873457	27	0.000236049	0.0263308	0.0255789	1.0294	0.303293	0.9999	1.65251	0.801015	3.40915	4	3.49702e-05	0.0572084	0.0645035	0.886904	0.375131	0.9999	0.516805	0.0477017	5.59913	23	0.000201079	0.0205676	0.0278624	0.738184	0.460403	0.9999	1.88979	0.885717	4.03212
OR8J3	11	55904246	55905194	29	0.000253534	0.0282487	0.0245902	1.14878	0.250646	0.9999	1.57752	0.785368	3.16867	4	3.49702e-05	0.0572084	0.0645035	0.886904	0.375131	0.9999	0.516805	0.0477017	5.59913	25	0.000218564	0.0233227	0.0265981	0.876856	0.380565	0.9999	1.77783	0.859007	3.67945
OR5AS1	11	55797894	55798869	27	0.000236049	0.0282032	0.0256373	1.10008	0.271296	0.9999	1.65282	0.801342	3.40906	4	3.49702e-05	0.0577594	0.0645033	0.895449	0.370547	0.9999	0.525997	0.0485605	5.6975	23	0.000201079	0.0226568	0.0279383	0.810958	0.41739	0.9999	1.88643	0.88409	4.02518
NCKAP5	2	133429371	134326031	16	0.000139881	0.0337135	0.0327787	1.02852	0.303707	0.9999	2.22452	0.980801	5.04534	15	0.000131138	0.0414001	0.0338904	1.22159	0.221863	0.9999	2.51474	1.09459	5.77742	1	8.74256e-06	-0.0776809	0.129005	-0.602153	0.547073	0.9999	NA	NA	NA
DPY19L4	8	95732102	95806076	13	0.000113653	0.0387696	0.0367314	1.05549	0.291202	0.9999	1.84676	0.734516	4.64321	11	9.61681e-05	0.0503228	0.0398781	1.26192	0.206979	0.9999	2.21095	0.821221	5.95245	2	1.74851e-05	-0.0258717	0.094338	-0.274245	0.783896	0.9999	1.83813	0.109273	30.9198
FUT8	14	65877309	66210839	44	0.000384673	0.0199528	0.019545	1.02086	0.307319	0.9999	1.44052	0.8531	2.43243	8	6.99405e-05	0.0423172	0.0442788	0.955698	0.339225	0.9999	1.97066	0.615609	6.30839	36	0.000314732	0.0145357	0.0217779	0.667449	0.504485	0.9999	1.3334	0.741887	2.39653
LRP1B	2	140988995	142889270	19	0.000166109	0.0309542	0.03011	1.02803	0.303933	0.9999	1.28407	0.537887	3.06538	9	7.8683e-05	0.0481527	0.042493	1.13319	0.257134	0.9999	1.83402	0.512558	6.56243	10	8.74256e-05	0.0136555	0.0426592	0.320107	0.748887	0.9999	1.53323	0.48429	4.85408
BRD3	9	136895445	136933655	18	0.000157366	0.0523887	0.0459667	1.13971	0.254408	0.9999	1.8904	0.77244	4.6264	10	8.74256e-05	0.148366	0.14771	1.00444	0.315168	0.9999	1.96756	0.57724	6.70658	8	6.99405e-05	0.0420974	0.0483684	0.870349	0.38411	0.9999	1.80614	0.48773	6.6884
ADARB2	10	1223252	1779670	36	0.000314732	0.0233961	0.0221988	1.05394	0.291912	0.9999	1.21516	0.657506	2.24579	7	6.11979e-05	0.0536672	0.0487622	1.10059	0.271075	0.9999	1.92349	0.462134	8.00589	29	0.000253534	0.0154798	0.0249302	0.620926	0.534648	0.9999	1.09945	0.556208	2.17328
EFCAB2	1	245133170	245288530	15	0.000131138	0.0377536	0.0333116	1.13335	0.257067	0.9999	1.6365	0.681653	3.92889	5	4.37128e-05	0.0553754	0.0576941	0.95981	0.337151	0.9999	2.66495	0.659775	10.7642	10	8.74256e-05	0.0289387	0.0407977	0.709321	0.478125	0.9999	1.17517	0.369589	3.73664
LMF1	16	903634	1020984	15	0.000131138	-0.0243902	0.0238402	-1.02307	0.306276	0.9999	1.51607	0.630979	3.64271	6	5.24553e-05	0.0578523	0.0526683	1.09843	0.272018	0.9999	2.93945	0.775973	11.1349	9	7.8683e-05	-0.045581	0.0267355	-1.70489	0.088215	0.9999	0.928256	0.289303	2.9784
CTSC	11	88026759	88070941	15	0.000131138	0.0381524	0.0340071	1.12189	0.261908	0.9999	1.69705	0.646976	4.45142	5	4.37128e-05	0.0771666	0.0576932	1.33753	0.181049	0.9999	2.33144	0.453732	11.9798	10	8.74256e-05	0.0173776	0.0420962	0.412808	0.679748	0.9999	1.44079	0.437277	4.74728
ACVR1B	12	52345450	52390863	200	0.00174851	0.0103612	0.00888863	1.16567	0.243747	0.9999	1.22321	0.951505	1.5725	2	1.74851e-05	-0.0795585	0.0866776	-0.917867	0.358689	0.9999	0.85268	0.053179	13.672	198	0.00173103	0.0113164	0.00893547	1.26646	0.205348	0.9999	1.23983	0.963213	1.59587
NDNL2	15	29560352	29562020	28	0.000244792	0.0226922	0.0205509	1.1042	0.269507	0.9999	1.29027	0.655422	2.54003	4	3.49702e-05	0.0890313	0.0730798	1.21828	0.223119	0.9999	3.4853	0.851193	14.2709	24	0.000209821	0.0169954	0.0214147	0.793635	0.427408	0.9999	1.10018	0.508968	2.37813
ACTRT2	1	2938045	2939467	33	0.000288504	0.0278961	0.0237542	1.17437	0.240249	0.9999	1.66735	0.923742	3.00955	2	1.74851e-05	0.273737	0.267687	1.0226	0.306495	0.9999	2.23283	0.288816	17.2619	31	0.000271019	0.0259449	0.0238483	1.08791	0.276634	0.9999	1.62364	0.876201	3.00868
ZNF716	7	57509882	57533265	42	0.000367187	0.0217529	0.0194791	1.11673	0.26411	0.9999	1.16817	0.647591	2.10723	2	1.74851e-05	0.107358	0.09122	1.17692	0.239229	0.9999	5.91164	0.81585	42.8356	40	0.000349702	0.0176622	0.0199388	0.885819	0.375715	0.9999	1.02913	0.558122	1.89763
LRRC19	9	26993134	27005691	30	0.000262277	0.0237332	0.0215908	1.09923	0.271669	0.9999	0.833249	0.421867	1.64579	3	2.62277e-05	0.234542	0.218597	1.07294	0.283298	0.9999	4.91544	0.549795	43.9465	27	0.000236049	0.0216518	0.0216958	0.997975	0.318292	0.9999	0.717268	0.350769	1.4667
CORO1C	12	109038884	109125326	21	0.000183594	0.0360933	0.0312581	1.15469	0.248219	0.9999	2.01812	0.926899	4.394	1	8.74256e-06	0.258699	0.206211	1.25454	0.209647	0.9999	7.12155	0.442299	114.666	20	0.000174851	0.0308598	0.0316237	0.975842	0.329143	0.9999	1.84332	0.823679	4.12517
OSBPL5	11	3108345	3187969	12	0.000104911	-0.0414942	0.0405626	-1.02297	0.306323	0.9999	0.487716	0.128868	1.84582	4	3.49702e-05	-0.0958978	0.088683	-1.08135	0.279539	0.9999	1.91603e+06	0	NA	8	6.99405e-05	-0.0271005	0.0456126	-0.594145	0.552415	0.9999	0.684939	0.171701	2.73232
GGT6	17	4460221	4463876	37	0.000323475	-0.0254156	0.0223998	-1.13464	0.256527	0.9999	2.8843	0.645829	12.8814	3	2.62277e-05	-0.0812798	0.0744817	-1.09127	0.275153	0.9999	NA	NA	NA	34	0.000297247	-0.0198585	0.0234865	-0.845528	0.397816	0.9999	0.468018	0.196966	1.11208
RSPO4	20	939095	982907	15	0.000131138	0.0390585	0.0342217	1.14134	0.253729	0.9999	1.88252	0.776715	4.56264	2	1.74851e-05	-0.110252	0.122108	-0.902909	0.366574	0.9999	NA	NA	NA	13	0.000113653	0.0517844	0.0356498	1.45259	0.146339	0.9999	2.50582	1.00715	6.23456
MAPRE1	20	31407698	31438211	22	0.000192336	0.0334957	0.0285378	1.17373	0.240502	0.9999	1.24586	0.552609	2.80879	3	2.62277e-05	-0.0850414	0.0745134	-1.14129	0.253749	0.9999	NA	NA	NA	19	0.000166109	0.0538753	0.0308941	1.74387	0.0811822	0.9999	1.72147	0.736318	4.02472
COMMD7	20	31290492	31331814	23	0.000201079	0.0307114	0.0291702	1.05284	0.292415	0.9999	1.14971	0.512212	2.58065	3	2.62277e-05	-0.0850414	0.0745134	-1.14129	0.253749	0.9999	NA	NA	NA	20	0.000174851	0.0516656	0.0317011	1.62978	0.103149	0.9999	1.58088	0.678382	3.68404
DNMT3B	20	31350190	31397162	23	0.000201079	0.0311305	0.0284572	1.09394	0.273981	0.9999	1.12775	0.507856	2.50429	3	2.62277e-05	-0.0850414	0.0745134	-1.14129	0.253749	0.9999	NA	NA	NA	20	0.000174851	0.0509714	0.0307919	1.65535	0.0978538	0.9999	1.52479	0.663524	3.50399
SLC25A4	4	186064416	186071538	21	0.000183594	-0.0310646	0.0289769	-1.07205	0.283698	0.9999	0.755418	0.343681	1.66043	5	4.37128e-05	-0.0629564	0.0576994	-1.09111	0.275225	0.9999	NA	NA	NA	16	0.000139881	-0.0203071	0.033508	-0.606038	0.544489	0.9999	0.870536	0.354577	2.13729
OR56A5	11	5988782	5989724	14	0.000122396	-0.0417732	0.0356247	-1.17259	0.24096	0.9999	0.581495	0.199615	1.69394	4	3.49702e-05	-0.0718237	0.0645052	-1.11346	0.265512	0.9999	NA	NA	NA	10	8.74256e-05	-0.0285814	0.0427303	-0.66888	0.503572	0.9999	0.781638	0.225248	2.71237
PELP1	17	4574678	4607632	13	0.000113653	-0.0416294	0.0357822	-1.16341	0.244662	0.9999	0.469112	0.147884	1.4881	2	1.74851e-05	-0.0816041	0.0912207	-0.89458	0.371012	0.9999	NA	NA	NA	11	9.61681e-05	-0.0343584	0.038899	-0.883272	0.377089	0.9999	0.599641	0.182794	1.96707
C4orf33	4	130014828	130033843	26	0.000227307	-0.0257434	0.0253041	-1.01736	0.308983	0.9999	0.772065	0.377204	1.58027	26	0.000227307	-0.0257434	0.0253041	-1.01736	0.308983	0.9999	0.772065	0.377204	1.58027	0	NA	NA	NA	NA	NA	NA	NA	NA	NA
ADNP	20	49506882	49547527	110	0.000961681	-0.0126849	0.0126577	-1.00215	0.316273	0.9999	0.830322	0.583076	1.18241	110	0.000961681	-0.0126849	0.0126577	-1.00215	0.316273	0.9999	0.830322	0.583076	1.18241	0	NA	NA	NA	NA	NA	NA	NA	NA	NA
ULK4	3	41288089	42003660	102	0.000891741	-0.012603	0.0129718	-0.971571	0.331264	0.9999	0.959085	0.666436	1.38024	97	0.000848028	-0.0144687	0.0131488	-1.10038	0.271165	0.9999	0.909483	0.625422	1.32256	5	4.37128e-05	0.0552301	0.0792741	0.696699	0.485991	0.9999	2.28157	0.547927	9.50043
SLCO1B3	12	20963637	21069843	111	0.000970424	-0.0106339	0.0107096	-0.992932	0.320743	0.9999	0.91672	0.646863	1.29915	109	0.000952939	-0.00988437	0.0107404	-0.920301	0.357415	0.9999	0.942267	0.662921	1.33933	2	1.74851e-05	-0.139327	0.141094	-0.98748	0.323407	0.9999	0.483715	0.0297675	7.86025
TRANK1	3	36868307	36986548	14	0.000122396	-0.0348128	0.0356297	-0.977071	0.328534	0.9999	0.493271	0.166767	1.45902	14	0.000122396	-0.0348128	0.0356297	-0.977071	0.328534	0.9999	0.493271	0.166767	1.45902	0	NA	NA	NA	NA	NA	NA	NA	NA	NA
GINS1	20	25388322	25429191	38	0.000332217	-0.0174411	0.0182887	-0.95365	0.340261	0.9999	1.02304	0.582597	1.79647	16	0.000139881	-0.0291962	0.0242183	-1.20554	0.227994	0.9999	0.560514	0.206026	1.52494	22	0.000192336	-0.00184078	0.0278951	-0.0659893	0.947386	0.9999	1.54035	0.772969	3.06955
COL28A1	7	7398243	7575460	36	0.000314732	-0.0213306	0.021649	-0.98529	0.324482	0.9999	0.99377	0.54668	1.8065	25	0.000218564	-0.0329247	0.02554	-1.28914	0.197349	0.9999	0.70098	0.321299	1.52933	11	9.61681e-05	0.00826337	0.0408134	0.202467	0.839552	0.9999	2.06395	0.791131	5.38455
EFNA5	5	106712589	107006596	25	0.000218564	-0.020577	0.021517	-0.956314	0.338914	0.9999	0.733061	0.376323	1.42797	19	0.000166109	-0.0344831	0.0305723	-1.12792	0.259353	0.9999	0.755773	0.355843	1.60518	6	5.24553e-05	-0.00692258	0.0302881	-0.228558	0.819213	0.9999	0.898081	0.204625	3.9416
ASTL	2	96789588	96804175	16	0.000139881	-0.037181	0.0372182	-0.998999	0.317795	0.9999	0.665358	0.241929	1.82988	10	8.74256e-05	-0.0510288	0.0462419	-1.10352	0.269802	0.9999	0.425897	0.105756	1.71516	6	5.24553e-05	-0.0117092	0.0627093	-0.186722	0.851878	0.9999	1.19121	0.269597	5.2633
ADRA2B	2	96778622	96781888	16	0.000139881	-0.037181	0.0372182	-0.998999	0.317795	0.9999	0.665358	0.241929	1.82988	10	8.74256e-05	-0.0510288	0.0462419	-1.10352	0.269802	0.9999	0.425897	0.105756	1.71516	6	5.24553e-05	-0.0117092	0.0627093	-0.186722	0.851878	0.9999	1.19121	0.269597	5.2633
GPAT2	2	96455401	96700993	16	0.000139881	-0.037181	0.0372182	-0.998999	0.317795	0.9999	0.665358	0.241929	1.82988	10	8.74256e-05	-0.0510288	0.0462419	-1.10352	0.269802	0.9999	0.425897	0.105756	1.71516	6	5.24553e-05	-0.0117092	0.0627093	-0.186722	0.851878	0.9999	1.19121	0.269597	5.2633
DUSP2	2	96808907	96811179	16	0.000139881	-0.037181	0.0372182	-0.998999	0.317795	0.9999	0.665358	0.241929	1.82988	10	8.74256e-05	-0.0510288	0.0462419	-1.10352	0.269802	0.9999	0.425897	0.105756	1.71516	6	5.24553e-05	-0.0117092	0.0627093	-0.186722	0.851878	0.9999	1.19121	0.269597	5.2633
AGPAT5	8	6565877	6619021	17	0.000148623	-0.0302136	0.031291	-0.965571	0.334259	0.9999	0.730501	0.306802	1.73934	10	8.74256e-05	-0.0546001	0.0407964	-1.33836	0.18078	0.9999	0.533237	0.165269	1.72048	7	6.11979e-05	0.00463075	0.048761	0.0949682	0.92434	0.9999	1.13902	0.303734	4.27141
FAM213A	10	82167584	82192753	22	0.000192336	-0.0249953	0.0263598	-0.948234	0.34301	0.9999	0.921761	0.445346	1.90783	18	0.000157366	-0.0286706	0.0288808	-0.99272	0.320846	0.9999	0.814456	0.359006	1.84771	4	3.49702e-05	-0.00665635	0.064504	-0.103193	0.91781	0.9999	1.47429	0.298099	7.29128
TMEM127	2	96915945	96931751	15	0.000131138	-0.0356559	0.0360834	-0.988152	0.323078	0.9999	0.679317	0.248233	1.85902	11	9.61681e-05	-0.0446141	0.04353	-1.0249	0.305409	0.9999	0.560636	0.164683	1.90859	4	3.49702e-05	-0.0159791	0.0645037	-0.247724	0.804348	0.9999	1.05737	0.179974	6.21213
SNRNP200	2	96940073	96971307	15	0.000131138	-0.0356559	0.0360834	-0.988152	0.323078	0.9999	0.679317	0.248233	1.85902	11	9.61681e-05	-0.0446141	0.04353	-1.0249	0.305409	0.9999	0.560636	0.164683	1.90859	4	3.49702e-05	-0.0159791	0.0645037	-0.247724	0.804348	0.9999	1.05737	0.179974	6.21213
CIAO1	2	96931883	96939900	15	0.000131138	-0.0356559	0.0360834	-0.988152	0.323078	0.9999	0.679317	0.248233	1.85902	11	9.61681e-05	-0.0446141	0.04353	-1.0249	0.305409	0.9999	0.560636	0.164683	1.90859	4	3.49702e-05	-0.0159791	0.0645037	-0.247724	0.804348	0.9999	1.05737	0.179974	6.21213
OR52K1	11	4510108	4511138	39	0.00034096	-0.0177063	0.0185823	-0.952862	0.34066	0.9999	1.11504	0.647655	1.91973	29	0.000253534	-0.0201001	0.0207083	-0.970634	0.331731	0.9999	1.0766	0.571567	2.02789	10	8.74256e-05	-0.00780643	0.0420973	-0.185438	0.852886	0.9999	1.58281	0.535976	4.67423
KIF12	9	116853917	116861337	19	0.000166109	-0.0288204	0.0287797	-1.00141	0.316626	0.9999	0.854057	0.358559	2.03429	19	0.000166109	-0.0288204	0.0287797	-1.00141	0.316626	0.9999	0.854057	0.358559	2.03429	0	NA	NA	NA	NA	NA	NA	NA	NA	NA
IMMP2L	7	110303105	111202573	84	0.000734375	0.0136319	0.0141477	0.963544	0.335275	0.9999	1.26203	0.851184	1.8712	75	0.000655692	0.014965	0.0151628	0.986956	0.323664	0.9999	1.35121	0.887528	2.05715	9	7.8683e-05	0.00464727	0.039276	0.118323	0.905811	0.9999	1.15708	0.362021	3.69819
PCDH12	5	141324529	141338627	17	0.000148623	-0.0304077	0.0321373	-0.946181	0.344056	0.9999	0.874375	0.361412	2.1154	17	0.000148623	-0.0304077	0.0321373	-0.946181	0.344056	0.9999	0.874375	0.361412	2.1154	0	NA	NA	NA	NA	NA	NA	NA	NA	NA
RHOXF2B	23	119206228	119297945	12	0.000104911	-0.0368682	0.0372441	-0.989907	0.322219	0.9999	0.78006	0.28413	2.1416	11	9.61681e-05	-0.036607	0.0388999	-0.941056	0.346676	0.9999	0.723161	0.24295	2.15255	1	8.74256e-06	-0.0397275	0.129005	-0.307952	0.758119	0.9999	1.30363	0.0797188	21.3182
BMP2K	4	79697531	79833341	13	0.000113653	-0.0247881	0.0252613	-0.981268	0.326461	0.9999	0.945662	0.34726	2.57523	13	0.000113653	-0.0247881	0.0252613	-0.981268	0.326461	0.9999	0.945662	0.34726	2.57523	0	NA	NA	NA	NA	NA	NA	NA	NA	NA
MIF	22	24236564	24237409	62	0.000542039	-0.0152133	0.0152058	-1.0005	0.317071	0.9999	0.857577	0.528542	1.39145	1	8.74256e-06	-0.0465289	0.0347877	-1.33751	0.181056	0.9999	0.159619	0.00968282	2.63128	61	0.000533296	-0.00781709	0.0169064	-0.462375	0.643812	0.9999	0.90307	0.552486	1.47612
SRFBP1	5	121297655	121364295	12	0.000104911	0.0249301	0.0252867	0.985897	0.324184	0.9999	0.787344	0.237795	2.60691	11	9.61681e-05	0.0291396	0.0257869	1.13002	0.258469	0.9999	0.886882	0.264151	2.97769	1	8.74256e-06	-0.0804258	0.129006	-0.623427	0.533004	0.9999	NA	NA	NA
SLC30A4	15	45774679	45815002	28	0.000244792	0.0229421	0.0243834	0.940891	0.346761	0.9999	1.32798	0.698247	2.52565	18	0.000157366	0.0379563	0.0304103	1.24814	0.211979	0.9999	1.35157	0.606045	3.0142	10	8.74256e-05	-0.00408726	0.0407973	-0.100184	0.920198	0.9999	1.28664	0.439035	3.77065
FOXD4L2	9	42717233	70429731	64	0.000559524	0.0159433	0.0166335	0.958505	0.337808	0.9999	1.14811	0.7254	1.81715	12	0.000104911	-0.0345203	0.0378679	-0.911598	0.36198	0.9999	1.17919	0.430778	3.22788	52	0.000454613	0.0280014	0.0185116	1.51264	0.130372	0.9999	1.39723	0.825894	2.36381
OCRL	23	128674251	128726530	14	0.000122396	0.0344975	0.0344938	1.00011	0.317258	0.9999	1.50786	0.545937	4.16466	14	0.000122396	0.0344975	0.0344938	1.00011	0.317258	0.9999	1.50786	0.545937	4.16466	0	NA	NA	NA	NA	NA	NA	NA	NA	NA
SMARCA1	23	128580477	128657460	14	0.000122396	0.0344975	0.0344938	1.00011	0.317258	0.9999	1.50786	0.545937	4.16466	14	0.000122396	0.0344975	0.0344938	1.00011	0.317258	0.9999	1.50786	0.545937	4.16466	0	NA	NA	NA	NA	NA	NA	NA	NA	NA
CST8	20	23471765	23476655	17	0.000148623	0.0311915	0.0331184	0.94182	0.346285	0.9999	1.55505	0.682754	3.54178	13	0.000113653	0.0364449	0.0385923	0.944358	0.344987	0.9999	1.87123	0.771277	4.53989	4	3.49702e-05	0.0165098	0.0645052	0.255946	0.797993	0.9999	0.491374	0.0465365	5.18837
GRIP1	12	66741210	67197894	21	0.000183594	0.0211287	0.0222143	0.951131	0.341538	0.9999	1.52121	0.703747	3.28821	15	0.000131138	0.0275788	0.0244468	1.12811	0.259272	0.9999	1.97815	0.773133	5.06133	6	5.24553e-05	-0.009418	0.0531927	-0.177054	0.859466	0.9999	0.928596	0.260722	3.30732
OR8I2	11	55860783	55861716	28	0.000244792	0.0254228	0.0250905	1.01324	0.310944	0.9999	1.68015	0.833767	3.38572	4	3.49702e-05	0.0572084	0.0645035	0.886904	0.375131	0.9999	0.516805	0.0477017	5.59913	24	0.000209821	0.0197546	0.0272346	0.725349	0.468238	0.9999	1.90647	0.917556	3.96119
PRDM16	1	2985741	3355185	36	0.000314732	0.0226501	0.0228462	0.991419	0.321481	0.9999	1.74517	1.00137	3.04144	4	3.49702e-05	0.108557	0.0863446	1.25725	0.208662	0.9999	3.37326	0.8068	14.1037	32	0.000279762	0.0161825	0.0236901	0.683091	0.494549	0.9999	1.5678	0.861068	2.85458
GABRD	1	1950767	1962192	33	0.000288504	0.0200656	0.0198978	1.00843	0.313246	0.9999	1.00765	0.526767	1.92752	2	1.74851e-05	0.273737	0.267687	1.0226	0.306495	0.9999	2.23283	0.288816	17.2619	31	0.000271019	0.0186556	0.0199529	0.93498	0.349799	0.9999	1.05072	0.523055	2.11069
SIGIRR	11	405715	417397	12	0.000104911	-0.0430083	0.0446508	-0.963216	0.335439	0.9999	0.581165	0.178784	1.88916	3	2.62277e-05	-0.111211	0.122114	-0.910717	0.362445	0.9999	1.11305e-06	0	NA	9	7.8683e-05	-0.0324813	0.0479714	-0.677096	0.498345	0.9999	0.798591	0.23588	2.7037
HELT	4	185939994	185941958	16	0.000139881	-0.0303266	0.0312011	-0.971972	0.331064	0.9999	0.749385	0.293105	1.91596	5	4.37128e-05	-0.0629564	0.0576994	-1.09111	0.275225	0.9999	NA	NA	NA	11	9.61681e-05	-0.0168407	0.0370901	-0.454047	0.649795	0.9999	0.955034	0.301622	3.02395
LAMC3	9	133884503	133968446	13	0.000113653	-0.0333992	0.0351245	-0.950882	0.341664	0.9999	0.734009	0.243342	2.21404	4	3.49702e-05	-0.0776909	0.0645043	-1.20443	0.228424	0.9999	NA	NA	NA	9	7.8683e-05	-0.0147295	0.0418752	-0.351748	0.725027	0.9999	1.46121	0.421852	5.06134
CHST12	7	2443194	2474216	16	0.000139881	-0.032073	0.0331839	-0.966525	0.333782	0.9999	0.641388	0.241108	1.7062	5	4.37128e-05	-0.0872186	0.0635866	-1.37165	0.170172	0.9999	NA	NA	NA	11	9.61681e-05	-0.0114319	0.0388991	-0.293885	0.768846	0.9999	1.01038	0.355495	2.87165
OR51B4	11	5322243	5323176	12	0.000104911	0.0348713	0.0372432	0.936312	0.349113	0.9999	1.35493	0.488692	3.75661	11	9.61681e-05	0.0415315	0.0388988	1.06768	0.285665	0.9999	1.36163	0.455567	4.06972	1	8.74256e-06	-0.0383954	0.129006	-0.297626	0.765989	0.9999	1.31194	0.0802258	21.4543
OR5P3	11	7846583	7847519	32	0.000279762	-0.021425	0.0240932	-0.889256	0.373866	0.9999	0.596117	0.274964	1.29237	29	0.000253534	-0.0243204	0.0248773	-0.977614	0.328265	0.9999	0.570658	0.255447	1.27483	3	2.62277e-05	0.0222834	0.0966854	0.230473	0.817724	0.9999	2.67289	0.116403	61.3761
MYBBP1A	17	4442190	4458681	69	0.000603236	-0.0132974	0.0145327	-0.914998	0.360193	0.9999	0.652894	0.391769	1.08807	31	0.000271019	-0.0299581	0.022992	-1.30298	0.192583	0.9999	0.657716	0.322714	1.34048	38	0.000332217	-0.00223525	0.0187525	-0.119198	0.905119	0.9999	0.691641	0.330779	1.44618
RPL9	4	23854760	82665114	967	0.00845405	0.00367373	0.00397965	0.923129	0.35594	0.9999	1.07712	0.959504	1.20915	556	0.00486086	0.00672707	0.00527599	1.27504	0.202297	0.9999	1.15394	0.993119	1.3408	415	0.00362816	-0.000264648	0.00599611	-0.0441366	0.964796	0.9999	0.981902	0.820176	1.17552
OR52B4	11	4388492	4389616	36	0.000314732	-0.0171903	0.018972	-0.90609	0.364888	0.9999	1.0502	0.594782	1.85432	27	0.000236049	-0.0234255	0.0211398	-1.10813	0.267807	0.9999	0.810904	0.409802	1.60459	9	7.8683e-05	0.00861719	0.0430039	0.200382	0.841182	0.9999	1.94346	0.694668	5.4372
SGCZ	8	13947372	15095792	139	0.00121522	0.00983183	0.0109508	0.897819	0.369282	0.9999	1.11053	0.813444	1.51611	103	0.000900483	0.0121576	0.012508	0.97198	0.33106	0.9999	1.19261	0.838523	1.69623	36	0.000314732	0.00219938	0.0226435	0.0971309	0.922622	0.9999	1.03086	0.525195	2.02341
SNRPA1	15	101821714	101835460	147	0.00128516	-0.00827425	0.00902974	-0.916332	0.359493	0.9999	0.919187	0.682796	1.23742	34	0.000297247	-0.0222851	0.0216037	-1.03154	0.302288	0.9999	0.962733	0.53353	1.73721	113	0.000987909	-0.00530512	0.00993798	-0.533823	0.593464	0.9999	0.905594	0.641912	1.27759
NCAM2	21	22370632	22912517	104	0.000909226	0.0113345	0.0124396	0.911165	0.362208	0.9999	1.19791	0.84101	1.70628	96	0.000839286	0.0148459	0.0130003	1.14196	0.253469	0.9999	1.25583	0.870697	1.81131	8	6.99405e-05	-0.0267029	0.0427764	-0.624244	0.532467	0.9999	0.815789	0.193056	3.44724
BAK1	6	33540322	33548070	12	0.000104911	-0.0278531	0.0305028	-0.913131	0.361173	0.9999	0.908433	0.35908	2.29823	10	8.74256e-05	-0.0405014	0.0335411	-1.20751	0.227234	0.9999	0.643026	0.225576	1.83301	2	1.74851e-05	0.0325651	0.073286	0.444357	0.656785	0.9999	3.15472	0.441538	22.54
TRIM43	2	96257765	96265469	13	0.000113653	-0.0357445	0.0392875	-0.909818	0.362919	0.9999	0.649568	0.215079	1.96178	9	7.8683e-05	-0.0473978	0.0495341	-0.956873	0.338631	0.9999	0.493817	0.119576	2.03934	4	3.49702e-05	-0.0159791	0.0645037	-0.247724	0.804348	0.9999	1.05737	0.179974	6.21213
TRIM43B	2	96142714	96150479	14	0.000122396	-0.0357444	0.0392875	-0.909816	0.36292	0.9999	0.64957	0.21508	1.96179	10	8.74256e-05	-0.0473977	0.0495341	-0.956871	0.338632	0.9999	0.49382	0.119576	2.03935	4	3.49702e-05	-0.0159791	0.0645037	-0.247724	0.804348	0.9999	1.05737	0.179974	6.21213
C18orf42	18	5143671	5197255	23	0.000201079	0.0257565	0.028942	0.889937	0.3735	0.9999	1.1958	0.518528	2.75769	7	6.11979e-05	-0.0444339	0.0487606	-0.911267	0.362155	0.9999	0.447481	0.0895768	2.23539	16	0.000139881	0.0639299	0.0359595	1.77783	0.0754319	0.9999	1.90134	0.688752	5.24877
BECN1	17	40962149	40976310	12	0.000104911	-0.0328681	0.0365089	-0.900277	0.367973	0.9999	0.96035	0.367246	2.51132	10	8.74256e-05	-0.0454417	0.042097	-1.07945	0.280386	0.9999	0.779182	0.260619	2.32955	2	1.74851e-05	0.00528392	0.073328	0.0720587	0.942555	0.9999	2.35642	0.328972	16.879
SLC2A11	22	24199058	24227725	64	0.000559524	-0.0136118	0.0150271	-0.905819	0.365032	0.9999	0.904573	0.564219	1.45024	1	8.74256e-06	-0.0465289	0.0347877	-1.33751	0.181056	0.9999	0.159619	0.00968282	2.63128	63	0.000550781	-0.00606067	0.0166617	-0.363748	0.716046	0.9999	0.951569	0.589485	1.53606
OR2L13	1	248100492	248264224	46	0.000402158	0.0170544	0.01876	0.909082	0.363307	0.9999	1.54909	0.939296	2.55478	45	0.000393415	0.0190706	0.0189611	1.00577	0.314524	0.9999	1.61061	0.973574	2.66448	1	8.74256e-06	-0.0763331	0.129021	-0.591633	0.554096	0.9999	NA	NA	NA
OR51B2	11	5344527	5345582	14	0.000122396	0.0315876	0.0352557	0.895955	0.370277	0.9999	1.38052	0.556378	3.42545	13	0.000113653	0.0372351	0.0366503	1.01595	0.309651	0.9999	1.3891	0.53198	3.62718	1	8.74256e-06	-0.0383954	0.129006	-0.297626	0.765989	0.9999	1.31194	0.0802258	21.4543
ATG7	3	11314009	11599139	14	0.000122396	0.0233995	0.0252071	0.928292	0.353256	0.9999	1.3703	0.540139	3.47634	12	0.000104911	0.0284369	0.0262281	1.08421	0.278271	0.9999	1.5042	0.54875	4.12324	2	1.74851e-05	-0.0375399	0.0912224	-0.411521	0.680691	0.9999	0.809984	0.0710628	9.23232
TIMM23	10	51371394	51734610	22	0.000192336	0.0255129	0.0278003	0.917722	0.358765	0.9999	2.04204	0.991006	4.20775	15	0.000131138	0.0327696	0.0338374	0.968442	0.332824	0.9999	2.29314	0.966554	5.44044	7	6.11979e-05	0.0104406	0.048763	0.21411	0.830462	0.9999	1.55622	0.408784	5.92446
AGAP9	10	47191843	48237508	20	0.000174851	-0.0261844	0.0287135	-0.911921	0.36181	0.9999	0.554086	0.218195	1.40705	14	0.000122396	-0.0336342	0.0342492	-0.982042	0.326079	0.9999	1.35552	0.256862	7.15342	6	5.24553e-05	-0.00856121	0.0526688	-0.162548	0.870874	0.9999	1.03534	0.237072	4.52155
ANXA8	10	47157983	48271368	20	0.000174851	-0.0261844	0.0287135	-0.911921	0.36181	0.9999	0.554086	0.218195	1.40705	14	0.000122396	-0.0336342	0.0342492	-0.982042	0.326079	0.9999	1.35552	0.256862	7.15342	6	5.24553e-05	-0.00856121	0.0526688	-0.162548	0.870874	0.9999	1.03534	0.237072	4.52155
GNAI1	7	79764139	79848725	12	0.000104911	0.0313691	0.0345277	0.908519	0.363604	0.9999	1.51375	0.416699	5.49902	4	3.49702e-05	-0.0863859	0.0700503	-1.2332	0.217502	0.9999	0.464628	0.0287567	7.5071	8	6.99405e-05	0.0691525	0.0396808	1.74272	0.0813825	0.9999	2.11946	0.489654	9.17407
IGFALS	16	1840413	1844909	14	0.000122396	0.0250869	0.0279977	0.896033	0.370235	0.9999	1.4014	0.453053	4.33484	7	6.11979e-05	0.031078	0.029551	1.05168	0.292949	0.9999	2.39738	0.619096	9.28356	7	6.11979e-05	-0.0274242	0.0874666	-0.313539	0.753871	0.9999	0.756042	0.121591	4.701
SYCE1L	16	77233348	77246976	13	0.000113653	0.035316	0.0395849	0.892158	0.372308	0.9999	1.84282	0.705068	4.81654	7	6.11979e-05	0.0790582	0.0564118	1.40145	0.16108	0.9999	2.50651	0.650045	9.66484	6	5.24553e-05	-0.00711382	0.0555587	-0.128042	0.898116	0.9999	1.35539	0.359947	5.10377
CTU2	16	88772890	88781786	15	0.000131138	0.033903	0.0378529	0.895651	0.370439	0.9999	2.56056	1.11858	5.86142	7	6.11979e-05	0.0969885	0.067829	1.4299	0.152746	0.9999	4.06725	1.18002	14.0189	8	6.99405e-05	0.00536915	0.0456147	0.117706	0.9063	0.9999	1.75574	0.571467	5.39423
OLFM1	9	137967088	138013030	19	0.000166109	-0.0286878	0.0308337	-0.930404	0.352162	0.9999	0.903748	0.404196	2.0207	2	1.74851e-05	0.0856562	0.0912206	0.939	0.347731	0.9999	2.74606	0.136366	55.2985	17	0.000148623	-0.0434358	0.0327615	-1.32582	0.1849	0.9999	0.837014	0.362456	1.93291
HDAC9	7	18126571	19036992	22	0.000192336	-0.0277515	0.0304013	-0.912841	0.361326	0.9999	0.626023	0.241234	1.62458	8	6.99405e-05	-0.0666372	0.048365	-1.3778	0.168266	0.9999	7.66467	0.478213	122.847	14	0.000122396	-0.00234761	0.0390854	-0.0600635	0.952105	0.9999	0.887521	0.309367	2.54615
COTL1	16	84599203	84651669	21	0.000183594	0.0201624	0.0223446	0.902336	0.366879	0.9999	1.13121	0.522958	2.44692	3	2.62277e-05	-0.0999995	0.0834136	-1.19884	0.230591	0.9999	NA	NA	NA	18	0.000157366	0.029451	0.023192	1.26988	0.204127	0.9999	1.35265	0.611028	2.99438
EXOC2	6	485137	693141	20	0.000174851	-0.0237803	0.0268181	-0.886725	0.375227	0.9999	0.509676	0.199038	1.30512	5	4.37128e-05	-0.0754085	0.0522388	-1.44353	0.14887	0.9999	NA	NA	NA	15	0.000131138	-0.00530307	0.031248	-0.169709	0.865239	0.9999	0.811479	0.300292	2.19286
FGF14	13	102373204	103054124	40	0.000349702	-0.0190954	0.0217622	-0.877459	0.380237	0.9999	0.762034	0.433124	1.34071	5	4.37128e-05	-0.054868	0.0576937	-0.951024	0.341592	0.9999	0.528534	0.100944	2.76735	35	0.00030599	-0.0131606	0.0234974	-0.560087	0.57542	0.9999	0.801983	0.439555	1.46324
RHBDD1	2	227700670	227863923	23	0.000201079	0.0262038	0.0296427	0.883988	0.376703	0.9999	1.5199	0.753431	3.06609	15	0.000131138	0.0324357	0.0352739	0.919537	0.357815	0.9999	2.00544	0.843659	4.76707	8	6.99405e-05	0.0112194	0.0546843	0.205167	0.837441	0.9999	0.903524	0.279568	2.92007
TMEM178A	2	39892637	39945104	47	0.0004109	-0.0162769	0.0189495	-0.858959	0.390363	0.9999	0.894497	0.524939	1.52423	42	0.000367187	-0.0280613	0.0199653	-1.4055	0.159873	0.9999	0.791961	0.447973	1.40009	5	4.37128e-05	0.0919618	0.0601534	1.52879	0.126317	0.9999	3.99473	1.11349	14.3314
MTRF1	13	41790515	41837713	47	0.0004109	0.0160188	0.0187056	0.856362	0.391798	0.9999	0.921536	0.533171	1.59279	21	0.000183594	0.0305553	0.0277697	1.10031	0.271198	0.9999	0.982033	0.426837	2.25939	26	0.000227307	0.00394298	0.0253034	0.155828	0.876169	0.9999	0.882558	0.427084	1.82379
HNF1B	17	36046433	36105096	21	0.000183594	-0.0253026	0.0295142	-0.857304	0.391277	0.9999	0.80042	0.33785	1.89633	8	6.99405e-05	-0.0598932	0.0464394	-1.28971	0.197153	0.9999	0.599218	0.150867	2.37999	13	0.000113653	-0.00186363	0.0382252	-0.0487541	0.961115	0.9999	0.964562	0.319418	2.91273
CABIN1	22	24407764	24574596	69	0.000603236	-0.0124444	0.0145988	-0.85243	0.393975	0.9999	0.926988	0.587455	1.46276	1	8.74256e-06	-0.0465289	0.0347877	-1.33751	0.181056	0.9999	0.159619	0.00968282	2.63128	68	0.000594494	-0.00515878	0.0160835	-0.320749	0.748401	0.9999	0.972446	0.612475	1.54398
C15orf48	15	45722726	45725647	29	0.000253534	0.0206378	0.0239594	0.861367	0.389036	0.9999	1.32438	0.707751	2.47826	18	0.000157366	0.0379563	0.0304103	1.24814	0.211979	0.9999	1.35157	0.606045	3.0142	11	9.61681e-05	-0.00770465	0.0388989	-0.198069	0.842991	0.9999	1.28293	0.470211	3.50038
SPATA5L1	15	45694518	45713616	29	0.000253534	0.0206378	0.0239594	0.861367	0.389036	0.9999	1.32438	0.707751	2.47826	18	0.000157366	0.0379563	0.0304103	1.24814	0.211979	0.9999	1.35157	0.606045	3.0142	11	9.61681e-05	-0.00770465	0.0388989	-0.198069	0.842991	0.9999	1.28293	0.470211	3.50038
PCTP	17	53828339	53854748	18	0.000157366	-0.0272527	0.0314397	-0.866822	0.38604	0.9999	1.13541	0.496556	2.59617	10	8.74256e-05	-0.0507224	0.0433922	-1.16893	0.242433	0.9999	1.05779	0.359964	3.10843	8	6.99405e-05	-0.0013155	0.0456127	-0.0288408	0.976992	0.9999	1.25659	0.349808	4.51397
POLN	4	2073644	2243860	18	0.000157366	-0.0268129	0.0309803	-0.865484	0.386773	0.9999	1.68526	0.566006	5.01779	6	5.24553e-05	-0.0374203	0.0334944	-1.11721	0.263904	0.9999	4.59974	0.947844	22.3219	12	0.000104911	0.0396185	0.0815785	0.485649	0.627216	0.9999	0.705762	0.153583	3.2432
HAUS3	4	2229190	2243860	18	0.000157366	-0.0268129	0.0309803	-0.865484	0.386773	0.9999	1.68526	0.566006	5.01779	6	5.24553e-05	-0.0374203	0.0334944	-1.11721	0.263904	0.9999	4.59974	0.947844	22.3219	12	0.000104911	0.0396185	0.0815785	0.485649	0.627216	0.9999	0.705762	0.153583	3.2432
DOPEY1	6	83777384	83881065	15	0.000131138	-0.0298135	0.0348284	-0.856011	0.391992	0.9999	0.948091	0.398146	2.25765	1	8.74256e-06	0.45674	0.378608	1.20636	0.227677	0.9999	6.35565	0.37003	109.165	14	0.000122396	-0.0339651	0.0349766	-0.971082	0.331507	0.9999	0.902914	0.360717	2.26009
PGM3	6	83874592	83903655	15	0.000131138	-0.0298135	0.0348284	-0.856011	0.391992	0.9999	0.948091	0.398146	2.25765	1	8.74256e-06	0.45674	0.378608	1.20636	0.227677	0.9999	6.35565	0.37003	109.165	14	0.000122396	-0.0339651	0.0349766	-0.971082	0.331507	0.9999	0.902914	0.360717	2.26009
FABP4	8	82390731	82395473	23	0.000201079	0.0226149	0.0266198	0.849549	0.395576	0.9999	1.46211	0.678745	3.14957	20	0.000174851	0.0356493	0.0285015	1.25078	0.211013	0.9999	1.80232	0.794764	4.08722	3	2.62277e-05	-0.0664063	0.0744815	-0.891582	0.372617	0.9999	NA	NA	NA
PMP2	8	82352563	82359719	23	0.000201079	0.0226149	0.0266198	0.849549	0.395576	0.9999	1.46211	0.678745	3.14957	20	0.000174851	0.0356493	0.0285015	1.25078	0.211013	0.9999	1.80232	0.794764	4.08722	3	2.62277e-05	-0.0664063	0.0744815	-0.891582	0.372617	0.9999	NA	NA	NA
FABP9	8	82370617	82373758	23	0.000201079	0.0226149	0.0266198	0.849549	0.395576	0.9999	1.46211	0.678745	3.14957	20	0.000174851	0.0356493	0.0285015	1.25078	0.211013	0.9999	1.80232	0.794764	4.08722	3	2.62277e-05	-0.0664063	0.0744815	-0.891582	0.372617	0.9999	NA	NA	NA
NPY4R	10	47083533	47088320	12	0.000104911	-0.031662	0.0372788	-0.849331	0.395697	0.9999	0.847821	0.299101	2.40321	6	5.24553e-05	-0.0548484	0.0527694	-1.0394	0.29862	0.9999	1.13979	0.158694	8.18635	6	5.24553e-05	-0.00856121	0.0526688	-0.162548	0.870874	0.9999	1.03534	0.237072	4.52155
LRRK1	15	101459459	101610317	356	0.00311235	-0.00573344	0.00676343	-0.847712	0.396598	0.9999	0.8856	0.726535	1.07949	10	8.74256e-05	0.0357979	0.0387339	0.924201	0.355382	0.9999	1.66447	0.549094	5.0455	346	0.00302493	-0.00703767	0.00686818	-1.02468	0.305516	0.9999	0.870569	0.711979	1.06449
DDX27	20	47835831	47860614	23	0.000201079	-0.0183699	0.0217227	-0.845657	0.397744	0.9999	0.595634	0.24973	1.42065	12	0.000104911	-0.0514608	0.0372441	-1.38172	0.167059	0.9999	0.47647	0.150881	1.50465	11	9.61681e-05	-0.00130868	0.0267421	-0.048937	0.96097	0.9999	1.51219	0.372002	6.1471
TENM2	5	166711842	167691162	12	0.000104911	-0.0314885	0.0372423	-0.845504	0.39783	0.9999	0.705476	0.237796	2.09295	10	8.74256e-05	-0.0378976	0.0407964	-0.928944	0.352918	0.9999	0.625568	0.188506	2.07599	2	1.74851e-05	0.000560942	0.0912213	0.00614924	0.995094	0.9999	1.30771	0.101167	16.9037
SEMA4F	2	74881354	74910981	14	0.000122396	0.0299065	0.0356298	0.839369	0.401262	0.9999	1.37165	0.495546	3.79669	2	1.74851e-05	-0.0821498	0.0912217	-0.900551	0.367827	0.9999	NA	NA	NA	12	0.000104911	0.0500759	0.0387027	1.29386	0.195714	0.9999	1.94237	0.663833	5.68337
STEAP2	7	89796903	89866992	180	0.00157366	0.00738095	0.00886903	0.832216	0.405287	0.9999	0.997694	0.754777	1.31879	13	0.000113653	-0.050335	0.0357832	-1.40666	0.159527	0.9999	0.395783	0.126159	1.24164	167	0.00146001	0.0111569	0.00915397	1.2188	0.22292	0.9999	1.06903	0.801329	1.42617
TEK	9	27109146	27230172	16	0.000139881	-0.0260382	0.0317728	-0.819512	0.412494	0.9999	0.983022	0.40075	2.41131	10	8.74256e-05	-0.0416059	0.0407967	-1.01983	0.307807	0.9999	0.596717	0.181549	1.96129	6	5.24553e-05	-0.0020395	0.0506487	-0.0402675	0.96788	0.9999	2.12586	0.516027	8.75783
DLG2	11	83166055	85338314	65	0.000568266	0.0137041	0.0165328	0.828906	0.407158	0.9999	1.1024	0.695001	1.74862	62	0.000542039	0.0178963	0.0167801	1.06652	0.286189	0.9999	1.23562	0.770999	1.98023	3	2.62277e-05	-0.125279	0.0966068	-1.29679	0.194704	0.9999	0.144214	0.0130188	1.59751
LOC283710	15	31514970	31523050	68	0.000594494	0.0109843	0.0133954	0.820004	0.412214	0.9999	1.31292	0.855208	2.01561	10	8.74256e-05	0.034284	0.0276127	1.24161	0.214382	0.9999	3.448	1.23117	9.65642	58	0.000507068	0.0037946	0.0153147	0.247775	0.804308	0.9999	1.11201	0.693242	1.78374
NOMO3	16	16326388	16388668	55	0.000480841	0.0111762	0.0135586	0.824291	0.409774	0.9999	1.281	0.782998	2.09575	1	8.74256e-06	0.0470102	0.0348045	1.35069	0.176793	0.9999	NA	NA	NA	54	0.000472098	0.00475796	0.0147224	0.323178	0.74656	0.9999	1.21832	0.742539	1.99895
PKD1P1	16	16425710	16444465	55	0.000480841	0.0111762	0.0135586	0.824291	0.409774	0.9999	1.281	0.782998	2.09575	1	8.74256e-06	0.0470102	0.0348045	1.35069	0.176793	0.9999	NA	NA	NA	54	0.000472098	0.00475796	0.0147224	0.323178	0.74656	0.9999	1.21832	0.742539	1.99895
ADAMTSL3	15	84322837	84708593	16	0.000139881	-0.0278536	0.0335582	-0.830008	0.406534	0.9999	0.375554	0.132411	1.06517	5	4.37128e-05	-0.0692891	0.0577023	-1.2008	0.229828	0.9999	NA	NA	NA	11	9.61681e-05	-0.00667646	0.0412521	-0.161845	0.871428	0.9999	0.46188	0.136784	1.55964
PVRL2	19	45349392	45392485	199	0.00173977	0.00693016	0.00859098	0.806678	0.419852	0.9999	1.10079	0.850703	1.4244	19	0.000166109	-0.0372527	0.030312	-1.22897	0.219082	0.9999	0.525717	0.202171	1.36706	180	0.00157366	0.0107853	0.00895662	1.20417	0.228524	0.9999	1.16846	0.89284	1.52916
PCDH9	13	66876965	67804468	20	0.000174851	-0.0243936	0.030285	-0.805467	0.42055	0.9999	0.703978	0.292142	1.69638	9	7.8683e-05	-0.0567615	0.0491156	-1.15567	0.247815	0.9999	0.433477	0.110097	1.7067	11	9.61681e-05	-0.00451594	0.0384627	-0.117411	0.906534	0.9999	1.00639	0.31553	3.20992
C1orf86	1	2115898	2139172	15	0.000131138	-0.0376892	0.0476865	-0.790354	0.429321	0.9999	0.740417	0.2923	1.87553	8	6.99405e-05	-0.145803	0.133965	-1.08837	0.276432	0.9999	0.453445	0.116344	1.76728	7	6.11979e-05	-0.0220025	0.0510289	-0.431178	0.666339	0.9999	1.13743	0.318514	4.06181
SPATA5	4	123844224	124240604	54	0.000472098	0.0142174	0.0176448	0.805759	0.420382	0.9999	1.13587	0.677637	1.90397	42	0.000367187	0.0271178	0.0197949	1.36994	0.170706	0.9999	1.28343	0.732411	2.24899	12	0.000104911	-0.035591	0.0389041	-0.914839	0.360276	0.9999	24.4892	0.747552	802.247
KCNN4	19	44270684	44285409	13	0.000113653	-0.0306375	0.0380312	-0.805588	0.420481	0.9999	1.1516	0.459817	2.88416	11	9.61681e-05	-0.0379606	0.0418401	-0.907279	0.364259	0.9999	0.990391	0.350624	2.79751	2	1.74851e-05	0.00417843	0.0912219	0.0458052	0.963466	0.9999	2.10274	0.278936	15.8514
DEFB134	8	11851488	11853760	42	0.000367187	0.0164397	0.0206312	0.79684	0.425544	0.9999	1.20224	0.669298	2.15954	18	0.000157366	0.0395122	0.0331826	1.19075	0.233751	0.9999	1.1215	0.383747	3.27757	24	0.000209821	0.00189974	0.0263377	0.0721299	0.942499	0.9999	1.23858	0.615589	2.49207
AHRR	5	304291	438405	73	0.000638207	0.0120987	0.0152086	0.795514	0.426314	0.9999	1.33103	0.881236	2.0104	13	0.000113653	0.0354745	0.0390782	0.907783	0.363993	0.9999	1.90111	0.810474	4.45939	60	0.000524553	0.00792462	0.0165088	0.480024	0.631211	0.9999	1.20214	0.75043	1.92574
KIAA1751	1	1884751	1935276	31	0.000271019	0.0170325	0.020838	0.817377	0.413713	0.9999	0.96293	0.491304	1.88729	2	1.74851e-05	0.273737	0.267687	1.0226	0.306495	0.9999	2.23283	0.288816	17.2619	29	0.000253534	0.0154667	0.0209013	0.739989	0.459306	0.9999	1.00008	0.482892	2.07119
SH3PXD2A	10	105353783	105615164	21	0.000183594	0.0265926	0.033448	0.795044	0.426588	0.9999	1.19034	0.533038	2.65816	1	8.74256e-06	0.170044	0.129003	1.31814	0.187458	0.9999	9.75607	0.605348	157.233	20	0.000174851	0.0162537	0.0346323	0.469324	0.638838	0.9999	1.03771	0.457261	2.355
PFKP	10	3109711	3178997	49	0.000428385	-0.0143345	0.0183448	-0.781396	0.43457	0.9999	0.877348	0.520078	1.48005	13	0.000113653	-0.0426857	0.0357826	-1.19292	0.232901	0.9999	0.580457	0.201073	1.67566	36	0.000314732	-0.00422499	0.0213637	-0.197765	0.843229	0.9999	1.0122	0.553459	1.85116
FMR1	23	146993468	147032647	12	0.000104911	0.0290429	0.0372431	0.779819	0.435497	0.9999	1.6084	0.580703	4.45485	11	9.61681e-05	0.0389894	0.0388989	1.00233	0.316186	0.9999	1.91326	0.675464	5.41934	1	8.74256e-06	-0.0803605	0.129005	-0.622926	0.533333	0.9999	NA	NA	NA
FMR1NB	23	147062848	147108187	12	0.000104911	0.0290429	0.0372431	0.779819	0.435497	0.9999	1.6084	0.580703	4.45485	11	9.61681e-05	0.0389894	0.0388989	1.00233	0.316186	0.9999	1.91326	0.675464	5.41934	1	8.74256e-06	-0.0803605	0.129005	-0.622926	0.533333	0.9999	NA	NA	NA
DGKD	2	234263152	234380743	12	0.000104911	0.0197604	0.0253902	0.778268	0.436411	0.9999	1.31993	0.488406	3.56715	9	7.8683e-05	0.0313421	0.0270076	1.16049	0.245848	0.9999	1.89392	0.617641	5.80745	3	2.62277e-05	-0.0683301	0.0744825	-0.917398	0.358934	0.9999	7.18249e-108	0	NA
SBF2	11	9800213	10315754	15	0.000131138	-0.0265827	0.034222	-0.776772	0.437293	0.9999	0.814712	0.297702	2.2296	8	6.99405e-05	-0.0646237	0.0456113	-1.41684	0.156531	0.9999	NA	NA	NA	7	6.11979e-05	0.0224129	0.051763	0.432992	0.665021	0.9999	2.01223	0.522869	7.74397
RBFOX1	16	6069131	7763340	712	0.0062247	0.00363277	0.00472082	0.769522	0.441584	0.9999	1.03454	0.902039	1.18651	648	0.00566518	0.00571948	0.00496064	1.15297	0.248922	0.9999	1.0413	0.901472	1.20281	65	0.000568266	-0.0103686	0.0150264	-0.690028	0.490177	0.9999	1.15265	0.741148	1.79263
ZNF138	7	64254765	64294059	44	0.000384673	0.0150624	0.0196913	0.764924	0.444317	0.9999	0.858804	0.492484	1.4976	32	0.000279762	-0.029462	0.0229506	-1.28371	0.199242	0.9999	0.965133	0.518927	1.79502	12	0.000104911	0.139228	0.0383165	3.63363	0.000279458	0.9999	1.23579	0.359901	4.24331
TMEM65	8	125323158	125384940	13	0.000113653	-0.026383	0.034361	-0.767819	0.442595	0.9999	0.77853	0.288223	2.10292	1	8.74256e-06	0.0930501	0.0890835	1.04453	0.296242	0.9999	4.92246	0.305631	79.2805	12	0.000104911	-0.0472577	0.037243	-1.2689	0.204476	0.9999	0.594133	0.205018	1.72177
RWDD2A	6	83903031	83906256	14	0.000122396	-0.0269513	0.0349767	-0.770551	0.440973	0.9999	1.08534	0.453254	2.59892	1	8.74256e-06	0.45674	0.378608	1.20636	0.227677	0.9999	6.35565	0.37003	109.165	13	0.000113653	-0.0311149	0.0351269	-0.885785	0.375733	0.9999	0.902914	0.360717	2.26009
PFKL	21	45719924	45747261	24	0.000209821	-0.0200357	0.0263362	-0.760768	0.446796	0.9999	0.904381	0.440268	1.85774	13	0.000113653	-0.0339554	0.0357821	-0.948948	0.342647	0.9999	0.907416	0.355287	2.31757	11	9.61681e-05	-0.00358108	0.0388989	-0.0920614	0.926649	0.9999	0.900071	0.292736	2.76744
MEGF6	1	3404505	3528059	23	0.000201079	-0.0334385	0.0442363	-0.755906	0.449705	0.9999	1.13232	0.537071	2.38728	7	6.11979e-05	-0.0957061	0.0822127	-1.16413	0.244373	0.9999	0.627757	0.100558	3.91893	16	0.000139881	-0.00805241	0.052476	-0.153449	0.878044	0.9999	1.55427	0.673985	3.58427
DEPDC1B	5	59892738	59995993	13	0.000113653	0.0276242	0.0368227	0.750196	0.453137	0.9999	1.89364	0.737744	4.86059	9	7.8683e-05	0.0454146	0.0432827	1.04925	0.294061	0.9999	2.43462	0.818799	7.23914	4	3.49702e-05	-0.0189742	0.0700482	-0.270874	0.786488	0.9999	1.01327	0.166331	6.17273
PAK7	20	9518036	9819687	35	0.00030599	0.0160167	0.0210905	0.759427	0.447597	0.9999	1.14316	0.618519	2.11281	1	8.74256e-06	0.0476322	0.0348979	1.3649	0.172283	0.9999	NA	NA	NA	34	0.000297247	-0.00217467	0.0264717	-0.0821509	0.934527	0.9999	1.14316	0.618519	2.11281
AKR1C3	10	5005453	5149878	33	0.000288504	-0.0145629	0.0196823	-0.7399	0.459361	0.9999	0.826384	0.423339	1.61315	22	0.000192336	-0.0284492	0.0221025	-1.28715	0.198042	0.9999	0.480266	0.203539	1.13322	11	9.61681e-05	0.0386197	0.043248	0.892983	0.371866	0.9999	2.178	0.761643	6.22821
DMXL1	5	118407083	118584822	72	0.000629464	-0.0111801	0.0150656	-0.742096	0.458029	0.9999	1.01578	0.65927	1.56508	66	0.000577009	-0.0148423	0.0156513	-0.948309	0.342972	0.9999	0.972639	0.622224	1.5204	6	5.24553e-05	0.0349783	0.055559	0.629571	0.528976	0.9999	1.85692	0.398275	8.65773
FABP5	8	82192717	82197012	21	0.000183594	0.0206136	0.0278307	0.740679	0.458888	0.9999	1.42674	0.642465	3.1684	19	0.000166109	0.0287914	0.0292235	0.985214	0.324519	0.9999	1.59285	0.6846	3.70606	2	1.74851e-05	-0.0590736	0.0912202	-0.647593	0.517248	0.9999	NA	NA	NA
SIRT3	11	215029	236931	29	0.000253534	-0.0148701	0.0200684	-0.740971	0.458711	0.9999	0.80161	0.391413	1.64169	1	8.74256e-06	0.128864	0.129005	0.998907	0.31784	0.9999	7.07473	0.437976	114.28	28	0.000244792	-0.0184345	0.0203156	-0.907406	0.364192	0.9999	0.718368	0.342778	1.5055
OR2T4	1	248524882	248525929	14	0.000122396	0.0261664	0.0356236	0.734525	0.462629	0.9999	1.44036	0.528133	3.92826	12	0.000104911	0.044557	0.0386953	1.15149	0.249533	0.9999	1.99397	0.703287	5.65333	2	1.74851e-05	-0.0760531	0.0912262	-0.833677	0.404463	0.9999	NA	NA	NA
OR2T6	1	248550909	248551836	14	0.000122396	0.0261664	0.0356236	0.734525	0.462629	0.9999	1.44036	0.528133	3.92826	12	0.000104911	0.044557	0.0386953	1.15149	0.249533	0.9999	1.99397	0.703287	5.65333	2	1.74851e-05	-0.0760531	0.0912262	-0.833677	0.404463	0.9999	NA	NA	NA
OR2T1	1	248569295	248570405	14	0.000122396	0.0261664	0.0356236	0.734525	0.462629	0.9999	1.44036	0.528133	3.92826	12	0.000104911	0.044557	0.0386953	1.15149	0.249533	0.9999	1.99397	0.703287	5.65333	2	1.74851e-05	-0.0760531	0.0912262	-0.833677	0.404463	0.9999	NA	NA	NA
PRDM13	6	100054649	100063454	24	0.000209821	-0.0168778	0.0229313	-0.736014	0.461722	0.9999	1.21421	0.585432	2.51833	3	2.62277e-05	-0.0337443	0.0325161	-1.03777	0.299375	0.9999	3.29012	0.148295	72.9957	21	0.000183594	-0.000188971	0.0323438	-0.00584257	0.995338	0.9999	1.14903	0.543113	2.43094
AKR1C2	10	5029967	5060225	29	0.000253534	-0.0150031	0.020508	-0.731572	0.46443	0.9999	0.869049	0.429479	1.75852	19	0.000166109	-0.0240944	0.0229214	-1.05117	0.293179	0.9999	0.535839	0.213524	1.34469	10	8.74256e-05	0.0214656	0.0459031	0.467628	0.640051	0.9999	1.79712	0.595893	5.41986
KRTAP10-3	21	45977905	45978643	15	0.000131138	-0.0269305	0.0368879	-0.730064	0.465351	0.9999	0.676697	0.228326	2.00555	4	3.49702e-05	-0.132438	0.116235	-1.1394	0.254538	0.9999	1.40107e-06	0	NA	11	9.61681e-05	-0.015114	0.0388983	-0.388552	0.697608	0.9999	0.769374	0.254328	2.32745
KRTAP10-2	21	45970317	45971388	15	0.000131138	-0.0269305	0.0368879	-0.730064	0.465351	0.9999	0.676697	0.228326	2.00555	4	3.49702e-05	-0.132438	0.116235	-1.1394	0.254538	0.9999	1.40107e-06	0	NA	11	9.61681e-05	-0.015114	0.0388983	-0.388552	0.697608	0.9999	0.769374	0.254328	2.32745
KRTAP10-1	21	45959067	45960078	15	0.000131138	-0.0269305	0.0368879	-0.730064	0.465351	0.9999	0.676697	0.228326	2.00555	4	3.49702e-05	-0.132438	0.116235	-1.1394	0.254538	0.9999	1.40107e-06	0	NA	11	9.61681e-05	-0.015114	0.0388983	-0.388552	0.697608	0.9999	0.769374	0.254328	2.32745
IFI44L	1	79086087	79111830	23	0.000201079	-0.0157912	0.021947	-0.719515	0.471824	0.9999	1.19499	0.554217	2.57662	11	9.61681e-05	-0.0248628	0.0268042	-0.927574	0.353629	0.9999	1.6785	0.492291	5.72297	12	0.000104911	0.00266265	0.0382245	0.0696582	0.944466	0.9999	1.15813	0.423964	3.16362
IQCG	3	197615945	197686886	26	0.000227307	-0.0197278	0.027204	-0.725182	0.468341	0.9999	1.07261	0.519123	2.21624	5	4.37128e-05	-0.0801517	0.0576931	-1.38928	0.164749	0.9999	NA	NA	NA	21	0.000183594	-0.00245182	0.0308476	-0.0794815	0.93665	0.9999	1.50231	0.705936	3.19708
LRCH3	3	197518144	197611043	31	0.000271019	-0.0171262	0.0236809	-0.723207	0.469553	0.9999	0.807249	0.397555	1.63915	5	4.37128e-05	-0.0800547	0.0576932	-1.38759	0.165261	0.9999	NA	NA	NA	26	0.000227307	-0.00437571	0.0259685	-0.168501	0.866189	0.9999	1.0852	0.520996	2.26042
ZNFX1	20	47862438	47894756	24	0.000209821	-0.0155608	0.0217528	-0.715346	0.474395	0.9999	0.670044	0.292828	1.53318	12	0.000104911	-0.0514608	0.0372441	-1.38172	0.167059	0.9999	0.47647	0.150881	1.50465	12	0.000104911	0.00302653	0.026798	0.112938	0.910079	0.9999	3.36259	1.01118	11.182
MGAT4A	2	99235568	99347589	38	0.000332217	-0.0114724	0.0160512	-0.714739	0.47477	0.9999	1.02684	0.580203	1.81729	1	8.74256e-06	-0.368697	0.378441	-0.974253	0.329931	0.9999	NA	NA	NA	37	0.000323475	-0.0108285	0.0160656	-0.674017	0.5003	0.9999	1.07852	0.607474	1.91483
ST8SIA4	5	100142638	100238987	48	0.000419643	-0.013398	0.0192032	-0.697694	0.485368	0.9999	0.832107	0.496504	1.39456	41	0.000358445	-0.0182873	0.0205328	-0.890642	0.373121	0.9999	0.787814	0.447889	1.38572	7	6.11979e-05	0.0207093	0.0542043	0.382061	0.702416	0.9999	1.33324	0.392249	4.53164
ZNF628	19	55987698	55995854	53	0.000463356	-0.0124429	0.0179141	-0.694588	0.487314	0.9999	0.808018	0.483208	1.35116	31	0.000271019	-0.0331671	0.0236891	-1.4001	0.161483	0.9999	0.753726	0.390002	1.45667	22	0.000192336	0.0152882	0.0273696	0.558583	0.576447	0.9999	0.852889	0.370873	1.96137
TMPRSS11A	4	68776018	68829232	20	0.000174851	0.020277	0.0290341	0.698387	0.484935	0.9999	0.860616	0.391333	1.89266	12	0.000104911	-0.0330994	0.0354543	-0.933577	0.350522	0.9999	0.569196	0.211791	1.52974	8	6.99405e-05	0.128874	0.0505724	2.54831	0.0108246	0.9999	1.90652	0.508571	7.14715
CLDN9	16	3062456	3064506	48	0.000419643	0.0118097	0.0169164	0.698121	0.485101	0.9999	1.29692	0.787826	2.135	44	0.000384673	0.0184406	0.0175295	1.05198	0.29281	0.9999	1.50548	0.903456	2.50866	4	3.49702e-05	-0.0779827	0.0645036	-1.20897	0.226675	0.9999	NA	NA	NA
CLDN6	16	3064712	3068188	49	0.000428385	0.0116988	0.0167729	0.697483	0.485501	0.9999	1.31674	0.806141	2.15076	45	0.000393415	0.0182016	0.01737	1.04788	0.294696	0.9999	1.52269	0.921447	2.51625	4	3.49702e-05	-0.0779827	0.0645036	-1.20897	0.226675	0.9999	NA	NA	NA
VPS53	17	411907	618096	102	0.000891741	0.00899062	0.0127706	0.704011	0.481426	0.9999	1.03591	0.722159	1.48597	26	0.000227307	0.0269292	0.0245462	1.09708	0.272605	0.9999	1.31304	0.661049	2.60809	76	0.000664434	0.00232841	0.0149469	0.155778	0.876208	0.9999	1.022	0.666955	1.56606
DEFB135	8	11839829	11842099	39	0.00034096	0.0143868	0.0209049	0.688202	0.491326	0.9999	1.1766	0.636211	2.17599	15	0.000131138	0.0459754	0.0357816	1.28489	0.198831	0.9999	1.04874	0.325768	3.37618	24	0.000209821	-0.00198234	0.0257554	-0.0769679	0.938649	0.9999	1.23022	0.597326	2.53371
IFI44	1	79115476	79129763	23	0.000201079	-0.0152391	0.0221426	-0.688225	0.491311	0.9999	1.1867	0.562971	2.50147	11	9.61681e-05	-0.0242758	0.0271629	-0.893714	0.371475	0.9999	1.26353	0.415589	3.84156	12	0.000104911	0.00266265	0.0382245	0.0696582	0.944466	0.9999	1.15813	0.423964	3.16362
AGR2	7	16832263	16844738	23	0.000201079	-0.0195185	0.0281133	-0.69428	0.487507	0.9999	0.810709	0.368436	1.78389	6	5.24553e-05	-0.0513688	0.0517619	-0.992406	0.321	0.9999	1.04327	0.276594	3.93503	17	0.000148623	-0.00618881	0.0334841	-0.184828	0.853364	0.9999	0.706241	0.265821	1.87636
CST9	20	23583046	23586610	21	0.000183594	0.0208319	0.0304443	0.684263	0.493809	0.9999	1.36857	0.64376	2.90943	13	0.000113653	0.0418456	0.0396879	1.05437	0.291716	0.9999	1.9425	0.807563	4.67246	8	6.99405e-05	-0.00921103	0.0474522	-0.194112	0.846088	0.9999	0.772622	0.141833	4.20879
TRIM2	4	154074269	154260474	13	0.000113653	0.0275946	0.0404756	0.68176	0.495391	0.9999	1.43647	0.582076	3.54497	9	7.8683e-05	0.0568941	0.0474953	1.19789	0.23096	0.9999	1.96905	0.697259	5.56055	4	3.49702e-05	-0.0500924	0.0773352	-0.647731	0.517159	0.9999	0.616498	0.101789	3.73389
SDHA	5	218355	256814	25	0.000218564	0.0179533	0.026336	0.6817	0.495429	0.9999	1.55625	0.813877	2.97579	8	6.99405e-05	0.0497929	0.0505717	0.984599	0.324821	0.9999	2.2113	0.761546	6.42094	17	0.000148623	0.00610574	0.0308486	0.197926	0.843103	0.9999	1.2892	0.573269	2.89924
CCDC94	19	4247110	4269085	15	0.000131138	0.0232142	0.0337551	0.687726	0.491625	0.9999	1.88366	0.778293	4.55893	12	0.000104911	0.0464145	0.0378659	1.22576	0.220288	0.9999	2.64543	1.01437	6.89918	3	2.62277e-05	-0.0665578	0.0744833	-0.893593	0.371539	0.9999	NA	NA	NA
PRAMEF9	1	13421175	13648988	16	0.000139881	-0.023523	0.0335262	-0.701632	0.482909	0.9999	0.588923	0.20958	1.65488	4	3.49702e-05	-0.0814807	0.0834186	-0.976769	0.328683	0.9999	1.02556	0.0638028	16.4847	12	0.000104911	-0.0123575	0.0366129	-0.337519	0.735726	0.9999	0.641327	0.207041	1.98657
PRAMEF8	1	12976449	13611550	16	0.000139881	-0.023523	0.0335262	-0.701632	0.482909	0.9999	0.588923	0.20958	1.65488	4	3.49702e-05	-0.0814807	0.0834186	-0.976769	0.328683	0.9999	1.02556	0.0638028	16.4847	12	0.000104911	-0.0123575	0.0366129	-0.337519	0.735726	0.9999	0.641327	0.207041	1.98657
NAT2	8	18248754	18258723	12	0.000104911	0.0239852	0.034931	0.686644	0.492307	0.9999	0.638081	0.197807	2.0583	4	3.49702e-05	0.0771309	0.0571242	1.35023	0.176942	0.9999	NA	NA	NA	8	6.99405e-05	-0.00761368	0.0441391	-0.172493	0.86305	0.9999	0.606546	0.166345	2.21166
STEAP1	7	89783688	89794141	188	0.0016436	0.005744	0.00870657	0.659732	0.509426	0.9999	0.961498	0.73075	1.26511	13	0.000113653	-0.050335	0.0357832	-1.40666	0.159527	0.9999	0.395783	0.126159	1.24164	175	0.00152995	0.00927144	0.00897565	1.03296	0.301625	0.9999	1.02465	0.771987	1.36
USH2A	1	215796235	216596738	24	0.000209821	-0.0181475	0.0268506	-0.67587	0.499123	0.9999	0.788487	0.364462	1.70584	22	0.000192336	-0.0357364	0.0280946	-1.272	0.203373	0.9999	0.597823	0.261459	1.36691	2	1.74851e-05	0.167299	0.0912215	1.83399	0.0666558	0.9999	9.25467	1.24635	68.7201
ZNF90	19	20188802	20231977	23	0.000201079	-0.0146518	0.0220511	-0.664449	0.506403	0.9999	1.08365	0.518223	2.266	8	6.99405e-05	-0.0628953	0.0442803	-1.42039	0.155494	0.9999	0.295966	0.054282	1.61372	15	0.000131138	0.00125745	0.0254275	0.0494526	0.960559	0.9999	1.68729	0.739513	3.84976
ABCC8	11	17414431	17498449	45	0.000393415	0.0127091	0.0190132	0.668433	0.503857	0.9999	1.00304	0.576596	1.74488	6	5.24553e-05	-0.0591327	0.0526705	-1.12269	0.261569	0.9999	0.222292	0.0261471	1.88983	39	0.00034096	0.0234658	0.0203846	1.15115	0.249671	0.9999	1.18516	0.662338	2.1207
ZNF320	19	53379424	53400813	20	0.000174851	-0.0196074	0.029439	-0.666033	0.50539	0.9999	0.894973	0.397525	2.01491	16	0.000139881	-0.0373618	0.0343465	-1.08779	0.276687	0.9999	0.80604	0.307975	2.10959	4	3.49702e-05	0.0295426	0.0571329	0.517085	0.605097	0.9999	1.93834	0.414164	9.07171
KIAA1217	10	23983674	24836772	17	0.000148623	-0.0236698	0.0360974	-0.655719	0.512005	0.9999	1.20553	0.523272	2.77735	5	4.37128e-05	-0.0609016	0.0628701	-0.968688	0.332701	0.9999	0.506338	0.113596	2.25692	12	0.000104911	-0.00535993	0.0440878	-0.121574	0.903236	0.9999	1.86236	0.673813	5.14741
ZNF254	19	24216246	24312654	24	0.000209821	0.0182762	0.0275136	0.664261	0.506523	0.9999	1.57143	0.756812	3.26287	6	5.24553e-05	0.0714327	0.0550999	1.29642	0.194831	0.9999	2.93313	0.786869	10.9335	18	0.000157366	0.000619741	0.031754	0.019517	0.984429	0.9999	1.19034	0.491784	2.88118
ACSL1	4	185676748	185747215	16	0.000139881	-0.0199375	0.030247	-0.659154	0.509797	0.9999	0.826213	0.338101	2.019	3	2.62277e-05	-0.0659667	0.0744886	-0.885594	0.375836	0.9999	2.56646e-153	0	NA	13	0.000113653	-0.0108488	0.0330977	-0.32778	0.743078	0.9999	0.977234	0.366289	2.6072
EXOG	3	38537762	38567796	17	0.000148623	-0.0210281	0.0313008	-0.671807	0.501706	0.9999	1.0984	0.485588	2.48459	2	1.74851e-05	-0.0819726	0.0912269	-0.898558	0.368888	0.9999	NA	NA	NA	15	0.000131138	-0.0128938	0.0333207	-0.386961	0.698785	0.9999	1.33476	0.577414	3.08547
ZNF682	19	20115226	20150277	24	0.000209821	-0.0142243	0.021736	-0.654412	0.512846	0.9999	1.12798	0.553685	2.29796	9	7.8683e-05	-0.0562244	0.0418826	-1.34243	0.179457	0.9999	0.436739	0.109209	1.74657	15	0.000131138	0.00125745	0.0254275	0.0494526	0.960559	0.9999	1.68729	0.739513	3.84976
PRAMEF19	1	13474052	13698405	15	0.000131138	-0.0222321	0.0339785	-0.654298	0.51292	0.9999	0.538726	0.176995	1.63974	3	2.62277e-05	-0.0835256	0.0912211	-0.915639	0.359856	0.9999	961845	0	NA	12	0.000104911	-0.0123575	0.0366129	-0.337519	0.735726	0.9999	0.641327	0.207041	1.98657
ZNF469	16	88493878	88507165	54	0.000472098	-0.0249041	0.0386661	-0.644079	0.519524	0.9999	0.869215	0.500835	1.50855	30	0.000262277	-0.0921334	0.0838859	-1.09832	0.272066	0.9999	0.750555	0.328454	1.71511	24	0.000209821	-0.00497484	0.0435928	-0.114121	0.909142	0.9999	1.12216	0.533697	2.35947
TMEM86B	19	55738001	55740632	15	0.000131138	-0.0232436	0.0360056	-0.645555	0.518568	0.9999	0.841941	0.33973	2.08655	6	5.24553e-05	0.0626653	0.0677748	0.924611	0.355168	0.9999	1.43431	0.390904	5.26283	9	7.8683e-05	-0.0570166	0.0424962	-1.34169	0.179698	0.9999	0.603176	0.15239	2.38744
SRRM3	7	75831215	75916605	13	0.000113653	0.024921	0.0385009	0.647282	0.517449	0.9999	0.888056	0.305311	2.58308	4	3.49702e-05	0.0659341	0.0730872	0.902129	0.366989	0.9999	2.55655	0.363599	17.9758	9	7.8683e-05	0.00916811	0.0452938	0.202414	0.839593	0.9999	0.613156	0.171764	2.18882
TXNRD3NB	3	126290621	126327476	18	0.000157366	0.0194383	0.0301499	0.644722	0.519107	0.9999	1.38323	0.589491	3.24573	2	1.74851e-05	0.0925408	0.0767986	1.20498	0.228211	0.9999	6.20235	0.866158	44.4135	16	0.000139881	0.00611876	0.0327817	0.186652	0.851934	0.9999	0.977917	0.379583	2.5194
ZFYVE21	14	104182080	104200005	25	0.000218564	0.0161061	0.0251255	0.641027	0.521505	0.9999	1.48643	0.722123	3.0597	8	6.99405e-05	0.160034	0.13393	1.1949	0.232125	0.9999	2.50186	0.698508	8.96095	17	0.000148623	0.010855	0.0255774	0.4244	0.671274	0.9999	1.21772	0.494502	2.99868
DRD5	4	9783257	9785633	22	0.000192336	-0.0141359	0.0221798	-0.637332	0.523908	0.9999	0.650272	0.288279	1.46682	1	8.74256e-06	0.170383	0.129004	1.32075	0.186583	0.9999	10.088	0.625917	162.591	21	0.000183594	-0.0197565	0.022515	-0.877482	0.380225	0.9999	0.560766	0.239891	1.31084
C2orf27B	2	132552533	132559234	13	0.000113653	-0.0219885	0.0343981	-0.639235	0.52267	0.9999	0.564561	0.171793	1.85531	3	2.62277e-05	-0.0757636	0.0637188	-1.18903	0.234428	0.9999	NA	NA	NA	10	8.74256e-05	0.000128686	0.0408623	0.00314925	0.997487	0.9999	0.759575	0.219697	2.62614
PROZ	13	113812967	113826698	86	0.00075186	-0.00755033	0.0120141	-0.628453	0.529707	0.9999	0.954423	0.655555	1.38955	4	3.49702e-05	-0.0786625	0.086355	-0.91092	0.362338	0.9999	0.638579	0.0559067	7.294	82	0.00071689	-0.00614662	0.012132	-0.506644	0.612405	0.9999	1.0014	0.683213	1.46778
FAM45B	10	120863610	129631421	179	0.00156492	-0.00567582	0.00908244	-0.624922	0.532022	0.9999	0.866984	0.662302	1.13492	138	0.00120647	-0.00958334	0.0103531	-0.925649	0.354628	0.9999	0.847724	0.622341	1.15473	41	0.000358445	0.00731579	0.0188841	0.387406	0.698456	0.9999	1.03568	0.598116	1.79336
PRKCZ	1	1981908	2116834	39	0.00034096	0.0125255	0.0200748	0.62394	0.532667	0.9999	0.888661	0.485792	1.62563	8	6.99405e-05	-0.145803	0.133965	-1.08837	0.276432	0.9999	0.453445	0.116344	1.76728	31	0.000271019	0.016163	0.0203039	0.79605	0.426003	0.9999	1.09764	0.557622	2.16063
DYX1C1-CCPG1	15	55647420	55790782	12	0.000104911	0.0269164	0.0431223	0.624187	0.532505	0.9999	0.929891	0.316356	2.7333	6	5.24553e-05	-0.0913384	0.0822171	-1.11094	0.266594	0.9999	0.38603	0.0362041	4.11609	6	5.24553e-05	0.0717917	0.0506465	1.41751	0.156335	0.9999	1.90692	0.506445	7.18013
STRN3	14	31363004	31495607	12	0.000104911	0.0160807	0.0256996	0.62572	0.531498	0.9999	1.91715	0.74748	4.91717	10	8.74256e-05	0.0242345	0.0267844	0.904802	0.36557	0.9999	2.61046	0.98471	6.92034	2	1.74851e-05	-0.0784968	0.0912198	-0.860524	0.3895	0.9999	NA	NA	NA
TNFAIP8	5	118604417	118730294	43	0.00037593	-0.0122853	0.0198797	-0.617981	0.536588	0.9999	0.978756	0.53837	1.77938	37	0.000323475	-0.019225	0.0212884	-0.903072	0.366488	0.9999	0.876561	0.458156	1.67707	6	5.24553e-05	0.0349783	0.055559	0.629571	0.528976	0.9999	1.85692	0.398275	8.65773
COLEC12	18	319354	500729	87	0.000760603	-0.00862494	0.0139943	-0.616316	0.537686	0.9999	0.884482	0.592263	1.32088	17	0.000148623	-0.0283388	0.0318657	-0.88932	0.373831	0.9999	0.979959	0.425124	2.25892	70	0.000611979	-0.00391302	0.0155744	-0.251246	0.801624	0.9999	0.862782	0.548544	1.35703
SIX3	2	45169036	45173216	15	0.000131138	-0.0211462	0.0343392	-0.615804	0.538024	0.9999	0.987492	0.396025	2.46232	1	8.74256e-06	-0.341751	0.378584	-0.902709	0.36668	0.9999	NA	NA	NA	14	0.000122396	-0.0184866	0.0344813	-0.536135	0.591865	0.9999	0.987492	0.396025	2.46232
ZNF107	7	64126510	64171401	46	0.000402158	0.0117234	0.0193812	0.604882	0.545257	0.9999	0.884741	0.514742	1.5207	31	0.000271019	-0.0292316	0.0233226	-1.25336	0.210073	0.9999	0.948859	0.501719	1.7945	15	0.000131138	0.103051	0.0348268	2.95897	0.00308665	0.9999	1.08296	0.38384	3.05542
CAMK1D	10	12391582	12871733	19	0.000166109	-0.0146698	0.024133	-0.607873	0.543272	0.9999	1.46597	0.411079	5.22785	7	6.11979e-05	-0.0525833	0.0491877	-1.06903	0.285054	0.9999	0.990585	0.126188	7.77617	12	0.000104911	-0.00264919	0.0276952	-0.0956553	0.923794	0.9999	1.86666	0.370763	9.39794
LRPPRC	2	44113362	44223144	12	0.000104911	0.0224889	0.0371015	0.606144	0.544419	0.9999	1.05779	0.330348	3.38712	6	5.24553e-05	0.0733313	0.0526673	1.39235	0.163816	0.9999	1.68807	0.325072	8.76596	6	5.24553e-05	-0.0275919	0.0522702	-0.527871	0.597589	0.9999	0.71004	0.122703	4.10877
SCGB1C1	11	193079	194573	26	0.000227307	-0.0127878	0.0209989	-0.608973	0.542542	0.9999	0.739045	0.341725	1.59832	1	8.74256e-06	0.128864	0.129005	0.998907	0.31784	0.9999	7.07473	0.437976	114.28	25	0.000218564	-0.0166429	0.0212825	-0.781997	0.434217	0.9999	0.64942	0.291479	1.44692
FOCAD	9	20658308	20995954	19	0.000166109	0.0180565	0.0299716	0.602454	0.546872	0.9999	1.20055	0.516875	2.78853	16	0.000139881	0.0297561	0.0317326	0.937713	0.348392	0.9999	1.47808	0.621041	3.51785	3	2.62277e-05	-0.0786367	0.091223	-0.862028	0.388672	0.9999	1.16985e+06	0	NA
C12orf71	12	27233989	27235455	53	0.000463356	-0.0104284	0.01757	-0.593533	0.552824	0.9999	0.915019	0.545699	1.53429	20	0.000174851	0.0282737	0.0288498	0.980031	0.327071	0.9999	1.22455	0.509514	2.94303	33	0.000288504	-0.0332334	0.0221476	-1.50054	0.133475	0.9999	0.79737	0.418485	1.51929
VAV3	1	108113781	108507545	33	0.000288504	0.0142273	0.0240429	0.591744	0.554022	0.9999	1.53336	0.848625	2.7706	6	5.24553e-05	0.0667325	0.0555589	1.20111	0.229708	0.9999	3.35948	0.966377	11.6788	27	0.000236049	0.00212913	0.0266682	0.0798379	0.936366	0.9999	1.24177	0.641349	2.40429
NKD2	5	1009076	1038927	42	0.000367187	0.0118064	0.0199107	0.592968	0.553202	0.9999	1.30432	0.752372	2.26119	1	8.74256e-06	0.125693	0.129008	0.974302	0.329906	0.9999	6.65246	0.4118	107.468	41	0.000358445	0.00902728	0.020152	0.447961	0.654182	0.9999	1.23554	0.706498	2.16073
LOC100506688	5	988424	997455	41	0.000358445	0.0119908	0.0201519	0.595021	0.55183	0.9999	1.27851	0.729145	2.2418	1	8.74256e-06	0.125693	0.129008	0.974302	0.329906	0.9999	6.65246	0.4118	107.468	40	0.000349702	0.00914685	0.0204022	0.448327	0.653917	0.9999	1.20773	0.682398	2.13748
SEMA3C	7	80371853	80551675	14	0.000122396	-0.0223381	0.0378498	-0.590178	0.555071	0.9999	0.791307	0.294308	2.12759	10	8.74256e-05	-0.0553674	0.0413816	-1.33797	0.180906	0.9999	0.58904	0.196833	1.76276	4	3.49702e-05	0.146716	0.0936172	1.56719	0.117069	0.9999	5.54391	0.690846	44.4889
SCAMP4	19	1905370	1926012	14	0.000122396	0.0132017	0.0225506	0.585423	0.558263	0.9999	0.602896	0.198454	1.83157	5	4.37128e-05	-0.0989104	0.0888236	-1.11356	0.265468	0.9999	0.53534	0.0822635	3.48379	9	7.8683e-05	0.0209275	0.0233147	0.897609	0.369394	0.9999	1.36634	0.298956	6.24467
SMCO2	12	27619742	27655118	46	0.000402158	-0.0110431	0.0189128	-0.583894	0.559291	0.9999	0.883399	0.498252	1.56626	18	0.000157366	0.0406055	0.0304097	1.33528	0.181784	0.9999	1.55337	0.629702	3.83191	28	0.000244792	-0.0436077	0.0241478	-1.80587	0.070939	0.9999	0.670804	0.311997	1.44225
MYH13	17	10204182	10276322	51	0.00044587	-0.0109547	0.0187423	-0.584491	0.55889	0.9999	0.844419	0.500331	1.42514	1	8.74256e-06	0.0849778	0.0891735	0.95295	0.340615	0.9999	4.80472	0.29742	77.6188	50	0.000437128	-0.0153883	0.0191705	-0.80271	0.422142	0.9999	0.792238	0.464968	1.34986
COX7C	5	85913783	85916583	24	0.000209821	0.0151312	0.0261076	0.579573	0.562203	0.9999	1.38304	0.664576	2.87822	17	0.000148623	-0.0291091	0.0321382	-0.905747	0.36507	0.9999	0.939832	0.40275	2.19313	7	6.11979e-05	0.100977	0.0447674	2.25559	0.0240966	0.9999	7.88567	1.44438	43.0521
ZNF595	4	53226	88099	93	0.000813058	0.0076587	0.0135608	0.564768	0.572232	0.9999	0.979633	0.683601	1.40386	15	0.000131138	-0.0309304	0.032154	-0.961944	0.336078	0.9999	0.589317	0.219831	1.57982	78	0.00068192	0.0160043	0.0149522	1.07036	0.284458	0.9999	1.07534	0.727347	1.58983
NCAPG2	7	158424002	158497520	25	0.000218564	-0.0147562	0.0269983	-0.546561	0.58468	0.9999	0.648585	0.288998	1.45559	11	9.61681e-05	-0.0373316	0.0388986	-0.959716	0.337198	0.9999	0.425074	0.113779	1.58806	14	0.000122396	0.0062265	0.0374996	0.166042	0.868124	0.9999	0.872889	0.30858	2.46917
F10	13	113777112	113803843	31	0.000271019	-0.0120182	0.0218347	-0.550417	0.582033	0.9999	1.06023	0.561562	2.0017	4	3.49702e-05	-0.0786625	0.086355	-0.91092	0.362338	0.9999	0.638579	0.0559067	7.294	27	0.000236049	-0.00746631	0.0225676	-0.330841	0.740764	0.9999	1.24813	0.63859	2.43949
SHD	19	4278597	4290720	13	0.000113653	0.0192497	0.0351228	0.548068	0.583645	0.9999	1.67784	0.625688	4.49927	10	8.74256e-05	0.0437833	0.0398279	1.09931	0.271632	0.9999	2.52785	0.845038	7.56181	3	2.62277e-05	-0.0665578	0.0744833	-0.893593	0.371539	0.9999	NA	NA	NA
USP7	16	8985950	9057341	19	0.000166109	-0.0167469	0.0305519	-0.548148	0.583591	0.9999	0.621668	0.258099	1.49738	4	3.49702e-05	0.0778426	0.0645034	1.2068	0.22751	0.9999	2.59454	0.329182	20.4495	15	0.000131138	-0.0441	0.0346879	-1.27133	0.20361	0.9999	0.477474	0.178264	1.2789
PCLO	7	82383320	82792197	21	0.000183594	-0.0166133	0.0301677	-0.550697	0.581841	0.9999	0.531555	0.213767	1.32177	5	4.37128e-05	-0.0727397	0.0615602	-1.1816	0.237364	0.9999	1.50407	0.0936114	24.1661	16	0.000139881	0.00112419	0.0346078	0.0324836	0.974086	0.9999	1.02475	0.357852	2.93448
KRTAP10-6	21	46011148	46012386	12	0.000104911	-0.0237344	0.0423582	-0.560325	0.575258	0.9999	0.719097	0.209619	2.46686	4	3.49702e-05	-0.1316	0.114194	-1.15243	0.249145	0.9999	1.40107e-06	0	NA	8	6.99405e-05	-0.00652511	0.045612	-0.143057	0.886245	0.9999	0.85661	0.241075	3.04379
COLEC11	2	3642421	3692234	30	0.000262277	-0.0129556	0.0234746	-0.551902	0.581016	0.9999	1.06477	0.5606	2.02237	3	2.62277e-05	-0.0785857	0.0744819	-1.0551	0.291381	0.9999	NA	NA	NA	27	0.000236049	-0.00571717	0.0247344	-0.231142	0.817204	0.9999	1.26419	0.657045	2.43237
LAMA1	18	6941742	7117813	56	0.000489583	0.00778248	0.0136468	0.570277	0.56849	0.9999	0.933563	0.558093	1.56164	2	1.74851e-05	-0.0720854	0.0733498	-0.982762	0.325724	0.9999	NA	NA	NA	54	0.000472098	0.0106462	0.0138894	0.766496	0.443381	0.9999	1.00572	0.599033	1.6885
HTR2C	23	113818550	114144624	21	0.000183594	-0.0150152	0.0281549	-0.533309	0.59382	0.9999	0.761119	0.332436	1.7426	18	0.000157366	-0.0387882	0.0304095	-1.27553	0.202123	0.9999	0.489413	0.189005	1.26729	3	2.62277e-05	0.127615	0.0744831	1.71334	0.0866503	0.9999	6.6077	1.07037	40.7912
OR8U8	11	56143099	56508560	57	0.000498326	-0.00962686	0.0179779	-0.535483	0.592316	0.9999	0.988119	0.611277	1.59728	39	0.00034096	-0.0228664	0.0218272	-1.04761	0.29482	0.9999	0.86258	0.484929	1.53434	18	0.000157366	0.0166702	0.0317341	0.525307	0.59937	0.9999	1.53787	0.633287	3.73457
ACAP2	3	194995464	195163817	13	0.000113653	-0.019402	0.0363907	-0.533159	0.593924	0.9999	1.77097	0.659407	4.7563	4	3.49702e-05	-0.0589947	0.0645032	-0.914601	0.360401	0.9999	0.334485	0.0367131	3.04742	9	7.8683e-05	-0.000916666	0.0440737	-0.0207985	0.983406	0.9999	3.16575	1.02918	9.73783
EIF3C	16	28390899	28747053	12	0.000104911	0.0190048	0.035648	0.533123	0.593948	0.9999	1.77515	0.62756	5.02127	6	5.24553e-05	0.0505	0.0484239	1.04287	0.297007	0.9999	3.68222	0.785253	17.2667	6	5.24553e-05	-0.0182533	0.052668	-0.346574	0.728912	0.9999	0.978136	0.230859	4.1443
EIF3CL	16	28390899	28747053	12	0.000104911	0.0190048	0.035648	0.533123	0.593948	0.9999	1.77515	0.62756	5.02127	6	5.24553e-05	0.0505	0.0484239	1.04287	0.297007	0.9999	3.68222	0.785253	17.2667	6	5.24553e-05	-0.0182533	0.052668	-0.346574	0.728912	0.9999	0.978136	0.230859	4.1443
MLF1IP	4	185615218	185655286	19	0.000166109	-0.0151211	0.0280251	-0.539555	0.589504	0.9999	0.8197	0.35303	1.90326	4	3.49702e-05	-0.068918	0.0645069	-1.06838	0.285349	0.9999	NA	NA	NA	15	0.000131138	-0.00260456	0.031114	-0.0837101	0.933287	0.9999	1.05332	0.414993	2.67348
KANK1	9	470293	746106	259	0.00226432	0.00410686	0.0079436	0.517002	0.605155	0.9999	0.984188	0.779882	1.24202	74	0.000646949	0.0195466	0.0148942	1.31236	0.189399	0.9999	1.15713	0.755039	1.77335	185	0.00161737	-0.00202158	0.00938379	-0.215433	0.82943	0.9999	0.942411	0.714897	1.24233
ABCC6	16	16243421	16317328	146	0.00127641	0.00501432	0.00957979	0.523427	0.600677	0.9999	1.07786	0.794646	1.46201	16	0.000139881	0.0341217	0.0240652	1.41789	0.156224	0.9999	1.28545	0.503195	3.28378	130	0.00113653	-0.000470471	0.0104418	-0.0450567	0.964062	0.9999	1.03287	0.747614	1.42698
SLC7A5	16	87863628	87903100	30	0.000262277	0.0124219	0.0238003	0.521921	0.601725	0.9999	1.30769	0.700436	2.44143	13	0.000113653	0.0449051	0.0366508	1.22521	0.220495	0.9999	1.64486	0.654527	4.13362	17	0.000148623	-0.0112604	0.031292	-0.359849	0.71896	0.9999	1.08025	0.459771	2.53809
PXDN	2	1635658	1748291	58	0.000507068	-0.0089278	0.0170785	-0.522751	0.601148	0.9999	1.14217	0.709842	1.83781	2	1.74851e-05	-0.0808872	0.0912334	-0.886597	0.375296	0.9999	NA	NA	NA	56	0.000489583	-0.00631453	0.0173857	-0.363202	0.716454	0.9999	1.21579	0.752486	1.96435
PCYT1A	3	195965252	196014584	25	0.000218564	-0.013886	0.02677	-0.518716	0.603959	0.9999	0.834151	0.395391	1.7598	2	1.74851e-05	-0.081158	0.0912227	-0.889669	0.373644	0.9999	NA	NA	NA	23	0.000201079	-0.00754628	0.0280019	-0.269492	0.787551	0.9999	0.946909	0.443038	2.02383
MTMR7	8	17154305	17271040	16	0.000139881	0.0161335	0.0322752	0.499872	0.617165	0.9999	1.28735	0.509808	3.25076	9	7.8683e-05	-0.0415643	0.0459582	-0.904394	0.365787	0.9999	0.799245	0.18893	3.3811	7	6.11979e-05	0.072269	0.0453314	1.59424	0.110883	0.9999	3.50457	0.86622	14.1788
VEGFC	4	177604690	177713895	19	0.000166109	-0.0153531	0.0306592	-0.500767	0.616535	0.9999	0.847607	0.367916	1.95272	4	3.49702e-05	-0.0705706	0.0730801	-0.965661	0.334214	0.9999	1.47462	0.0880368	24.7	15	0.000131138	-0.00355857	0.0337747	-0.105362	0.916089	0.9999	1.04697	0.423955	2.58553
TXNRD3	3	126325894	126373967	17	0.000148623	0.015388	0.0310081	0.496258	0.619712	0.9999	1.25882	0.515064	3.07657	2	1.74851e-05	0.0925408	0.0767986	1.20498	0.228211	0.9999	6.20235	0.866158	44.4135	15	0.000131138	0.000360718	0.0338936	0.0106427	0.991509	0.9999	0.832152	0.305237	2.26866
SCN5A	3	38589552	38691164	40	0.000349702	0.0102102	0.0204088	0.500283	0.616876	0.9999	1.01421	0.571687	1.79926	2	1.74851e-05	-0.0819726	0.0912269	-0.898558	0.368888	0.9999	NA	NA	NA	38	0.000332217	0.0150651	0.0209383	0.719499	0.471833	0.9999	1.10882	0.620613	1.98106
TMEM143	19	48835615	48867186	20	0.000174851	-0.0144929	0.0292983	-0.494668	0.620835	0.9999	0.931448	0.426988	2.0319	4	3.49702e-05	-0.0786498	0.0645036	-1.21931	0.222727	0.9999	NA	NA	NA	16	0.000139881	0.00218325	0.0328849	0.0663907	0.947067	0.9999	1.3154	0.576165	3.00309
OR5M9	11	56229944	56230877	28	0.000244792	-0.0121893	0.0250496	-0.486606	0.626537	0.9999	0.981802	0.487269	1.97824	11	9.61681e-05	-0.0540716	0.0388987	-1.39006	0.16451	0.9999	0.603034	0.207013	1.75665	17	0.000148623	0.0174817	0.0327398	0.533959	0.59337	0.9999	1.47752	0.579131	3.76954
OR5R1	11	56184733	56185708	28	0.000244792	-0.0121893	0.0250496	-0.486606	0.626537	0.9999	0.981802	0.487269	1.97824	11	9.61681e-05	-0.0540716	0.0388987	-1.39006	0.16451	0.9999	0.603034	0.207013	1.75665	17	0.000148623	0.0174817	0.0327398	0.533959	0.59337	0.9999	1.47752	0.579131	3.76954
PRKG1	10	52750910	54058110	63	0.000550781	0.00813179	0.0164722	0.493667	0.621541	0.9999	1.04128	0.652578	1.66152	58	0.000507068	0.0153591	0.017181	0.893955	0.371346	0.9999	1.18279	0.732712	1.90932	5	4.37128e-05	-0.0738453	0.0578571	-1.27634	0.201836	0.9999	2.04394	0.124173	33.6438
MIPEP	13	24304327	24463587	87	0.000760603	0.00642212	0.0130366	0.492622	0.62228	0.9999	0.786167	0.519928	1.18874	21	0.000183594	0.0331912	0.0278305	1.19262	0.233018	0.9999	1.09627	0.459986	2.6127	66	0.000577009	-0.00110133	0.0147529	-0.0746518	0.940492	0.9999	0.738819	0.46494	1.17403
MED21	12	27175454	27183606	44	0.000384673	-0.00957921	0.0194408	-0.492738	0.622198	0.9999	0.860022	0.482669	1.53239	21	0.000183594	0.0259904	0.0287663	0.903502	0.36626	0.9999	1.22455	0.509514	2.94303	23	0.000201079	-0.0394684	0.0263708	-1.49667	0.134479	0.9999	0.743755	0.336365	1.64456
KIAA0020	9	2804154	2844130	12	0.000104911	-0.017986	0.0372436	-0.482928	0.629147	0.9999	0.686402	0.229856	2.04976	4	3.49702e-05	0.0765624	0.064504	1.18694	0.235251	0.9999	2.81082	0.485367	16.2778	8	6.99405e-05	-0.0652606	0.0456122	-1.43077	0.152496	0.9999	0.29955	0.0630041	1.4242
ZBED4	22	50247496	50283726	13	0.000113653	0.0172363	0.0356468	0.483531	0.628718	0.9999	1.85948	0.670188	5.15927	4	3.49702e-05	0.0714081	0.0744817	0.958734	0.337693	0.9999	2.0118	0.229931	17.6023	9	7.8683e-05	0.0011412	0.0405976	0.0281101	0.977574	0.9999	1.8181	0.571148	5.78743
IFT43	14	76452095	76550416	15	0.000131138	0.0168318	0.0344808	0.48815	0.625444	0.9999	1.54689	0.599108	3.99407	3	2.62277e-05	0.0854431	0.0912205	0.936666	0.34893	0.9999	4.51906	0.544733	37.4897	12	0.000104911	0.00539436	0.0372434	0.144841	0.884837	0.9999	1.20518	0.416543	3.48696
GPR78	4	8582216	8591750	14	0.000122396	-0.0121837	0.0253745	-0.480157	0.631116	0.9999	1.50286	0.623524	3.62229	4	3.49702e-05	0.0812863	0.0730797	1.1123	0.266011	0.9999	4.81935	0.791773	29.3343	10	8.74256e-05	-0.024996	0.0270573	-0.923815	0.355583	0.9999	1.06902	0.392007	2.91528
OR2B3	6	29053984	29055090	40	0.000349702	-0.00975269	0.0203779	-0.478593	0.632228	0.9999	0.917442	0.516005	1.63119	5	4.37128e-05	0.0553415	0.0550299	1.00566	0.314578	0.9999	9.0458	1.25901	64.9925	35	0.00030599	-0.0200612	0.0219354	-0.914556	0.360425	0.9999	1.00686	0.550863	1.84032
MAT1A	10	82031575	82049434	13	0.000113653	0.0165611	0.0347028	0.477227	0.633201	0.9999	2.10759	0.814708	5.45219	7	6.11979e-05	0.0534849	0.0487615	1.09687	0.272699	0.9999	2.52726	0.692936	9.21734	6	5.24553e-05	-0.0213323	0.0493967	-0.431856	0.665846	0.9999	1.71634	0.429293	6.86207
THOC6	16	3074031	3077756	24	0.000209821	0.00992933	0.0213308	0.465492	0.64158	0.9999	1.07411	0.53755	2.14625	20	0.000174851	0.0207229	0.022602	0.916863	0.359214	0.9999	1.42608	0.686138	2.96398	4	3.49702e-05	-0.0779827	0.0645036	-1.20897	0.226675	0.9999	NA	NA	NA
TNFRSF12A	16	3070312	3072383	24	0.000209821	0.00992933	0.0213308	0.465492	0.64158	0.9999	1.07411	0.53755	2.14625	20	0.000174851	0.0207229	0.022602	0.916863	0.359214	0.9999	1.42608	0.686138	2.96398	4	3.49702e-05	-0.0779827	0.0645036	-1.20897	0.226675	0.9999	NA	NA	NA
HCFC1R1	16	3072625	3074287	24	0.000209821	0.00992933	0.0213308	0.465492	0.64158	0.9999	1.07411	0.53755	2.14625	20	0.000174851	0.0207229	0.022602	0.916863	0.359214	0.9999	1.42608	0.686138	2.96398	4	3.49702e-05	-0.0779827	0.0645036	-1.20897	0.226675	0.9999	NA	NA	NA
CPZ	4	8582216	8621488	16	0.000139881	-0.0112289	0.0247181	-0.454277	0.64963	0.9999	1.59259	0.711548	3.56453	5	4.37128e-05	0.0883398	0.0688792	1.28253	0.199655	0.9999	4.54601	1.00035	20.659	11	9.61681e-05	-0.0259455	0.0264815	-0.979762	0.327204	0.9999	1.07608	0.418122	2.76941
ZNF512B	20	62588056	62601223	12	0.000104911	0.0189767	0.0415867	0.456316	0.648163	0.9999	1.65073	0.617761	4.41093	2	1.74851e-05	0.12881	0.0912195	1.41209	0.157923	0.9999	3.67575	0.146593	92.1673	10	8.74256e-05	-0.00984036	0.0467237	-0.210607	0.833194	0.9999	1.58921	0.558178	4.52471
USP50	15	50792758	50838902	12	0.000104911	-0.0190363	0.0422042	-0.451052	0.651952	0.9999	1.02155	0.297231	3.51093	1	8.74256e-06	0.467675	0.378442	1.23579	0.216537	0.9999	6.74616	0.393518	115.651	11	9.61681e-05	-0.0251644	0.0424689	-0.592538	0.55349	0.9999	0.931444	0.232363	3.73375
OR2W1	6	29011989	29012952	38	0.000332217	-0.00948364	0.0207403	-0.457257	0.647487	0.9999	0.919992	0.510714	1.65726	5	4.37128e-05	0.046845	0.0522155	0.897147	0.369641	0.9999	76.6761	4.66183	1261.14	33	0.000288504	-0.0199971	0.0225974	-0.884931	0.376194	0.9999	1.00444	0.539689	1.8694
FAM169B	15	98980390	99057611	29	0.000253534	0.00940808	0.0207904	0.452519	0.650895	0.9999	0.974874	0.480063	1.9797	3	2.62277e-05	-0.0940064	0.0886825	-1.06003	0.289129	0.9999	NA	NA	NA	26	0.000227307	0.0154215	0.021386	0.721101	0.470847	0.9999	1.19313	0.576015	2.47141
CHMP4C	8	82644687	82671748	13	0.000113653	0.0160321	0.0357828	0.448041	0.654124	0.9999	0.972048	0.337625	2.7986	10	8.74256e-05	0.0407666	0.0407983	0.999222	0.317687	0.9999	1.3357	0.395257	4.51373	3	2.62277e-05	-0.0664063	0.0744815	-0.891582	0.372617	0.9999	NA	NA	NA
ZSCAN20	1	33938231	33961995	57	0.000498326	0.00767888	0.0171849	0.44684	0.654991	0.9999	1.09804	0.678235	1.77769	3	2.62277e-05	-0.0787296	0.0744818	-1.05703	0.290497	0.9999	NA	NA	NA	54	0.000472098	0.0125366	0.0176608	0.709853	0.477795	0.9999	1.20903	0.741827	1.97047
CAPN3	15	42640300	42704515	14	0.000122396	-0.0161927	0.0364804	-0.443874	0.657134	0.9999	0.911853	0.325611	2.55358	8	6.99405e-05	-0.0624632	0.0474516	-1.31635	0.188055	0.9999	1.11706	0.0694694	17.9621	6	5.24553e-05	0.0506696	0.0570406	0.888308	0.374375	0.9999	3.31592	0.807041	13.6243
RNASET2	6	167343003	167370077	58	0.000507068	0.00780749	0.017557	0.444695	0.65654	0.9999	1.25702	0.801398	1.97167	1	8.74256e-06	0.169583	0.129006	1.31454	0.188666	0.9999	9.64964	0.598671	155.537	57	0.000498326	0.00475457	0.0177217	0.268291	0.788475	0.9999	1.20652	0.766048	1.90025
SYNRG	17	35874899	35969486	13	0.000113653	-0.0157298	0.035782	-0.439601	0.660226	0.9999	0.549436	0.169145	1.78474	2	1.74851e-05	-0.0822637	0.0912202	-0.901814	0.367156	0.9999	NA	NA	NA	11	9.61681e-05	-0.0036307	0.0388991	-0.0933365	0.925636	0.9999	0.732085	0.215804	2.48349
CLASP1	2	122095351	122407052	13	0.000113653	0.0165496	0.0381341	0.433986	0.664299	0.9999	1.5193	0.627751	3.67708	6	5.24553e-05	0.0724061	0.0558812	1.29571	0.195074	0.9999	2.24213	0.617787	8.13737	7	6.11979e-05	-0.0321271	0.0521672	-0.615849	0.537994	0.9999	1.18236	0.367252	3.8066
FAM150A	8	53446596	53478021	26	0.000227307	-0.0111689	0.0256044	-0.436212	0.662683	0.9999	0.98513	0.49437	1.96307	5	4.37128e-05	-0.0597187	0.0615578	-0.970124	0.331985	0.9999	1.04363	0.0650133	16.753	21	0.000183594	-0.00101238	0.0281544	-0.0359582	0.971316	0.9999	1.09091	0.498547	2.3871
ME1	6	83920109	84140938	17	0.000148623	-0.0137671	0.0316604	-0.434838	0.66368	0.9999	1.36758	0.63215	2.95861	3	2.62277e-05	0.0896831	0.0886839	1.01127	0.311889	0.9999	4.82124	0.950521	24.4543	14	0.000122396	-0.0288767	0.0338932	-0.85199	0.394219	0.9999	0.975841	0.408892	2.32889
PRKCE	2	45879042	46415129	14	0.000122396	0.0154783	0.0356236	0.434495	0.663929	0.9999	1.65009	0.609602	4.46652	2	1.74851e-05	-0.0817685	0.0912199	-0.896389	0.370045	0.9999	NA	NA	NA	12	0.000104911	0.0329765	0.0386953	0.852211	0.394097	0.9999	2.33648	0.844014	6.46804
C2orf61	2	47314129	47382517	15	0.000131138	-0.0143008	0.0332053	-0.430678	0.666703	0.9999	0.926121	0.369736	2.31976	11	9.61681e-05	-0.0406616	0.0380633	-1.06826	0.285402	0.9999	0.689934	0.203582	2.33817	4	3.49702e-05	0.0696686	0.0679367	1.02549	0.305131	0.9999	2.56643	0.636912	10.3414
IQCJ-SCHIP1	3	158787040	159615155	30	0.000262277	0.0100301	0.024215	0.41421	0.678721	0.9999	1.16976	0.606238	2.25712	19	0.000166109	0.0367629	0.0300843	1.222	0.221709	0.9999	2.03673	0.890333	4.65922	11	9.61681e-05	-0.0391383	0.0407991	-0.959292	0.337412	0.9999	1.21041	0.247385	5.92233
FOXN2	2	48541794	48606434	20	0.000174851	0.0122256	0.0295091	0.4143	0.678655	0.9999	1.20716	0.561542	2.59508	7	6.11979e-05	0.0559967	0.048762	1.14837	0.250817	0.9999	1.75855	0.450242	6.8685	13	0.000113653	-0.013065	0.0370641	-0.352498	0.724465	0.9999	1.02452	0.407743	2.57427
HIST1H4H	6	26285353	26285727	26	0.000227307	-0.00983348	0.0249141	-0.394696	0.693067	0.9999	0.933532	0.466809	1.86689	21	0.000183594	-0.0290508	0.0274456	-1.05849	0.289834	0.9999	0.73268	0.322613	1.66397	5	4.37128e-05	0.0801164	0.0593757	1.34931	0.177236	0.9999	1.9042	0.455376	7.96259
TMX3	18	66340924	66382353	20	0.000174851	-0.00909446	0.0227541	-0.399684	0.68939	0.9999	0.924161	0.408993	2.08824	13	0.000113653	-0.0478654	0.0373427	-1.28179	0.199917	0.9999	0.792402	0.257922	2.43447	7	6.11979e-05	0.0138035	0.0286928	0.481077	0.630462	0.9999	1.86944	0.556368	6.28144
WDR5	9	137001209	137025094	26	0.000227307	-0.0129416	0.0327031	-0.395729	0.692305	0.9999	1.20136	0.564092	2.55856	13	0.000113653	0.062607	0.0668431	0.936626	0.348951	0.9999	1.81495	0.607651	5.42092	13	0.000113653	-0.0367129	0.0374954	-0.979129	0.327516	0.9999	0.889505	0.29948	2.64198
HTRA3	4	8271488	8308838	14	0.000122396	0.0131213	0.0332019	0.395198	0.692697	0.9999	0.565537	0.171005	1.87031	3	2.62277e-05	-0.0757875	0.0637176	-1.18943	0.234271	0.9999	NA	NA	NA	11	9.61681e-05	0.0462572	0.0388991	1.18916	0.234377	0.9999	0.768081	0.219577	2.68675
PKHD1L1	8	110374705	110543500	12	0.000104911	0.0146079	0.0372438	0.392223	0.694894	0.9999	0.611443	0.185359	2.01697	8	6.99405e-05	-0.04336	0.0456137	-0.95059	0.341812	0.9999	0.374107	0.0764013	1.83185	4	3.49702e-05	0.130536	0.0645048	2.02367	0.0430046	0.9999	1.53677	0.211196	11.1823
ZNF616	19	52617652	52643191	14	0.000122396	0.0153118	0.0394843	0.387796	0.698167	0.9999	0.499114	0.15275	1.63086	2	1.74851e-05	-0.0714011	0.0733178	-0.973858	0.330127	0.9999	NA	NA	NA	12	0.000104911	0.0507339	0.0468599	1.08267	0.278954	0.9999	0.561718	0.168754	1.86975
ENY2	8	110346551	110358189	12	0.000104911	0.0142782	0.0372435	0.383373	0.701443	0.9999	0.608887	0.184532	2.0091	8	6.99405e-05	-0.0438528	0.045613	-0.96141	0.336346	0.9999	0.371795	0.075905	1.82111	4	3.49702e-05	0.130536	0.0645048	2.02367	0.0430046	0.9999	1.53677	0.211196	11.1823
VPS37A	8	17104400	17155533	21	0.000183594	0.0111443	0.0294048	0.378997	0.70469	0.9999	1.29639	0.59111	2.84316	12	0.000104911	-0.0400057	0.0414994	-0.964008	0.335042	0.9999	0.836623	0.240264	2.9132	9	7.8683e-05	0.0627023	0.0416659	1.50488	0.132354	0.9999	3.06948	0.973643	9.67676
PTPRJ	11	48002109	48192394	31	0.000271019	0.00930835	0.0243762	0.381862	0.702564	0.9999	1.40622	0.76525	2.58407	1	8.74256e-06	0.490302	0.378429	1.29563	0.195104	0.9999	7.59277	0.442909	130.162	30	0.000262277	0.00730401	0.0244269	0.299015	0.764929	0.9999	1.31219	0.706561	2.43693
OR5D14	11	55563031	55563976	70	0.000611979	-0.00545105	0.0144923	-0.376133	0.706818	0.9999	1.04649	0.678311	1.61452	44	0.000384673	-0.0251145	0.0194525	-1.29107	0.196681	0.9999	0.714005	0.407542	1.25092	26	0.000227307	0.0190661	0.0217197	0.877825	0.380039	0.9999	1.99497	0.998794	3.98471
ARNTL2	12	27485786	27578746	60	0.000524553	-0.00622214	0.0166677	-0.373305	0.708922	0.9999	0.840489	0.508896	1.38814	20	0.000174851	0.0282737	0.0288498	0.980031	0.327071	0.9999	1.22455	0.509514	2.94303	40	0.000349702	-0.0234959	0.0204166	-1.15082	0.249805	0.9999	0.717311	0.386897	1.3299
FHIT	3	59735035	61237133	383	0.0033484	-0.00227151	0.00614716	-0.369522	0.711739	0.9999	0.958712	0.794661	1.15663	299	0.00261402	-0.00691279	0.00735081	-0.940411	0.347007	0.9999	0.964284	0.78068	1.19107	85	0.000743117	0.00280419	0.0106631	0.26298	0.792566	0.9999	0.967951	0.64572	1.45098
NPAS2	2	101436612	101613287	12	0.000104911	0.00955453	0.025943	0.368289	0.712658	0.9999	1.67642	0.610087	4.60652	7	6.11979e-05	0.0692302	0.0487603	1.41981	0.155664	0.9999	2.33057	0.624698	8.69472	5	4.37128e-05	-0.0140086	0.0306393	-0.45721	0.64752	0.9999	1.03341	0.210523	5.07279
SNX29	16	12070601	12668146	60	0.000524553	-0.00601701	0.0169293	-0.355421	0.722274	0.9999	1.28135	0.808918	2.02969	54	0.000472098	-0.0182059	0.0176079	-1.03396	0.301155	0.9999	1.10329	0.683082	1.78198	6	5.24553e-05	0.142911	0.0615536	2.32173	0.0202477	0.9999	7.82279	1.85062	33.0679
ANGPT2	8	6357174	6420784	154	0.00134635	0.00360269	0.0105169	0.342562	0.731928	0.9999	1.01771	0.760216	1.36241	59	0.000515811	0.0195709	0.0170751	1.14617	0.251726	0.9999	1.33207	0.832929	2.13034	95	0.000830543	-0.00614789	0.013341	-0.460827	0.644922	0.9999	0.896564	0.617004	1.30279
TCERG1L	10	132890654	133109984	85	0.000743117	-0.00408184	0.0119256	-0.342277	0.732143	0.9999	0.719542	0.476528	1.08648	7	6.11979e-05	-0.0584718	0.0487628	-1.19911	0.230486	0.9999	0.687862	0.199617	2.37031	79	0.000690662	-0.00138957	0.0122432	-0.113498	0.909636	0.9999	0.708926	0.458455	1.09624
CNOT7	8	17086739	17104387	20	0.000174851	0.0104165	0.0297092	0.350616	0.725877	0.9999	1.23611	0.545466	2.80121	11	9.61681e-05	-0.0436506	0.0423683	-1.03026	0.302886	0.9999	0.65403	0.162387	2.63417	9	7.8683e-05	0.0627023	0.0416659	1.50488	0.132354	0.9999	3.06948	0.973643	9.67676
ADAT3	19	1905370	1913446	13	0.000113653	0.00832735	0.0229032	0.363589	0.716165	0.9999	0.653303	0.183856	2.32141	5	4.37128e-05	-0.0989104	0.0888236	-1.11356	0.265468	0.9999	0.53534	0.0822635	3.48379	8	6.99405e-05	0.0159668	0.023705	0.673563	0.500589	0.9999	1.91979	0.279439	13.1893
KCNA5	12	5153084	5155954	19	0.000166109	-0.0113777	0.0332618	-0.342066	0.732301	0.9999	0.605931	0.237614	1.54517	11	9.61681e-05	0.0367582	0.0411383	0.893528	0.371575	0.9999	1.78039	0.572043	5.54117	8	6.99405e-05	-0.102234	0.0565207	-1.80879	0.0704829	0.9999	0.229223	0.0205462	2.55732
STOX2	4	184826508	184938875	12	0.000104911	0.012477	0.0356464	0.350021	0.726323	0.9999	1.1811	0.397813	3.50667	4	3.49702e-05	0.0844522	0.064508	1.30917	0.190475	0.9999	1.14634	0.163198	8.05215	8	6.99405e-05	-0.0191594	0.0427669	-0.447995	0.654157	0.9999	1.19714	0.322968	4.43744
SNX6	14	35030617	35099366	16	0.000139881	0.00868569	0.0248329	0.349765	0.726515	0.9999	1.31919	0.554129	3.14051	2	1.74851e-05	-0.112847	0.122108	-0.924161	0.355403	0.9999	NA	NA	NA	14	0.000122396	0.0139287	0.0253629	0.549176	0.582885	0.9999	1.66696	0.682247	4.07296
CSTF1	20	54967426	54979582	13	0.000113653	-0.0122214	0.0357832	-0.341541	0.732697	0.9999	1.0966	0.417728	2.87876	2	1.74851e-05	-0.081748	0.0912312	-0.896054	0.370224	0.9999	NA	NA	NA	11	9.61681e-05	0.000419112	0.0388986	0.0107745	0.991403	0.9999	1.44075	0.529717	3.91862
FAM210B	20	54933982	54943718	13	0.000113653	-0.0122214	0.0357832	-0.341541	0.732697	0.9999	1.0966	0.417728	2.87876	2	1.74851e-05	-0.081748	0.0912312	-0.896054	0.370224	0.9999	NA	NA	NA	11	9.61681e-05	0.000419112	0.0388986	0.0107745	0.991403	0.9999	1.44075	0.529717	3.91862
AURKA	20	54944444	54967351	13	0.000113653	-0.0122214	0.0357832	-0.341541	0.732697	0.9999	1.0966	0.417728	2.87876	2	1.74851e-05	-0.081748	0.0912312	-0.896054	0.370224	0.9999	NA	NA	NA	11	9.61681e-05	0.000419112	0.0388986	0.0107745	0.991403	0.9999	1.44075	0.529717	3.91862
MC3R	20	54823787	54824871	13	0.000113653	-0.0122214	0.0357832	-0.341541	0.732697	0.9999	1.0966	0.417728	2.87876	2	1.74851e-05	-0.081748	0.0912312	-0.896054	0.370224	0.9999	NA	NA	NA	11	9.61681e-05	0.000419112	0.0388986	0.0107745	0.991403	0.9999	1.44075	0.529717	3.91862
DNAH9	17	11501747	11873065	13	0.000113653	-0.011417	0.0351276	-0.325014	0.745171	0.9999	0.826463	0.296571	2.30312	4	3.49702e-05	-0.0865632	0.0700462	-1.2358	0.216532	0.9999	0.592984	0.0369938	9.5051	9	7.8683e-05	0.0138311	0.0406016	0.340655	0.733364	0.9999	1.42176	0.443006	4.56291
AEBP1	7	44143959	44154164	45	0.000393415	-0.00616505	0.0192447	-0.32035	0.748703	0.9999	1.07082	0.620218	1.84881	1	8.74256e-06	0.127175	0.129004	0.985829	0.324217	0.9999	6.95073	0.430328	112.269	44	0.000384673	-0.0091999	0.0194624	-0.472701	0.636426	0.9999	1.01033	0.580021	1.75987
OR5I1	11	55702931	55703876	34	0.000297247	0.00602498	0.0191338	0.314887	0.752848	0.9999	1.46465	0.798474	2.68664	5	4.37128e-05	-0.0539453	0.0576937	-0.93503	0.349773	0.9999	0.280912	0.0318397	2.47839	29	0.000253534	0.0134356	0.0202812	0.662466	0.507673	0.9999	1.8125	0.953982	3.44364
ANKFN1	17	54230835	54560007	13	0.000113653	0.0102613	0.0334028	0.3072	0.758692	0.9999	1.27906	0.491359	3.3295	5	4.37128e-05	0.0535381	0.05347	1.00127	0.316695	0.9999	2.03381	0.49379	8.37683	8	6.99405e-05	-0.0174347	0.0427751	-0.407591	0.683574	0.9999	0.972118	0.272404	3.46916
IRF2	4	185308875	185395726	18	0.000157366	-0.00868677	0.028708	-0.302591	0.762202	0.9999	0.630892	0.250066	1.59168	3	2.62277e-05	-0.0659667	0.0744886	-0.885594	0.375836	0.9999	2.56646e-153	0	NA	15	0.000131138	0.00130532	0.0311111	0.0419568	0.966533	0.9999	0.70688	0.254917	1.96017
MEIG1	10	15001437	15014850	107	0.000935454	0.00289356	0.00966175	0.299486	0.764569	0.9999	0.980629	0.692425	1.38879	43	0.00037593	0.0273085	0.0213178	1.28102	0.200187	0.9999	1.15587	0.666807	2.00362	64	0.000559524	-0.00341749	0.0108379	-0.315328	0.752513	0.9999	0.883245	0.563784	1.38373
TGFBR3	1	92145899	92371559	28	0.000244792	-0.00653748	0.021832	-0.299445	0.7646	0.9999	0.995564	0.503303	1.96929	7	6.11979e-05	0.0350708	0.0302518	1.1593	0.246336	0.9999	3.74723	0.905416	15.5086	21	0.000183594	-0.0515654	0.0314885	-1.63759	0.101507	0.9999	0.779046	0.365135	1.66216
CNTN4	3	2140549	3099645	255	0.00222935	-0.00234679	0.0080099	-0.292986	0.769533	0.9999	0.944263	0.74983	1.18911	123	0.00107533	-0.0151604	0.0116132	-1.30545	0.191741	0.9999	0.776974	0.553961	1.08977	132	0.00115402	0.00925893	0.0110494	0.83796	0.402053	0.9999	1.14626	0.835338	1.57291
C17orf97	17	260117	264457	84	0.000734375	0.00410552	0.0139817	0.293637	0.769036	0.9999	1.15166	0.775337	1.71063	23	0.000201079	0.0343983	0.0259191	1.32714	0.184462	0.9999	1.55166	0.712079	3.38114	61	0.000533296	-0.00832207	0.0165998	-0.501335	0.616135	0.9999	0.994672	0.626421	1.5794
RPL35A	3	197677051	197682721	14	0.000122396	-0.0101969	0.0346441	-0.294332	0.768504	0.9999	1.09614	0.42084	2.85507	3	2.62277e-05	-0.0801868	0.0744808	-1.07661	0.281654	0.9999	NA	NA	NA	11	9.61681e-05	0.00912616	0.0391345	0.2332	0.815606	0.9999	1.63047	0.593307	4.48071
NUP93	16	56764016	56878861	506	0.00442373	-0.00164842	0.00576249	-0.286061	0.774831	0.9999	0.962682	0.816487	1.13505	22	0.000192336	0.0314064	0.027512	1.14155	0.25364	0.9999	1.87659	0.884121	3.98316	484	0.0042314	-0.00316197	0.0058903	-0.53681	0.591399	0.9999	0.933337	0.788485	1.1048
ST3GAL5	2	86066270	86116157	85	0.000743117	-0.00335791	0.0117442	-0.285922	0.774938	0.9999	1.09767	0.749229	1.60817	1	8.74256e-06	0.34654	0.378619	0.915274	0.360048	0.9999	3.26926	0.193213	55.3176	84	0.000734375	-0.00369482	0.0117498	-0.314458	0.753173	0.9999	1.07948	0.734351	1.58681
TUBA3C	13	19747909	19755992	28	0.000244792	0.00731551	0.0258647	0.282838	0.777301	0.9999	1.0341	0.528757	2.0224	1	8.74256e-06	0.499495	0.378468	1.31978	0.186908	0.9999	7.98545	0.46557	136.966	27	0.000236049	0.00500652	0.0259252	0.193114	0.84687	0.9999	1.00715	0.504381	2.0111
DUSP14	17	35849950	35873588	12	0.000104911	-0.0104162	0.0372429	-0.279684	0.77972	0.9999	0.62688	0.189157	2.07753	2	1.74851e-05	-0.0822637	0.0912202	-0.901814	0.367156	0.9999	NA	NA	NA	10	8.74256e-05	0.0039552	0.0407974	0.0969475	0.922768	0.9999	0.869159	0.249042	3.03338
PGPEP1L	15	99511458	99551024	14	0.000122396	0.0102677	0.0368362	0.27874	0.780445	0.9999	1.12306	0.385581	3.27109	3	2.62277e-05	-0.0970819	0.0886808	-1.09473	0.273633	0.9999	NA	NA	NA	11	9.61681e-05	0.0326507	0.0404942	0.806307	0.420066	0.9999	1.48146	0.490671	4.47292
PDE8A	15	85523743	85682376	256	0.00223809	-0.00189957	0.00683897	-0.277756	0.781199	0.9999	0.9976	0.795039	1.25177	1	8.74256e-06	-0.046665	0.0352111	-1.32529	0.185075	0.9999	NA	NA	NA	255	0.00222935	-0.000141165	0.00697265	-0.0202455	0.983848	0.9999	1.00803	0.803211	1.26507
CADPS2	7	121958477	122526813	12	0.000104911	-0.0124513	0.0451658	-0.275679	0.782794	0.9999	0.913898	0.308689	2.70567	10	8.74256e-05	-0.0616987	0.0486117	-1.26922	0.204364	0.9999	0.823827	0.231413	2.93281	2	1.74851e-05	0.298304	0.122105	2.443	0.0145656	0.9999	37.2137	2.31314	598.691
CASP3	4	185548849	185570629	19	0.000166109	0.00769011	0.0280254	0.274398	0.783779	0.9999	0.936712	0.3942	2.22585	3	2.62277e-05	-0.0659667	0.0744886	-0.885594	0.375836	0.9999	2.56646e-153	0	NA	16	0.000139881	0.0198353	0.0302474	0.655767	0.511974	0.9999	1.12781	0.436907	2.91127
NTNG1	1	107682628	108024475	31	0.000271019	0.00641251	0.0235564	0.272219	0.785453	0.9999	1.41941	0.77165	2.61094	7	6.11979e-05	0.0444877	0.047135	0.943837	0.345253	0.9999	2.28679	0.66769	7.83208	24	0.000209821	-0.00626336	0.0271958	-0.230306	0.817854	0.9999	1.35608	0.673525	2.73035
LPHN3	4	62362838	62938168	75	0.000655692	0.00388125	0.0143002	0.271412	0.786074	0.9999	0.868497	0.562242	1.34157	19	0.000166109	-0.0439603	0.0399382	-1.10071	0.271024	0.9999	0.644856	0.27299	1.52328	56	0.000489583	0.0109155	0.0153146	0.712752	0.475999	0.9999	0.999862	0.602317	1.6598
TCF25	16	89939993	89977792	13	0.000113653	0.00952019	0.0357853	0.266036	0.790211	0.9999	1.69393	0.700972	4.09345	7	6.11979e-05	0.0563494	0.0487632	1.15557	0.247856	0.9999	2.95108	0.888479	9.802	6	5.24553e-05	-0.0451152	0.0526694	-0.856574	0.39168	0.9999	0.927844	0.257774	3.33972
TRDN	6	123537483	123958238	45	0.000393415	-0.00516207	0.0197429	-0.261465	0.793734	0.9999	1.11879	0.655281	1.91016	29	0.000253534	-0.0265071	0.024294	-1.09109	0.275232	0.9999	0.813695	0.419588	1.57797	16	0.000139881	0.0363341	0.0338709	1.07273	0.283394	0.9999	2.13068	0.87368	5.19616
INTS4	11	64601602	77705717	117	0.00102288	0.00287202	0.0112765	0.254692	0.798961	0.9999	1.11855	0.812408	1.54005	53	0.000463356	-0.0193567	0.0202428	-0.956227	0.338958	0.9999	1.05388	0.666206	1.66714	64	0.000559524	0.0128403	0.0135609	0.94686	0.34371	0.9999	1.19907	0.766658	1.87538
EMR1	19	6887559	6940464	727	0.00635584	-0.0011875	0.00456009	-0.260412	0.794546	0.9999	1.08913	0.954294	1.24301	8	6.99405e-05	-0.0544471	0.0456116	-1.19371	0.232591	0.9999	0.347228	0.0720553	1.67326	719	0.0062859	-0.000649695	0.00458276	-0.141769	0.887262	0.9999	1.10049	0.963719	1.25667
CELSR1	22	46756730	46933067	24	0.000209821	0.0057646	0.0217596	0.264922	0.79107	0.9999	1.187	0.569853	2.4725	10	8.74256e-05	-0.0447323	0.0387283	-1.15503	0.248078	0.9999	0.692846	0.205523	2.33568	14	0.000122396	0.0290545	0.026302	1.10465	0.269311	0.9999	1.65768	0.655088	4.19473
NAA16	13	41885340	41951166	47	0.0004109	0.00468611	0.0185071	0.253207	0.800108	0.9999	0.976642	0.570381	1.67227	23	0.000201079	0.0244799	0.0256918	0.95283	0.340676	0.9999	1.0923	0.504617	2.3644	24	0.000209821	-0.0166565	0.0266769	-0.624379	0.532379	0.9999	0.8816	0.417028	1.86371
OR5W2	11	55681125	55682058	33	0.000288504	0.00508359	0.0193477	0.262748	0.792744	0.9999	1.40772	0.756402	2.61985	5	4.37128e-05	-0.0539453	0.0576937	-0.93503	0.349773	0.9999	0.280912	0.0318397	2.47839	28	0.000244792	0.0125627	0.0205365	0.611727	0.540719	0.9999	1.75107	0.905754	3.3853
OR5L2	11	55594694	55595630	29	0.000253534	0.00497265	0.020615	0.241215	0.809388	0.9999	1.40506	0.727937	2.71204	5	4.37128e-05	-0.0539453	0.0576937	-0.93503	0.349773	0.9999	0.280912	0.0318397	2.47839	24	0.000209821	0.0135955	0.0220716	0.615971	0.537914	0.9999	1.80082	0.891307	3.63844
OR5D18	11	55587105	55588047	29	0.000253534	0.00497265	0.020615	0.241215	0.809388	0.9999	1.40506	0.727937	2.71204	5	4.37128e-05	-0.0539453	0.0576937	-0.93503	0.349773	0.9999	0.280912	0.0318397	2.47839	24	0.000209821	0.0135955	0.0220716	0.615971	0.537914	0.9999	1.80082	0.891307	3.63844
OR5L1	11	55578942	55579878	29	0.000253534	0.00497265	0.020615	0.241215	0.809388	0.9999	1.40506	0.727937	2.71204	5	4.37128e-05	-0.0539453	0.0576937	-0.93503	0.349773	0.9999	0.280912	0.0318397	2.47839	24	0.000209821	0.0135955	0.0220716	0.615971	0.537914	0.9999	1.80082	0.891307	3.63844
HSPBP1	19	55773590	55791751	21	0.000183594	-0.00695473	0.0292567	-0.237714	0.812103	0.9999	1.09184	0.49926	2.38776	10	8.74256e-05	0.0513475	0.0449644	1.14196	0.253471	0.9999	1.94092	0.670103	5.62178	11	9.61681e-05	-0.0497462	0.0385224	-1.29136	0.19658	0.9999	0.684008	0.204667	2.28599
TBC1D8	2	101623689	101767846	13	0.000113653	0.00600066	0.025434	0.235931	0.813486	0.9999	1.42758	0.531332	3.83563	8	6.99405e-05	0.0503425	0.0456115	1.10372	0.269714	0.9999	1.74899	0.495995	6.1673	5	4.37128e-05	-0.0140086	0.0306393	-0.45721	0.64752	0.9999	1.03341	0.210523	5.07279
RPL31	2	101618690	101636155	13	0.000113653	0.00600066	0.025434	0.235931	0.813486	0.9999	1.42758	0.531332	3.83563	8	6.99405e-05	0.0503425	0.0456115	1.10372	0.269714	0.9999	1.74899	0.495995	6.1673	5	4.37128e-05	-0.0140086	0.0306393	-0.45721	0.64752	0.9999	1.03341	0.210523	5.07279
GPR133	12	131438451	131626008	26	0.000227307	-0.00556935	0.0213255	-0.261159	0.79397	0.9999	1.38737	0.694316	2.77223	6	5.24553e-05	0.0641673	0.0570371	1.12501	0.260585	0.9999	1.52982	0.320595	7.30002	20	0.000174851	-0.0169016	0.0229928	-0.735084	0.462289	0.9999	1.3647	0.631526	2.94907
RPS6KA2	6	166822853	167275771	64	0.000559524	-0.00420431	0.0166189	-0.252983	0.800281	0.9999	1.11868	0.72273	1.73154	8	6.99405e-05	0.0482412	0.0456121	1.05764	0.290219	0.9999	2.23489	0.62728	7.96251	56	0.000489583	-0.0122308	0.0178443	-0.685415	0.493082	0.9999	1.02676	0.644469	1.63581
CORIN	4	47596017	47840059	22	0.000192336	-0.0045156	0.0191039	-0.236371	0.813145	0.9999	1.01765	0.468762	2.20923	6	5.24553e-05	0.0431999	0.0297892	1.45019	0.147006	0.9999	2.27267	0.481752	10.7214	16	0.000139881	-0.0376801	0.0248433	-1.51671	0.129339	0.9999	0.666939	0.276561	1.60835
MYOM1	18	3066804	3220106	24	0.000209821	-0.00657667	0.0257652	-0.255254	0.798527	0.9999	1.28149	0.618731	2.65415	6	5.24553e-05	0.0656404	0.0555702	1.18122	0.237517	0.9999	3.09074	0.867392	11.0131	18	0.000157366	-0.0263523	0.0290797	-0.90621	0.364825	0.9999	0.857067	0.351725	2.08846
HDGFRP3	15	83806803	83876770	16	0.000139881	0.0090652	0.0366464	0.247369	0.804623	0.9999	0.82503	0.324638	2.09672	3	2.62277e-05	0.125141	0.116214	1.07682	0.281562	0.9999	2.0718	0.331844	12.9348	13	0.000113653	-0.00375127	0.0386166	-0.0971414	0.922614	0.9999	0.679993	0.236515	1.95502
GBE1	3	81538849	81810950	21	0.000183594	0.00686706	0.028969	0.237048	0.812619	0.9999	1.53444	0.709852	3.31689	3	2.62277e-05	0.0991512	0.088696	1.11788	0.26362	0.9999	6.93139	0.945341	50.8221	18	0.000157366	-0.00415227	0.0306488	-0.135479	0.892233	0.9999	1.24377	0.547207	2.82702
BNC1	15	83924654	83953468	13	0.000113653	0.00932066	0.0375865	0.247978	0.804151	0.9999	0.768551	0.266705	2.2147	1	8.74256e-06	0.174274	0.129006	1.3509	0.176728	0.9999	10.2903	0.638427	165.863	12	0.000104911	-0.00598053	0.0392912	-0.152211	0.879021	0.9999	0.577305	0.189862	1.75538
DPP10	2	115199898	116602326	13	0.000113653	0.00844699	0.0362948	0.232733	0.815969	0.9999	1.23359	0.398028	3.82323	3	2.62277e-05	-0.0839753	0.0719706	-1.1668	0.243291	0.9999	NA	NA	NA	10	8.74256e-05	0.0399832	0.0420289	0.951326	0.341439	0.9999	2.04111	0.641859	6.4907
FBXL7	5	15500304	15939900	19	0.000166109	-0.00690549	0.0289777	-0.238303	0.811646	0.9999	1.18664	0.490186	2.87261	4	3.49702e-05	-0.0837951	0.0645069	-1.29901	0.193941	0.9999	NA	NA	NA	15	0.000131138	0.0125321	0.0324334	0.386396	0.699204	0.9999	1.90988	0.756846	4.81952
DCLK2	4	150999425	151178608	32	0.000279762	-0.00578799	0.0232703	-0.248729	0.803571	0.9999	0.857706	0.428835	1.71548	5	4.37128e-05	-0.0709638	0.0576951	-1.22998	0.218704	0.9999	NA	NA	NA	27	0.000236049	0.00687487	0.0254301	0.270343	0.786896	0.9999	1.01855	0.48882	2.12233
ATM	11	108093558	108239826	13	0.000113653	0.0072271	0.027312	0.264613	0.791308	0.9999	0.810364	0.215472	3.04768	2	1.74851e-05	-0.0811268	0.0912232	-0.889322	0.37383	0.9999	NA	NA	NA	11	9.61681e-05	0.0159267	0.0286247	0.556398	0.577939	0.9999	10.4764	0.851292	128.927
ZNF106	15	42705020	42764516	12	0.000104911	-0.00808588	0.0372438	-0.217107	0.828125	0.9999	1.07066	0.377112	3.03971	7	6.11979e-05	-0.0565673	0.0487601	-1.16011	0.246002	0.9999	0.378571	0.0769794	1.86174	5	4.37128e-05	0.0597999	0.0576983	1.03642	0.300004	0.9999	3.31592	0.807041	13.6243
C20orf203	20	31219426	31239783	14	0.000122396	-0.00754881	0.0356255	-0.211893	0.83219	0.9999	0.513567	0.158234	1.66684	3	2.62277e-05	-0.0850414	0.0745134	-1.14129	0.253749	0.9999	NA	NA	NA	11	9.61681e-05	0.0154143	0.0405625	0.380014	0.703935	0.9999	0.820036	0.235231	2.85872
ZDHHC2	8	17013835	17080241	19	0.000166109	0.00610518	0.0300222	0.203356	0.838857	0.9999	1.08545	0.475027	2.48028	10	8.74256e-05	-0.0549961	0.0432912	-1.27038	0.203951	0.9999	0.424914	0.101142	1.78514	9	7.8683e-05	0.0627023	0.0416659	1.50488	0.132354	0.9999	3.06948	0.973643	9.67676
TM6SF1	15	83776323	83806111	14	0.000122396	0.00794639	0.0388744	0.204412	0.838032	0.9999	0.644179	0.228681	1.81461	3	2.62277e-05	0.125141	0.116214	1.07682	0.281562	0.9999	2.0718	0.331844	12.9348	11	9.61681e-05	-0.00681912	0.0412507	-0.165309	0.868701	0.9999	0.459861	0.13617	1.55299
FBXW4	10	103370420	103454743	26	0.000227307	-0.00370961	0.0183139	-0.202557	0.839481	0.9999	0.798267	0.37809	1.68539	1	8.74256e-06	-0.40315	0.378738	-1.06446	0.287122	0.9999	NA	NA	NA	25	0.000218564	-0.00277364	0.0183353	-0.151273	0.87976	0.9999	0.861222	0.404317	1.83446
ZNF883	9	115759399	115774472	23	0.000201079	-0.00483317	0.0249378	-0.19381	0.846325	0.9999	0.939467	0.422792	2.08755	11	9.61681e-05	0.0316206	0.0348746	0.906693	0.364569	0.9999	2.16023	0.704001	6.62869	12	0.000104911	-0.0429347	0.0356569	-1.2041	0.228549	0.9999	0.500034	0.153066	1.6335
AMY2A	1	104159998	104262492	26	0.000227307	0.00530929	0.0278528	0.190619	0.848824	0.9999	1.09894	0.544772	2.21684	17	0.000148623	0.0399109	0.035171	1.13477	0.256473	0.9999	1.51506	0.662213	3.46628	9	7.8683e-05	-0.0528874	0.0456126	-1.15949	0.246256	0.9999	0.504825	0.131279	1.94127
PDE12	3	57541980	57547768	24	0.000209821	0.0149986	0.080954	0.185273	0.853015	0.9999	1.08094	0.496897	2.35146	3	2.62277e-05	0.293786	0.218621	1.34381	0.179008	0.9999	2.47616	0.432686	14.1705	21	0.000183594	-0.0292487	0.0870959	-0.335822	0.737005	0.9999	0.885339	0.370338	2.11651
ISOC2	19	55964345	55973049	55	0.000480841	-0.00287902	0.0175612	-0.163942	0.869777	0.9999	0.901402	0.541232	1.50125	28	0.000244792	-0.030757	0.0247052	-1.24496	0.213147	0.9999	0.799349	0.399679	1.59868	27	0.000236049	0.025675	0.0249605	1.02862	0.303656	0.9999	1.30528	0.613924	2.77518
TM7SF3	12	27124505	27167339	39	0.00034096	-0.00328348	0.0209424	-0.156786	0.875413	0.9999	0.941092	0.516155	1.71587	21	0.000183594	0.0259904	0.0287663	0.903502	0.36626	0.9999	1.22455	0.509514	2.94303	18	0.000157366	-0.0362842	0.0305429	-1.18798	0.234842	0.9999	0.857581	0.365955	2.00966
STK38L	12	27397077	27478890	60	0.000524553	-0.00257944	0.0165983	-0.155404	0.876503	0.9999	0.919797	0.560859	1.50845	20	0.000174851	0.0282737	0.0288498	0.980031	0.327071	0.9999	1.22455	0.509514	2.94303	40	0.000349702	-0.0178383	0.0202894	-0.879196	0.379295	0.9999	0.826083	0.451397	1.51178
PLEKHG4B	5	140372	190087	71	0.000620722	-0.00262882	0.0162001	-0.162272	0.871092	0.9999	1.19836	0.794787	1.80687	31	0.000271019	0.0227832	0.0239115	0.952813	0.340685	0.9999	1.74499	0.95227	3.19762	40	0.000349702	-0.0241737	0.0220181	-1.0979	0.272249	0.9999	0.92567	0.527483	1.62444
ATP13A2	1	17312452	17338423	12	0.000104911	-0.00613008	0.0375211	-0.163377	0.870222	0.9999	1.57654	0.536451	4.63322	10	8.74256e-05	-0.0379335	0.0411639	-0.921523	0.356778	0.9999	1.14368	0.321857	4.06392	2	1.74851e-05	0.150053	0.0912201	1.64496	0.0999782	0.9999	7.60726	0.916466	63.1452
MYO16	13	109248499	109860355	20	0.000174851	-0.00541047	0.0307291	-0.17607	0.860239	0.9999	0.700507	0.293549	1.67165	8	6.99405e-05	0.0583415	0.0493129	1.18309	0.236774	0.9999	1.67792	0.476484	5.90872	12	0.000104911	-0.0458724	0.0392864	-1.16764	0.242951	0.9999	0.386799	0.120332	1.24334
XIRP2	2	167744996	168116261	16	0.000139881	-0.00392885	0.023682	-0.1659	0.868236	0.9999	1.79899	0.812446	3.9835	11	9.61681e-05	0.0420325	0.0380586	1.10442	0.269413	0.9999	2.5456	0.940176	6.89241	5	4.37128e-05	-0.0329632	0.0302502	-1.08969	0.275851	0.9999	1.08861	0.312639	3.79057
SMCO4	11	93211638	93276546	15	0.000131138	0.00679065	0.0408539	0.166218	0.867985	0.9999	1.04222	0.386298	2.81187	8	6.99405e-05	0.0494708	0.047452	1.04254	0.29716	0.9999	2.42232	0.749148	7.83244	7	6.11979e-05	-0.115458	0.0803092	-1.43767	0.150527	0.9999	0.2238	0.0251755	1.98949
XYLT1	16	17196180	17564738	60	0.000524553	0.00237489	0.0132184	0.179666	0.857415	0.9999	1.09643	0.681372	1.76433	4	3.49702e-05	0.0362109	0.0315319	1.14839	0.250808	0.9999	1.32169	0.198995	8.77835	56	0.000489583	-0.0048468	0.0145599	-0.332886	0.73922	0.9999	1.02818	0.627035	1.68597
CASS4	20	54987167	55034396	12	0.000104911	-0.0066076	0.0372446	-0.177411	0.859186	0.9999	1.25106	0.468807	3.33858	2	1.74851e-05	-0.081748	0.0912312	-0.896054	0.370224	0.9999	NA	NA	NA	10	8.74256e-05	0.00841911	0.0407972	0.206365	0.836506	0.9999	1.69215	0.609304	4.69939
BCAT1	12	24962957	25102393	48	0.000419643	0.00307257	0.019689	0.156055	0.87599	0.9999	1.08418	0.631419	1.8616	1	8.74256e-06	-0.404101	0.378686	-1.06712	0.28592	0.9999	NA	NA	NA	47	0.0004109	0.00417609	0.0197157	0.211816	0.832251	0.9999	1.12776	0.655143	1.94132
PTGIS	20	48120410	48184707	32	0.000279762	-0.00293449	0.0197048	-0.148922	0.881615	0.9999	0.810807	0.412633	1.5932	16	0.000139881	-0.041043	0.0331839	-1.23683	0.216148	0.9999	0.678081	0.271038	1.69642	16	0.000139881	0.0178182	0.0244878	0.727634	0.466838	0.9999	0.807695	0.296273	2.20192
OR5D16	11	55606227	55607214	27	0.000236049	0.00299521	0.0208245	0.143831	0.885634	0.9999	1.40814	0.72153	2.74812	5	4.37128e-05	-0.0539453	0.0576937	-0.93503	0.349773	0.9999	0.280912	0.0318397	2.47839	22	0.000192336	0.0115244	0.0223292	0.516112	0.605776	0.9999	1.82285	0.890079	3.73315
TRIM51	11	55650772	55659284	27	0.000236049	0.00299521	0.0208245	0.143831	0.885634	0.9999	1.40814	0.72153	2.74812	5	4.37128e-05	-0.0539453	0.0576937	-0.93503	0.349773	0.9999	0.280912	0.0318397	2.47839	22	0.000192336	0.0115244	0.0223292	0.516112	0.605776	0.9999	1.82285	0.890079	3.73315
TPK1	7	144149033	144533146	100	0.000874256	0.00170814	0.0111447	0.153268	0.878187	0.9999	1.25238	0.869973	1.80289	14	0.000122396	0.0370657	0.0364993	1.01552	0.309859	0.9999	1.74999	0.67497	4.53717	86	0.00075186	-0.00192645	0.0117027	-0.164616	0.869246	0.9999	1.19254	0.804332	1.76812
OCA2	15	28000022	28344458	18	0.000157366	0.00452542	0.0299742	0.150977	0.879994	0.9999	1.3102	0.587493	2.92194	4	3.49702e-05	-0.0599478	0.063753	-0.940314	0.347056	0.9999	953539	0	NA	14	0.000122396	0.0228365	0.0339666	0.672323	0.501378	0.9999	1.67212	0.711613	3.92908
PTPRN2	7	157331749	158380482	86	0.00075186	0.00144353	0.0126057	0.114513	0.908831	0.9999	0.696135	0.463888	1.04466	25	0.000218564	-0.0309116	0.0255555	-1.20959	0.226438	0.9999	0.508948	0.220199	1.17634	61	0.000533296	0.0118449	0.0144884	0.817543	0.413618	0.9999	0.80634	0.50284	1.29302
OR5D13	11	55540913	55541858	76	0.000664434	-0.000297907	0.0139393	-0.0213717	0.982949	0.9999	1.10391	0.729272	1.671	45	0.000393415	-0.0241371	0.019427	-1.24245	0.214069	0.9999	0.756203	0.436251	1.31081	31	0.000271019	0.0249872	0.0200072	1.24891	0.211697	0.9999	2.11004	1.10961	4.01248
KCNB1	20	47988504	48100490	27	0.000236049	-0.00169367	0.0208637	-0.0811779	0.935301	0.9999	0.644583	0.291209	1.42677	12	0.000104911	-0.0514608	0.0372441	-1.38172	0.167059	0.9999	0.47647	0.150881	1.50465	15	0.000131138	0.021063	0.025185	0.836333	0.402967	0.9999	0.858868	0.285347	2.58511
HIST1H3G	6	26271145	26271612	28	0.000244792	0.00201012	0.0245064	0.0820242	0.934627	0.9999	1.00295	0.520183	1.93374	21	0.000183594	-0.0274464	0.028155	-0.974834	0.329643	0.9999	0.682906	0.303205	1.5381	7	6.11979e-05	0.0940315	0.0497624	1.88961	0.0588102	0.9999	2.47245	0.708	8.6342
GOLGA6L4	15	84904524	85787993	372	0.00325223	0.000568758	0.00598571	0.0950192	0.9243	0.9999	0.988866	0.818766	1.1943	102	0.000891741	0.0117938	0.0124494	0.947335	0.343468	0.9999	1.12076	0.782928	1.60437	270	0.00236049	-0.00280041	0.00682346	-0.410409	0.681506	0.9999	0.953455	0.763732	1.19031
HIST1H2BI	6	26273203	26273640	27	0.000236049	0.000943168	0.0244622	0.0385561	0.969244	0.9999	1.0453	0.528049	2.06921	21	0.000183594	-0.0290508	0.0274456	-1.05849	0.289834	0.9999	0.73268	0.322613	1.66397	6	5.24553e-05	0.116787	0.053936	2.16529	0.0303655	0.9999	2.80691	0.700673	11.2446
B4GALT5	20	48249482	48330421	35	0.00030599	-0.0023551	0.0190498	-0.123628	0.90161	0.9999	0.871526	0.462074	1.6438	19	0.000166109	-0.0332658	0.0303124	-1.09743	0.272452	0.9999	0.793964	0.349145	1.80549	16	0.000139881	0.0178182	0.0244878	0.727634	0.466838	0.9999	0.807695	0.296273	2.20192
OR8K3	11	56085782	56086721	36	0.000314732	0.00117369	0.0217672	0.0539201	0.956999	0.9999	1.02572	0.542445	1.93957	16	0.000139881	-0.0314057	0.032537	-0.965229	0.33443	0.9999	0.671216	0.236408	1.90573	20	0.000174851	0.0275959	0.0292825	0.942402	0.345987	0.9999	1.70464	0.7479	3.88526
ZNF766	19	52772823	52795977	38	0.000332217	-0.00205814	0.0211675	-0.0972308	0.922543	0.9999	0.847005	0.459189	1.56236	24	0.000209821	-0.0269796	0.0253358	-1.06488	0.286931	0.9999	0.993782	0.479469	2.05978	14	0.000122396	0.0555007	0.0385005	1.44156	0.149427	0.9999	0.731622	0.235214	2.27567
MYO5A	15	52599479	52821247	18	0.000157366	0.00142188	0.0309569	0.045931	0.963365	0.9999	0.8161	0.301217	2.2111	9	7.8683e-05	0.0596016	0.057637	1.03409	0.301096	0.9999	1.22334	0.320917	4.66342	9	7.8683e-05	-0.0221627	0.0366995	-0.603898	0.545911	0.9999	0.49281	0.11065	2.19487
LRRC14B	5	191625	195468	35	0.00030599	-0.00113331	0.0240703	-0.0470832	0.962447	0.9999	1.20417	0.683003	2.123	11	9.61681e-05	0.0503184	0.0413743	1.21617	0.223919	0.9999	2.51097	1.02232	6.1673	24	0.000209821	-0.0274484	0.0295902	-0.927619	0.353605	0.9999	0.846268	0.407964	1.75547
MIB2	1	1550794	1565990	19	0.000166109	-0.00119727	0.0308956	-0.0387522	0.969088	0.9999	1.47651	0.676441	3.22287	11	9.61681e-05	0.054653	0.0446608	1.22373	0.221052	0.9999	2.55199	1.00885	6.4555	8	6.99405e-05	-0.0524429	0.0427803	-1.22587	0.220249	0.9999	0.401912	0.0808369	1.99826
DNER	2	230222344	230579286	19	0.000166109	-0.00034325	0.0196626	-0.017457	0.986072	0.9999	0.910759	0.403569	2.05537	5	4.37128e-05	-0.0648986	0.0679569	-0.954997	0.339579	0.9999	1.24157	0.174137	8.85224	14	0.000122396	0.00555905	0.0205398	0.270648	0.786662	0.9999	1.46907	0.581025	3.71442
SULT1C3	2	108863650	108881807	22	0.000192336	0.0038039	0.0282632	0.134588	0.892937	0.9999	1.45311	0.716329	2.94772	7	6.11979e-05	0.0599767	0.0533927	1.12331	0.261305	0.9999	3.05552	0.989882	9.43162	15	0.000131138	-0.0180613	0.0333112	-0.542198	0.587682	0.9999	0.919765	0.373391	2.26564
LIMS1	2	109150810	109303702	22	0.000192336	-0.000206209	0.0282634	-0.00729598	0.994179	0.9999	1.31471	0.637354	2.71196	7	6.11979e-05	0.0599767	0.0533927	1.12331	0.261305	0.9999	3.05552	0.989882	9.43162	15	0.000131138	-0.0236319	0.0333113	-0.709427	0.478059	0.9999	0.758284	0.296615	1.93852
SULT1C4	2	108994420	109004270	22	0.000192336	-0.000206209	0.0282634	-0.00729598	0.994179	0.9999	1.31471	0.637354	2.71196	7	6.11979e-05	0.0599767	0.0533927	1.12331	0.261305	0.9999	3.05552	0.989882	9.43162	15	0.000131138	-0.0236319	0.0333113	-0.709427	0.478059	0.9999	0.758284	0.296615	1.93852
GCC2	2	109065576	109125854	22	0.000192336	-0.000206209	0.0282634	-0.00729598	0.994179	0.9999	1.31471	0.637354	2.71196	7	6.11979e-05	0.0599767	0.0533927	1.12331	0.261305	0.9999	3.05552	0.989882	9.43162	15	0.000131138	-0.0236319	0.0333113	-0.709427	0.478059	0.9999	0.758284	0.296615	1.93852
ZNF814	19	58380746	58400442	26	0.000227307	0.00174975	0.0139368	0.12555	0.900089	0.9999	0.886777	0.411797	1.90962	4	3.49702e-05	0.229318	0.207519	1.10504	0.269141	0.9999	2.32125	0.45737	11.7809	22	0.000192336	0.000718289	0.0139681	0.0514234	0.958988	0.9999	0.711643	0.29705	1.70488
ANKRD17	4	73940501	74124502	13	0.000113653	-0.000646177	0.0374988	-0.0172319	0.986252	0.9999	1.45232	0.595023	3.54479	2	1.74851e-05	0.10634	0.0912203	1.16575	0.243717	0.9999	5.57554	0.728958	42.6454	11	9.61681e-05	-0.0224012	0.0411349	-0.544579	0.586043	0.9999	1.10662	0.414104	2.95722
ZNF479	7	57187325	57207571	45	0.000393415	0.000586204	0.0190277	0.0308079	0.975423	0.9999	0.901496	0.510743	1.5912	2	1.74851e-05	0.107358	0.09122	1.17692	0.239229	0.9999	5.91164	0.81585	42.8356	43	0.00037593	-0.0042708	0.0194554	-0.219517	0.826247	0.9999	0.78846	0.437578	1.4207
HFM1	1	91726322	91870426	26	0.000227307	0.00248277	0.0260989	0.0951295	0.924212	0.9999	1.34445	0.675662	2.67521	3	2.62277e-05	0.0817316	0.0690543	1.18358	0.236578	0.9999	12.9789	1.81998	92.5564	23	0.000201079	-0.0107111	0.028188	-0.379989	0.703954	0.9999	1.22718	0.59785	2.51898
C15orf38	15	90443831	90456222	18	0.000157366	0.000620946	0.0374703	0.0165717	0.986778	0.9999	0.860151	0.331098	2.23457	1	8.74256e-06	0.174488	0.129013	1.35249	0.176219	0.9999	10.6182	0.658605	171.19	17	0.000148623	-0.0153961	0.0391578	-0.393181	0.694186	0.9999	0.69841	0.255646	1.90802
SNX14	6	86215214	86303629	21	0.000183594	-0.00300835	0.02817	-0.106793	0.914953	0.9999	1.09574	0.494586	2.4276	2	1.74851e-05	0.0987912	0.109364	0.903321	0.366355	0.9999	13.0195	0.808492	209.658	19	0.000166109	-0.010242	0.0291535	-0.351312	0.725354	0.9999	0.950459	0.420177	2.14998
PRMT5	14	23389732	23398661	30	0.000262277	0.00259081	0.0236284	0.109648	0.912689	0.9999	0.882744	0.437596	1.78072	8	6.99405e-05	-0.0633786	0.0487614	-1.29977	0.19368	0.9999	1.02692e-06	0	NA	22	0.000192336	0.0228309	0.0270095	0.845291	0.397948	0.9999	1.17128	0.528302	2.59682
HAUS4	14	23415436	23426351	30	0.000262277	0.000414832	0.0235184	0.0176386	0.985927	0.9999	0.827185	0.41042	1.66716	8	6.99405e-05	-0.0633786	0.0487614	-1.29977	0.19368	0.9999	1.02692e-06	0	NA	22	0.000192336	0.019751	0.0268458	0.735723	0.461899	0.9999	1.08099	0.48778	2.39561
C11orf65	11	108201925	108338258	13	0.000113653	0.000635069	0.026442	0.0240174	0.980839	0.9999	3.27535	0.19395	55.313	4	3.49702e-05	-0.0790004	0.0645041	-1.22473	0.220675	0.9999	NA	NA	NA	9	7.8683e-05	0.0167203	0.0289895	0.576769	0.564095	0.9999	3.27535	0.19395	55.313
MYO18A	17	27400527	27507407	12	0.000104911	-0.00267987	0.0421952	-0.0635113	0.949359	0.9999	1.63022	0.619271	4.29154	2	1.74851e-05	-0.110593	0.122108	-0.905699	0.365095	0.9999	NA	NA	NA	10	8.74256e-05	0.0119604	0.0449641	0.265999	0.79024	0.9999	2.24503	0.813775	6.19356
EMP3	19	48828628	48833810	20	0.000174851	-0.00225854	0.0297686	-0.0758699	0.939523	0.9999	1.16247	0.528112	2.5588	3	2.62277e-05	-0.0779183	0.074482	-1.04614	0.295498	0.9999	NA	NA	NA	17	0.000148623	0.0121241	0.0324741	0.373345	0.708892	0.9999	1.53627	0.673425	3.50468
CCDC114	19	48799708	48825191	20	0.000174851	-0.00238122	0.0297686	-0.0799911	0.936244	0.9999	1.16139	0.527585	2.5566	3	2.62277e-05	-0.0786858	0.0744817	-1.05644	0.290765	0.9999	NA	NA	NA	17	0.000148623	0.0121241	0.0324741	0.373345	0.708892	0.9999	1.53627	0.673425	3.50468
SIX2	2	45232323	45236542	139	0.00121522	-0.000967413	0.0106557	-0.0907883	0.927661	0.9999	1.04278	0.763192	1.4248	1	8.74256e-06	-0.341751	0.378584	-0.902709	0.36668	0.9999	NA	NA	NA	138	0.00120647	-0.000697133	0.0106599	-0.0653976	0.947857	0.9999	1.05081	0.7689	1.43607
OR2T27	1	248813231	248814185	12	0.000104911	-0.00203091	0.0261057	-0.0777954	0.937991	0.9999	1.02542	0.368667	2.85215	4	3.49702e-05	-0.069846	0.0645047	-1.0828	0.278895	0.9999	NA	NA	NA	8	6.99405e-05	0.0112519	0.0285477	0.394143	0.693476	0.9999	1.60577	0.493986	5.21979
OR2T35	1	248801587	248802559	12	0.000104911	-0.00203091	0.0261057	-0.0777954	0.937991	0.9999	1.02542	0.368667	2.85215	4	3.49702e-05	-0.069846	0.0645047	-1.0828	0.278895	0.9999	NA	NA	NA	8	6.99405e-05	0.0112519	0.0285477	0.394143	0.693476	0.9999	1.60577	0.493986	5.21979
OR14I1	1	248844669	248845605	12	0.000104911	-0.00203091	0.0261057	-0.0777954	0.937991	0.9999	1.02542	0.368667	2.85215	4	3.49702e-05	-0.069846	0.0645047	-1.0828	0.278895	0.9999	NA	NA	NA	8	6.99405e-05	0.0112519	0.0285477	0.394143	0.693476	0.9999	1.60577	0.493986	5.21979
ALDH1A3	15	101420008	101456830	77	0.000673177	-0.000726957	0.0133416	-0.0544879	0.956546	0.9999	0.959983	0.636302	1.44832	2	1.74851e-05	-0.0744629	0.0733012	-1.01585	0.309701	0.9999	NA	NA	NA	75	0.000655692	0.0018	0.0135679	0.132666	0.894457	0.9999	1.00767	0.66596	1.52472
CCDC111	4	185570766	185616112	21	0.000183594	0.00198427	0.02679	0.0740675	0.940957	0.9999	0.891006	0.39488	2.01046	4	3.49702e-05	-0.068918	0.0645069	-1.06838	0.285349	0.9999	NA	NA	NA	17	0.000148623	0.0167612	0.029449	0.56916	0.569247	0.9999	1.1481	0.467916	2.81702
SYBU	8	110586404	110704020	12	0.000104911	-0.00149289	0.0372454	-0.0400826	0.968027	0.9999	0.387661	0.105454	1.42508	3	2.62277e-05	-0.0809098	0.0744918	-1.08616	0.277409	0.9999	NA	NA	NA	9	7.8683e-05	0.0249771	0.0430061	0.58078	0.561389	0.9999	0.603758	0.153463	2.37532
MTR	1	236958580	237067281	21	0.000183594	0.000111416	0.0297673	0.00374289	0.997014	0.9999	1.23821	0.537875	2.8504	4	3.49702e-05	0.0711071	0.0700443	1.01517	0.310024	0.9999	3.03449	0.462182	19.9232	17	0.000148623	-0.0155578	0.0328842	-0.473109	0.636136	0.9999	1.01601	0.401719	2.56966
TUSC5	17	1182956	1204281	22	0.000192336	-8.60838e-05	0.0293746	-0.00293055	0.997662	0.9999	1.48886	0.721529	3.07221	5	4.37128e-05	-0.0770921	0.0635864	-1.2124	0.225359	0.9999	NA	NA	NA	17	0.000148623	0.0208046	0.0331192	0.628174	0.52989	0.9999	1.97327	0.905232	4.30143
EIF3B	7	2394473	2420377	14	0.000122396	2.29123e-05	0.0356233	0.000643182	0.999487	0.9999	1.11503	0.415933	2.98918	1	8.74256e-06	-0.385378	0.378514	-1.01813	0.308615	0.9999	NA	NA	NA	13	0.000113653	0.00346704	0.0357821	0.0968932	0.922811	0.9999	1.11503	0.415933	2.98918
KDM5A	12	389222	498620	39	0.00034096	0.00338464	0.0207694	0.162963	0.870548	0.9999	1.05098	0.572311	1.92999	9	7.8683e-05	0.0394107	0.0445345	0.884949	0.376184	0.9999	2.8709	0.916075	8.99718	30	0.000262277	-0.00662694	0.0234775	-0.282268	0.777738	0.9999	0.756015	0.369809	1.54555
SHC2	19	416582	460996	18	0.000157366	-0.0599498	0.0312496	-1.91842	0.0550579	0.966459	0.520151	0.207878	1.30152	4	3.49702e-05	-0.0670335	0.0765864	-0.875266	0.381429	0.9999	0.685336	0.109722	4.28068	14	0.000122396	-0.0585312	0.034228	-1.71004	0.0872585	0.9999	0.479173	0.165797	1.38487
HIST1H2BD	6	26158348	26171576	12	0.000104911	0.0485482	0.0261068	1.85959	0.0629429	0.9999	2.04435	0.788564	5.29995	2	1.74851e-05	-0.0798777	0.0912215	-0.875645	0.381223	0.9999	NA	NA	NA	10	8.74256e-05	0.0600059	0.0272463	2.20235	0.0276407	0.9999	2.88708	1.03854	8.02586
WDR36	5	110427869	110466200	40	0.000349702	0.03584	0.0208406	1.71972	0.0854834	0.9999	1.5999	0.912737	2.8044	34	0.000297247	0.0194244	0.0223487	0.869152	0.384764	0.9999	1.3988	0.768231	2.54694	6	5.24553e-05	0.145218	0.0576935	2.51705	0.0118341	0.9999	4.54368	0.860806	23.9834
HES4	1	934341	935552	48	0.000419643	0.0298237	0.0193162	1.54398	0.122594	0.9999	1.29415	0.767975	2.18082	15	0.000131138	0.0327707	0.0378424	0.865977	0.386503	0.9999	1.29144	0.502454	3.31932	33	0.000288504	0.0287786	0.0224604	1.2813	0.200087	0.9999	1.29664	0.693069	2.42584
UBN1	16	4896665	4932363	15	0.000131138	0.0506433	0.0337565	1.50025	0.133549	0.9999	2.12487	0.872507	5.17484	10	8.74256e-05	0.0360889	0.0416234	0.867034	0.385923	0.9999	1.7561	0.576483	5.34951	5	4.37128e-05	0.0785975	0.0576941	1.36231	0.173099	0.9999	3.01621	0.669767	13.5832
CHRFAM7A	15	30653442	30685864	97	0.000848028	0.0141148	0.0114195	1.23602	0.216451	0.9999	1.29402	0.911551	1.83697	66	0.000577009	0.0122621	0.0140189	0.87468	0.381748	0.9999	1.24539	0.816896	1.89865	31	0.000271019	0.0176788	0.0196541	0.899497	0.368388	0.9999	1.42289	0.757149	2.674
DGKB	7	14184673	14942550	38	0.000332217	-0.0309175	0.0216059	-1.43098	0.152437	0.9999	0.703051	0.37997	1.30084	12	0.000104911	-0.033957	0.0391112	-0.868218	0.385275	0.9999	0.849546	0.280355	2.57434	26	0.000227307	-0.0295753	0.0259171	-1.14115	0.253808	0.9999	0.729268	0.347196	1.53179
ABHD12	20	25275378	25371618	32	0.000279762	-0.0182771	0.0145717	-1.25429	0.209738	0.9999	1.09465	0.598416	2.0024	2	1.74851e-05	-0.0792434	0.0912202	-0.868705	0.385008	0.9999	NA	NA	NA	30	0.000262277	-0.0166804	0.0147612	-1.13002	0.258467	0.9999	1.2141	0.65771	2.24118
DPYD	1	97543299	98386615	19	0.000166109	-0.0456047	0.040423	-1.12819	0.259242	0.9999	0.6268	0.288812	1.36033	15	0.000131138	-0.0404965	0.0458505	-0.883229	0.377112	0.9999	0.651473	0.26412	1.60691	4	3.49702e-05	-0.0634124	0.0856496	-0.74037	0.459076	0.9999	0.626318	0.135698	2.89078
FGF20	8	16850333	16859674	21	0.000183594	0.0280963	0.0281675	0.997475	0.318534	0.9999	1.26894	0.589096	2.73334	13	0.000113653	-0.0311386	0.0358092	-0.869569	0.384536	0.9999	0.631873	0.207303	1.92599	8	6.99405e-05	0.124194	0.0456105	2.72293	0.0064706	0.9999	4.06526	1.22903	13.4467
OR5T2	11	55999581	56000661	27	0.000236049	0.0252754	0.0260971	0.968517	0.332786	0.9999	1.56999	0.742164	3.32118	4	3.49702e-05	0.0561477	0.0645042	0.87045	0.384055	0.9999	0.513604	0.047397	5.56553	23	0.000201079	0.0192315	0.0285359	0.67394	0.50035	0.9999	1.8045	0.821304	3.96469
OR5T3	11	56019675	56020698	26	0.000227307	0.0261707	0.0266477	0.982101	0.32605	0.9999	1.53288	0.703915	3.33809	4	3.49702e-05	0.0561477	0.0645042	0.87045	0.384055	0.9999	0.513604	0.047397	5.56553	22	0.000192336	0.0200003	0.0292604	0.683528	0.494273	0.9999	1.77847	0.782797	4.04058
TMEM51	1	15479027	15546974	12	0.000104911	0.0402498	0.0443753	0.907032	0.36439	0.9999	2.22039	0.900368	5.47567	10	8.74256e-05	0.0440882	0.0507893	0.868061	0.385361	0.9999	2.13998	0.780478	5.8676	2	1.74851e-05	0.0278651	0.091222	0.305464	0.760012	0.9999	2.70434	0.342048	21.3813
NABP1	2	192542797	192553248	16	0.000139881	0.0298488	0.0340128	0.877576	0.380174	0.9999	2.19818	0.943981	5.11876	16	0.000139881	0.0298488	0.0340128	0.877576	0.380174	0.9999	2.19818	0.943981	5.11876	0	NA	NA	NA	NA	NA	NA	NA	NA	NA
LIPJ	10	90346518	90366733	24	0.000209821	-0.022859	0.0266025	-0.859278	0.390187	0.9999	0.560869	0.234931	1.33901	2	1.74851e-05	-0.0797028	0.09122	-0.873743	0.382258	0.9999	NA	NA	NA	22	0.000192336	-0.0175744	0.027811	-0.631923	0.527437	0.9999	0.640582	0.264765	1.54985
DUOX1	15	45422191	45457774	21	0.000183594	0.0230869	0.0294362	0.784304	0.432862	0.9999	1.44338	0.647911	3.21546	2	1.74851e-05	-0.0805235	0.0912198	-0.882741	0.377376	0.9999	NA	NA	NA	19	0.000166109	0.0351289	0.0310993	1.12957	0.258657	0.9999	1.76925	0.776899	4.02915
RASEF	9	85594499	85678043	20	0.000174851	-0.0217863	0.0289106	-0.753576	0.451104	0.9999	1.12142	0.506058	2.48507	1	8.74256e-06	0.329352	0.378966	0.86908	0.384803	0.9999	2.98252	0.17555	50.6717	19	0.000166109	-0.0238432	0.028995	-0.82232	0.410895	0.9999	0.881575	0.381308	2.03818
KIAA0226	3	197398258	197476568	33	0.000288504	-0.0171077	0.0227755	-0.751148	0.452563	0.9999	0.877271	0.449765	1.71113	3	2.62277e-05	-0.0653895	0.0744818	-0.877926	0.379984	0.9999	5.64807e-114	0	NA	30	0.000262277	-0.0121269	0.0239207	-0.506964	0.61218	0.9999	0.958035	0.47575	1.92923
OR11L1	1	248004229	248005198	21	0.000183594	0.0200241	0.0276914	0.723115	0.46961	0.9999	1.33675	0.574139	3.11229	20	0.000174851	0.0246765	0.0283518	0.870369	0.384099	0.9999	1.48339	0.62969	3.49449	1	8.74256e-06	-0.0763331	0.129021	-0.591633	0.554096	0.9999	NA	NA	NA
PLA2G4D	15	42359880	42386752	16	0.000139881	-0.0226749	0.0338724	-0.66942	0.503227	0.9999	0.491259	0.152712	1.58034	15	0.000131138	-0.0308044	0.0351038	-0.877522	0.380203	0.9999	0.352518	0.0960025	1.29444	1	8.74256e-06	0.0871185	0.129004	0.675319	0.499473	0.9999	4.96673	0.306487	80.4876
PCID2	13	113831852	113863029	49	0.000428385	-0.00958734	0.0145329	-0.6597	0.509446	0.9999	0.940771	0.562364	1.5738	2	1.74851e-05	-0.0790109	0.0912242	-0.866118	0.386426	0.9999	NA	NA	NA	47	0.0004109	-0.0077795	0.0147208	-0.528469	0.597174	0.9999	1.01016	0.600413	1.69952
FYTTD1	3	197476423	197511317	30	0.000262277	-0.0150152	0.0236747	-0.634228	0.525932	0.9999	0.89775	0.446634	1.80451	3	2.62277e-05	-0.0653895	0.0744818	-0.877926	0.379984	0.9999	5.64807e-114	0	NA	27	0.000236049	-0.00935325	0.0249692	-0.374592	0.707964	0.9999	0.995775	0.477431	2.07688
ANKRD36B	2	98109129	98206428	23	0.000201079	0.0153678	0.0278616	0.551577	0.581238	0.9999	1.20158	0.536378	2.69176	2	1.74851e-05	-0.0801677	0.0912205	-0.878834	0.379491	0.9999	NA	NA	NA	21	0.000183594	0.0251964	0.0292592	0.861144	0.389159	0.9999	1.46065	0.634422	3.36288
RAD51B	14	68286495	69196935	12	0.000104911	-0.0193051	0.0372432	-0.518353	0.604212	0.9999	0.88702	0.318399	2.47113	7	6.11979e-05	-0.0429253	0.0487605	-0.880331	0.37868	0.9999	0.662472	0.16611	2.64203	5	4.37128e-05	0.0137679	0.0576954	0.238631	0.811392	0.9999	1.32482	0.278736	6.29682
CTDSPL2	15	44719578	44819429	22	0.000192336	-0.0138722	0.0286982	-0.483381	0.628825	0.9999	0.811199	0.356317	1.8468	3	2.62277e-05	-0.0647517	0.0744829	-0.869349	0.384656	0.9999	NA	NA	NA	19	0.000166109	-0.00500179	0.0310985	-0.160837	0.872222	0.9999	0.911112	0.376284	2.20612
ARHGAP24	4	86396283	86923823	12	0.000104911	-0.0177175	0.0374471	-0.473135	0.636117	0.9999	1.97082	0.70461	5.51247	3	2.62277e-05	-0.0601867	0.0690477	-0.871669	0.383389	0.9999	2.15575	0.132728	35.0133	9	7.8683e-05	-1.55415e-05	0.0445653	-0.000348736	0.999722	0.9999	1.9431	0.642546	5.87606
OR2G6	1	248684947	248685898	14	0.000122396	0.00971959	0.0255572	0.380307	0.703718	0.9999	0.899215	0.345977	2.33712	3	2.62277e-05	-0.0649757	0.0744813	-0.872375	0.383004	0.9999	NA	NA	NA	11	9.61681e-05	0.0196878	0.0272089	0.72358	0.469324	0.9999	1.12423	0.386043	3.27398
ZNF534	19	52934660	52942699	15	0.000131138	-0.0138191	0.0376543	-0.367	0.713619	0.9999	0.535229	0.183183	1.56385	3	2.62277e-05	-0.0654779	0.0744884	-0.879035	0.379382	0.9999	NA	NA	NA	12	0.000104911	0.00391245	0.0436406	0.0896516	0.928564	0.9999	0.58401	0.173095	1.97041
ZNF480	19	52800425	52829174	68	0.000594494	-0.0037309	0.0146015	-0.255514	0.798326	0.9999	0.766263	0.489069	1.20056	54	0.000472098	-0.0136769	0.015778	-0.866836	0.386032	0.9999	0.805036	0.493313	1.31373	14	0.000122396	0.0555007	0.0385005	1.44156	0.149427	0.9999	0.731622	0.235214	2.27567
SWT1	1	185126191	185260913	94	0.0008218	0.00286137	0.0138001	0.207344	0.835741	0.9999	1.01848	0.697452	1.48726	5	4.37128e-05	-0.0291687	0.0332371	-0.877594	0.380164	0.9999	1.07821	0.268838	4.32428	89	0.000778088	0.00953605	0.0151704	0.628597	0.529613	0.9999	1.01443	0.686116	1.49985
PHF14	7	11013498	11147376	23	0.000201079	0.021817	0.0164996	1.32227	0.186077	0.9999	1.10755	0.480513	2.55281	8	6.99405e-05	0.0245206	0.0283528	0.864838	0.387128	0.9999	0.521516	0.10054	2.70518	15	0.000131138	0.0204453	0.0203041	1.00695	0.313958	0.9999	1.24862	0.461368	3.37917
GIN1	5	102421703	102455842	12	0.000104911	0.0353523	0.042966	0.822797	0.410623	0.9999	1.45342	0.535196	3.94702	7	6.11979e-05	0.0517979	0.0599958	0.863359	0.38794	0.9999	2.0857	0.593837	7.32549	5	4.37128e-05	0.0180361	0.0615577	0.292996	0.769525	0.9999	0.833204	0.172591	4.02239
CTRB1	16	75252883	75258822	18	0.000157366	0.00326176	0.0422626	0.0771784	0.938482	0.9999	1.34325	0.581806	3.10124	2	1.74851e-05	-0.07879	0.0912202	-0.863734	0.387734	0.9999	NA	NA	NA	16	0.000139881	0.0256871	0.047689	0.538637	0.590137	0.9999	1.63105	0.693759	3.83464
CTRB2	16	75237993	75241072	17	0.000148623	-0.000268573	0.0431804	-0.00621978	0.995037	0.9999	1.24829	0.519019	3.00227	2	1.74851e-05	-0.07879	0.0912202	-0.863734	0.387734	0.9999	NA	NA	NA	15	0.000131138	0.0224063	0.0490197	0.457087	0.647608	0.9999	1.54146	0.627594	3.78607
ZNF680	7	63980254	64023505	16	0.000139881	0.0911529	0.0339425	2.68551	0.00724192	0.430441	0.886038	0.320155	2.45213	3	2.62277e-05	-0.0765109	0.0886852	-0.862725	0.388289	0.9999	NA	NA	NA	13	0.000113653	0.119925	0.0367391	3.26425	0.00109755	0.9999	1.12834	0.360195	3.53459
TMEM232	5	109665427	110062450	40	0.000349702	0.0249186	0.0215976	1.15377	0.248595	0.9999	1.2794	0.728259	2.24764	25	0.000218564	0.0230159	0.0267126	0.861615	0.3889	0.9999	1.35873	0.67717	2.72627	15	0.000131138	0.0285129	0.0366751	0.777445	0.436896	0.9999	1.66773	0.596485	4.66286
TMEM150B	19	55824226	55845416	27	0.000236049	-0.0314268	0.0247328	-1.27065	0.203852	0.9999	0.673102	0.314186	1.44203	7	6.11979e-05	0.0417119	0.0487636	0.855389	0.392336	0.9999	1.84747	0.471782	7.23457	20	0.000174851	-0.0567454	0.0286945	-1.97757	0.0479773	0.9999	0.456307	0.178717	1.16506
YWHAE	17	1247833	1303556	41	0.000358445	0.0198687	0.0206878	0.960407	0.33685	0.9999	1.47668	0.85376	2.55408	25	0.000218564	0.0224059	0.026273	0.852812	0.393763	0.9999	1.24795	0.594333	2.62038	16	0.000139881	0.0157224	0.0335546	0.468561	0.639383	0.9999	1.80899	0.803343	4.07351
MAPK8	10	49514785	49643183	19	0.000166109	-0.0234636	0.029452	-0.796672	0.425642	0.9999	0.592163	0.231724	1.51326	13	0.000113653	-0.0302408	0.0355237	-0.851286	0.394611	0.9999	1.35552	0.256862	7.15342	6	5.24553e-05	-0.00856121	0.0526688	-0.162548	0.870874	0.9999	1.03534	0.237072	4.52155
ARHGAP22	10	49654067	49860561	19	0.000166109	-0.0234636	0.029452	-0.796672	0.425642	0.9999	0.592163	0.231724	1.51326	13	0.000113653	-0.0302408	0.0355237	-0.851286	0.394611	0.9999	1.35552	0.256862	7.15342	6	5.24553e-05	-0.00856121	0.0526688	-0.162548	0.870874	0.9999	1.03534	0.237072	4.52155
GDF10	10	48425787	48439138	19	0.000166109	-0.0234636	0.029452	-0.796672	0.425642	0.9999	0.592163	0.231724	1.51326	13	0.000113653	-0.0302408	0.0355237	-0.851286	0.394611	0.9999	1.35552	0.256862	7.15342	6	5.24553e-05	-0.00856121	0.0526688	-0.162548	0.870874	0.9999	1.03534	0.237072	4.52155
ZNF488	10	48355088	48373866	19	0.000166109	-0.0234636	0.029452	-0.796672	0.425642	0.9999	0.592163	0.231724	1.51326	13	0.000113653	-0.0302408	0.0355237	-0.851286	0.394611	0.9999	1.35552	0.256862	7.15342	6	5.24553e-05	-0.00856121	0.0526688	-0.162548	0.870874	0.9999	1.03534	0.237072	4.52155
GDF2	10	48413091	48416853	19	0.000166109	-0.0234636	0.029452	-0.796672	0.425642	0.9999	0.592163	0.231724	1.51326	13	0.000113653	-0.0302408	0.0355237	-0.851286	0.394611	0.9999	1.35552	0.256862	7.15342	6	5.24553e-05	-0.00856121	0.0526688	-0.162548	0.870874	0.9999	1.03534	0.237072	4.52155
RBP3	10	48381486	48390991	19	0.000166109	-0.0234636	0.029452	-0.796672	0.425642	0.9999	0.592163	0.231724	1.51326	13	0.000113653	-0.0302408	0.0355237	-0.851286	0.394611	0.9999	1.35552	0.256862	7.15342	6	5.24553e-05	-0.00856121	0.0526688	-0.162548	0.870874	0.9999	1.03534	0.237072	4.52155
SNCAIP	5	121647819	121799794	22	0.000192336	0.0184243	0.0227888	0.808482	0.418813	0.9999	1.32009	0.644767	2.70274	3	2.62277e-05	0.0566943	0.0660121	0.858847	0.390425	0.9999	2.71061	0.543685	13.5141	19	0.000166109	0.0132474	0.0242807	0.545593	0.585346	0.9999	1.22927	0.565654	2.67144
TPP2	13	103249285	103331523	23	0.000201079	-0.0177387	0.0280384	-0.632658	0.526957	0.9999	0.78163	0.365769	1.6703	5	4.37128e-05	-0.0528146	0.0615627	-0.8579	0.390948	0.9999	0.753414	0.174326	3.25615	18	0.000157366	-0.00855746	0.0314927	-0.271728	0.785831	0.9999	0.797385	0.32741	1.94198
OR2T12	1	248457917	248458880	28	0.000244792	0.0148365	0.0247785	0.598765	0.54933	0.9999	1.43492	0.747315	2.7552	26	0.000227307	0.0220744	0.0257455	0.85741	0.391218	0.9999	1.63654	0.841138	3.18411	2	1.74851e-05	-0.0760531	0.0912262	-0.833677	0.404463	0.9999	NA	NA	NA
BHLHA9	17	1173857	1174565	17	0.000148623	0.0188082	0.0341281	0.551106	0.581561	0.9999	1.95791	0.869067	4.41096	3	2.62277e-05	-0.0757412	0.0886818	-0.854079	0.393061	0.9999	NA	NA	NA	14	0.000122396	0.0352437	0.036975	0.953177	0.340501	0.9999	2.29736	0.970418	5.43875
NEGR1	1	71868624	72748405	73	0.000638207	-0.00747055	0.0148735	-0.502273	0.615475	0.9999	0.855854	0.560764	1.30623	68	0.000594494	-0.0132934	0.0155129	-0.856923	0.391487	0.9999	0.825812	0.532322	1.28111	5	4.37128e-05	0.0586343	0.0522275	1.12267	0.261577	0.9999	2.40619	0.540337	10.7151
TPO	2	1417232	1546499	32	0.000279762	-0.00497486	0.0233609	-0.212957	0.831361	0.9999	1.05939	0.566568	1.9809	8	6.99405e-05	-0.0392142	0.0456121	-0.859732	0.389937	0.9999	0.610587	0.15612	2.38801	24	0.000209821	0.00719888	0.0271967	0.264697	0.791243	0.9999	1.25168	0.615948	2.54358
PITPNM3	17	6354582	6459877	21	0.000183594	0.00775976	0.0364936	0.212633	0.831613	0.9999	1.10054	0.514408	2.35455	3	2.62277e-05	0.0759604	0.0886835	0.856534	0.391703	0.9999	3.02257	0.137165	66.6052	18	0.000157366	-0.00614333	0.0400409	-0.153426	0.878062	0.9999	1.03125	0.470544	2.26011
CLEC3A	16	78056442	78066001	33	0.000288504	-0.00075975	0.0237067	-0.0320479	0.974434	0.9999	1.06613	0.567999	2.00113	16	0.000139881	-0.0290359	0.0338733	-0.857192	0.391339	0.9999	0.842075	0.345874	2.05014	17	0.000148623	0.0263791	0.0331846	0.794921	0.426659	0.9999	1.63412	0.66442	4.01906
GNG7	19	2511217	2702746	17	0.000148623	2.32487e-05	0.023488	0.000989814	0.99921	0.9999	1.07693	0.440858	2.63075	5	4.37128e-05	-0.0544678	0.0635858	-0.856603	0.391664	0.9999	7.17274	0.418474	122.942	12	0.000104911	0.00863208	0.0252753	0.341523	0.73271	0.9999	1.25075	0.435077	3.59563
TRAPPC2L	16	88923505	88927591	13	0.000113653	-0.0521108	0.0372431	-1.39921	0.161751	0.9999	0.209983	0.046103	0.956401	3	2.62277e-05	-0.0772052	0.0912207	-0.846356	0.397354	0.9999	1.54285e+06	0	NA	10	8.74256e-05	-0.0470893	0.0407977	-1.15422	0.248412	0.9999	0.260694	0.0555602	1.22321
PABPN1L	16	88928035	88933068	13	0.000113653	-0.0521108	0.0372431	-1.39921	0.161751	0.9999	0.209983	0.046103	0.956401	3	2.62277e-05	-0.0772052	0.0912207	-0.846356	0.397354	0.9999	1.54285e+06	0	NA	10	8.74256e-05	-0.0470893	0.0407977	-1.15422	0.248412	0.9999	0.260694	0.0555602	1.22321
CLDN10	13	96085852	96232010	15	0.000131138	-0.0399277	0.0343387	-1.16276	0.244926	0.9999	0.800587	0.316536	2.02486	12	0.000104911	-0.0327891	0.0386955	-0.847364	0.396793	0.9999	0.956869	0.345131	2.6529	3	2.62277e-05	-0.0663664	0.074482	-0.891039	0.372908	0.9999	NA	NA	NA
CPNE7	16	89642175	89663654	31	0.000271019	-0.0218768	0.0210097	-1.04127	0.297751	0.9999	0.679157	0.35128	1.31307	13	0.000113653	-0.0342054	0.0403363	-0.848004	0.396436	0.9999	0.999244	0.195434	5.10908	18	0.000157366	-0.0172838	0.0246102	-0.702301	0.482491	0.9999	0.868522	0.379298	1.98875
XRN1	3	142025448	142166853	100	0.000874256	-0.00229749	0.0118521	-0.193847	0.846296	0.9999	0.915502	0.639463	1.3107	2	1.74851e-05	-0.0773312	0.0912229	-0.847717	0.396596	0.9999	NA	NA	NA	98	0.000856771	-0.00100912	0.0119533	-0.0844217	0.932721	0.9999	0.943104	0.657737	1.35228
C3orf67	3	58727736	59035758	41	0.000358445	-0.00370098	0.0206089	-0.179582	0.857481	0.9999	0.986606	0.554191	1.75642	6	5.24553e-05	0.0573717	0.0677659	0.846617	0.397209	0.9999	2.75446	0.858184	8.84081	35	0.00030599	-0.00992533	0.0216334	-0.458797	0.64638	0.9999	0.787834	0.406206	1.528
MEOX2	7	15650836	15726308	16	0.000139881	-0.0550447	0.0322545	-1.70657	0.0879013	0.9999	0.342467	0.112755	1.04017	2	1.74851e-05	-0.0769134	0.0912258	-0.84311	0.399167	0.9999	NA	NA	NA	14	0.000122396	-0.0519186	0.0344814	-1.5057	0.132144	0.9999	0.405229	0.130889	1.25459
TEX10	9	103064356	103115259	46	0.000402158	0.0156203	0.017073	0.914911	0.360238	0.9999	1.47279	0.890003	2.43719	26	0.000227307	0.0227496	0.0270004	0.842567	0.39947	0.9999	1.7445	0.904807	3.36345	20	0.000174851	0.0108707	0.0220379	0.493273	0.621819	0.9999	1.19784	0.551599	2.60121
ENPP6	4	185009858	185139114	22	0.000192336	-0.0140337	0.0272197	-0.515573	0.606153	0.9999	1.00764	0.42693	2.37823	10	8.74256e-05	-0.0354572	0.0420974	-0.842264	0.39964	0.9999	0.600026	0.177488	2.02848	12	0.000104911	0.00140405	0.0356796	0.0393515	0.96861	0.9999	2.82726	0.962143	8.30792
OR2L5	1	248185249	248186188	42	0.000367187	0.0145142	0.0196069	0.740259	0.459143	0.9999	1.58618	0.945303	2.66155	41	0.000358445	0.0166611	0.0198368	0.839906	0.400961	0.9999	1.65445	0.982664	2.78549	1	8.74256e-06	-0.0763331	0.129021	-0.591633	0.554096	0.9999	NA	NA	NA
AMOTL1	11	94501507	94609918	19	0.000166109	0.0189834	0.0302306	0.627953	0.530035	0.9999	1.17581	0.46853	2.95078	13	0.000113653	0.0311345	0.0370687	0.839913	0.400957	0.9999	1.34185	0.450048	4.00081	6	5.24553e-05	-0.00514682	0.0522383	-0.0985259	0.921515	0.9999	0.938612	0.160518	5.48843
GALNT14	2	31133330	31361592	49	0.000428385	0.0101041	0.018794	0.537623	0.590837	0.9999	1.2905	0.773748	2.15236	46	0.000402158	0.0162134	0.0192975	0.840183	0.400806	0.9999	1.4621	0.864178	2.47372	3	2.62277e-05	-0.102261	0.082758	-1.23566	0.216585	0.9999	0.212274	0.0169012	2.6661
PACRG	6	163148163	163736524	12	0.000104911	-0.0199306	0.0408114	-0.488359	0.625295	0.9999	1.14573	0.381489	3.44095	4	3.49702e-05	-0.0613921	0.0730828	-0.840035	0.400889	0.9999	0.492056	0.0494461	4.89663	8	6.99405e-05	-0.00114222	0.0491956	-0.023218	0.981476	0.9999	1.58053	0.436818	5.71879
OR2T5	1	248651889	248652837	18	0.000157366	0.0521754	0.0304091	1.71578	0.0862014	0.9999	1.63563	0.65582	4.07931	12	0.000104911	0.0312192	0.0372431	0.838254	0.401888	0.9999	1.50439	0.502134	4.50716	6	5.24553e-05	0.0940722	0.0526662	1.7862	0.0740674	0.9999	1.98742	0.377239	10.4704
HIST1H1D	6	26234439	26235216	19	0.000166109	0.0628437	0.0287766	2.18385	0.0289735	0.748776	2.29907	1.02851	5.13919	11	9.61681e-05	0.0309054	0.0370881	0.833296	0.404678	0.9999	1.4631	0.478308	4.47547	8	6.99405e-05	0.111138	0.0456121	2.43658	0.0148268	0.9999	3.81413	1.15648	12.5792
OR4C12	11	50003008	50004071	16	0.000139881	-0.043097	0.0280082	-1.53872	0.123872	0.9999	0.770844	0.273765	2.17048	1	8.74256e-06	-0.31636	0.379613	-0.833374	0.404634	0.9999	NA	NA	NA	15	0.000131138	-0.041601	0.0280846	-1.48127	0.138534	0.9999	0.870106	0.300159	2.52228
PARN	16	14529556	14724128	12	0.000104911	-0.0347682	0.0365076	-0.952355	0.340917	0.9999	0.64536	0.211424	1.96993	5	4.37128e-05	-0.0435426	0.0522453	-0.833428	0.404604	0.9999	0.837378	0.141853	4.94315	7	6.11979e-05	-0.0263913	0.051031	-0.517161	0.605043	0.9999	0.547018	0.12967	2.30761
CCT8L2	22	17071647	17073700	13	0.000113653	0.0237504	0.038839	0.61151	0.540862	0.9999	1.15183	0.416882	3.18249	2	1.74851e-05	-0.0761857	0.0912309	-0.835086	0.403669	0.9999	NA	NA	NA	11	9.61681e-05	0.0458732	0.042923	1.06873	0.28519	0.9999	1.6575	0.588416	4.669
LUZP2	11	24518515	25104186	23	0.000201079	-0.0102612	0.0273191	-0.375604	0.707211	0.9999	0.963153	0.446113	2.07944	13	0.000113653	-0.030899	0.0370955	-0.832959	0.404868	0.9999	0.65834	0.217086	1.9965	10	8.74256e-05	0.0141936	0.0403717	0.351573	0.725158	0.9999	1.78237	0.555718	5.71666
ZNF276	16	89787392	89807332	34	0.000297247	-0.0217385	0.0192577	-1.12882	0.258973	0.9999	0.749495	0.40802	1.37675	27	0.000236049	-0.0173727	0.0209608	-0.828815	0.407209	0.9999	0.78519	0.399177	1.54449	7	6.11979e-05	-0.0453545	0.0487613	-0.930133	0.352302	0.9999	0.61871	0.154554	2.47682
NRXN1	2	50145642	51259674	220	0.00192336	0.00636944	0.0083177	0.765769	0.443814	0.9999	1.18701	0.934813	1.50724	218	0.00190588	0.00691281	0.008337	0.829173	0.407007	0.9999	1.2073	0.950249	1.53388	2	1.74851e-05	-0.110217	0.122124	-0.902502	0.36679	0.9999	NA	NA	NA
PRKX	23	3522383	3631675	467	0.00408277	-0.0185981	0.00598416	-3.10789	0.00188425	0.254784	0.731674	0.61392	0.872013	5	4.37128e-05	0.0425366	0.0576969	0.737243	0.460974	0.9999	1.5297	0.311535	7.51117	462	0.00403906	-0.0192609	0.00601627	-3.20147	0.00136727	0.9999	0.725476	0.608027	0.865611
SLC25A1	22	19163087	19166338	92	0.000804315	0.0317744	0.0120474	2.63746	0.00835295	0.465584	1.82813	1.2493	2.67514	3	2.62277e-05	-0.0263641	0.0331725	-0.794757	0.426755	0.9999	0.871785	0.174405	4.35773	89	0.000778088	0.0405749	0.0129244	3.13939	0.00169299	0.9999	1.88455	1.27712	2.78087
CLTCL1	22	19166986	19279239	94	0.0008218	0.0312554	0.0120217	2.59991	0.00932475	0.482417	1.80428	1.23733	2.631	3	2.62277e-05	-0.0263641	0.0331725	-0.794757	0.426755	0.9999	0.871785	0.174405	4.35773	91	0.000795573	0.039935	0.0128928	3.09746	0.00195188	0.9999	1.85781	1.26372	2.73119
PPIAL4D	1	148201751	148202536	34	0.000297247	0.047729	0.0190034	2.5116	0.0120185	0.532272	1.52702	0.793956	2.93692	20	0.000174851	0.0223024	0.0295094	0.755775	0.449784	0.9999	1.21967	0.564353	2.63591	14	0.000122396	0.0657382	0.0248382	2.64666	0.00812919	0.9999	2.71455	0.814366	9.0485
MPHOSPH6	16	82181766	82203829	23	0.000201079	0.0662615	0.0272647	2.43031	0.0150861	0.597816	1.61739	0.740048	3.53485	9	7.8683e-05	-0.0308409	0.0445354	-0.692503	0.488622	0.9999	0.743135	0.236879	2.33136	14	0.000122396	0.124462	0.0344791	3.60978	0.000306462	0.9999	3.35149	1.16111	9.67391
NR4A1	12	52416615	52453291	14	0.000122396	0.0839441	0.0361693	2.32086	0.0202943	0.649132	1.79923	0.748723	4.32367	3	2.62277e-05	0.0620448	0.0799106	0.776427	0.437497	0.9999	1.49673	0.298352	7.50861	11	9.61681e-05	0.0895844	0.0405619	2.20859	0.0272034	0.9999	2.35547	0.808802	6.85981
ZNF805	19	57752052	57774106	15	0.000131138	-0.0729955	0.0336547	-2.16895	0.0300864	0.765295	0.659442	0.126771	3.43032	3	2.62277e-05	-0.052473	0.063774	-0.822796	0.410624	0.9999	0.905337	0.0776988	10.5489	12	0.000104911	-0.0809114	0.0396196	-2.04221	0.041131	0.9999	0.659442	0.126771	3.43032
NSUN3	3	93781854	93845630	14	0.000122396	0.0682723	0.0343585	1.98706	0.0469159	0.925743	2.38139	0.886538	6.39684	2	1.74851e-05	-0.0614082	0.0912208	-0.673183	0.500831	0.9999	NA	NA	NA	12	0.000104911	0.0897118	0.0370896	2.41879	0.0155724	0.9999	3.22097	1.1063	9.37783
RAB27A	15	55495163	55582013	12	0.000104911	0.073777	0.0384355	1.9195	0.054921	0.966459	2.19897	0.844569	5.72537	3	2.62277e-05	-0.134797	0.218572	-0.616714	0.537423	0.9999	0.488947	0.0470574	5.08038	9	7.8683e-05	0.0804324	0.0390439	2.06005	0.0393938	0.9999	2.97319	1.04197	8.48384
HIST1H2BE	6	26184023	26184458	13	0.000113653	0.0466889	0.0255882	1.82462	0.0680579	0.9999	2.04834	0.831794	5.04413	3	2.62277e-05	-0.0528242	0.0744821	-0.70922	0.478188	0.9999	0.475393	0.0481414	4.69448	10	8.74256e-05	0.0600059	0.0272463	2.20235	0.0276407	0.9999	2.88708	1.03854	8.02586
ZNF124	1	247285276	247335318	20	0.000174851	-0.0414873	0.022859	-1.81492	0.0695357	0.9999	0.745294	0.326808	1.69966	1	8.74256e-06	-0.0859331	0.129007	-0.666112	0.505339	0.9999	NA	NA	NA	19	0.000166109	-0.0400462	0.0232264	-1.72417	0.0846779	0.9999	0.806134	0.350519	1.85397
FMN2	1	240255184	240638489	15	0.000131138	0.0579845	0.0334413	1.73392	0.0829325	0.9999	2.97754	1.2154	7.29446	5	4.37128e-05	0.0353395	0.0583798	0.605338	0.544955	0.9999	5.22221	1.25755	21.6862	10	8.74256e-05	0.0690426	0.0407978	1.69231	0.0905867	0.9999	2.06354	0.652444	6.52651
C2CD4C	19	405442	409170	15	0.000131138	-0.0547984	0.0330835	-1.65637	0.097647	0.9999	0.561814	0.210652	1.49837	3	2.62277e-05	-0.0582083	0.0886817	-0.656374	0.511584	0.9999	0.806172	0.0707632	9.18433	12	0.000104911	-0.0542447	0.0356569	-1.5213	0.128186	0.9999	0.527308	0.180351	1.54173
NBPF14	1	148003641	148346929	86	0.00075186	0.0194085	0.0119778	1.62037	0.105153	0.9999	1.33767	0.899864	1.98849	56	0.000489583	0.0101764	0.0164469	0.618742	0.536086	0.9999	1.14974	0.716229	1.84564	30	0.000262277	0.0298202	0.0174742	1.70653	0.087909	0.9999	1.95743	0.947876	4.04223
MBTPS1	16	84087368	84150517	33	0.000288504	0.0364194	0.0225599	1.61435	0.106453	0.9999	1.42468	0.765162	2.65266	22	0.000192336	0.0226416	0.0276909	0.817656	0.413554	0.9999	1.46471	0.693349	3.09423	11	9.61681e-05	0.063595	0.0388981	1.63491	0.102067	0.9999	1.34096	0.438234	4.10322
ISG15	1	948846	949919	45	0.000393415	0.0323662	0.020216	1.60102	0.109373	0.9999	1.36597	0.806369	2.31391	13	0.000113653	0.0256351	0.0415896	0.616383	0.537642	0.9999	1.20894	0.445108	3.28355	32	0.000279762	0.0344428	0.0231308	1.48904	0.136476	0.9999	1.44054	0.77473	2.67856
TMEM114	16	8619501	8622226	26	0.000227307	-0.0391199	0.0247881	-1.57817	0.114526	0.9999	0.826413	0.425273	1.60593	8	6.99405e-05	-0.0342524	0.0456129	-0.750937	0.452691	0.9999	1.01363	0.323449	3.17652	18	0.000157366	-0.0411532	0.029527	-1.39375	0.163393	0.9999	0.748479	0.33003	1.69749
THEG	19	362056	376013	14	0.000122396	-0.0525202	0.0332106	-1.58143	0.11378	0.9999	0.559922	0.209902	1.49362	3	2.62277e-05	-0.0547075	0.0744834	-0.734493	0.462648	0.9999	0.462254	0.0467455	4.5711	11	9.61681e-05	-0.0519744	0.037102	-1.40085	0.161259	0.9999	0.585523	0.19755	1.73544
EVA1A	2	75719443	75796848	12	0.000104911	-0.0591255	0.0372423	-1.58759	0.112379	0.9999	0.206367	0.0455003	0.935979	1	8.74256e-06	-0.0829847	0.129004	-0.643271	0.520048	0.9999	NA	NA	NA	11	9.61681e-05	-0.056955	0.0388982	-1.46421	0.143138	0.9999	0.229888	0.050064	1.05562
FNDC3A	13	49550047	49783915	12	0.000104911	-0.0651528	0.0413866	-1.57425	0.11543	0.9999	0.566534	0.164835	1.94716	5	4.37128e-05	-0.0471885	0.0576941	-0.817909	0.413409	0.9999	0.577641	0.107839	3.09413	7	6.11979e-05	-0.0841956	0.0594019	-1.41739	0.156369	0.9999	0.471464	0.0291453	7.62656
OR14J1	6	29274466	29275432	40	0.000349702	-0.0331276	0.0210704	-1.57224	0.115896	0.9999	0.752751	0.418538	1.35384	3	2.62277e-05	-0.0750258	0.10509	-0.71392	0.475277	0.9999	2.82176	0.165245	48.1852	37	0.000323475	-0.0313719	0.0215068	-1.4587	0.144649	0.9999	0.787239	0.429353	1.44344
ANKRD36	2	97779232	97930257	15	0.000131138	0.0562448	0.0367192	1.53176	0.125583	0.9999	1.669	0.615574	4.52516	1	8.74256e-06	-0.0844311	0.129012	-0.654443	0.512826	0.9999	NA	NA	NA	14	0.000122396	0.0686408	0.0383018	1.7921	0.0731168	0.9999	1.97931	0.708742	5.52762
CNRIP1	2	68511302	68547183	13	0.000113653	0.0401572	0.0263054	1.52658	0.126866	0.9999	2.13045	0.846514	5.3618	11	9.61681e-05	0.0289239	0.0418406	0.691287	0.489385	0.9999	1.93329	0.729683	5.12223	2	1.74851e-05	0.0474997	0.033827	1.40419	0.160262	0.9999	4.97566	0.279409	88.6053
C1orf229	1	247273461	247275719	21	0.000183594	-0.0337456	0.0225085	-1.49924	0.133813	0.9999	0.866934	0.389837	1.92792	1	8.74256e-06	-0.0859331	0.129007	-0.666112	0.505339	0.9999	NA	NA	NA	20	0.000174851	-0.0321067	0.022859	-1.40455	0.160154	0.9999	0.93961	0.418828	2.10795
FLYWCH2	16	2933195	2949383	53	0.000463356	-0.0209442	0.0172515	-1.21406	0.224727	0.9999	0.605848	0.359342	1.02145	44	0.000384673	-0.0149933	0.0195258	-0.767875	0.442562	0.9999	0.681992	0.390165	1.19209	9	7.8683e-05	-0.0421006	0.0368238	-1.1433	0.252916	0.9999	0.47903	0.0431909	5.31292
SLITRK3	3	164904507	164914469	26	0.000227307	0.0400227	0.0293517	1.36356	0.172707	0.9999	0.882356	0.424689	1.83323	21	0.000183594	-0.0550118	0.0827833	-0.664528	0.506352	0.9999	0.73765	0.333829	1.62996	5	4.37128e-05	0.0536848	0.0313901	1.71024	0.0872206	0.9999	4.53774	0.60801	33.8664
FAM149A	4	187065214	187093817	71	0.000620722	-0.0195441	0.0140845	-1.38764	0.165248	0.9999	1.00964	0.664455	1.53414	23	0.000201079	-0.0180966	0.0276826	-0.653717	0.513294	0.9999	1.00599	0.460152	2.1993	48	0.000419643	-0.0200391	0.0163571	-1.2251	0.220536	0.9999	1.05214	0.638628	1.7334
RAPGEF2	4	160188997	160281301	15	0.000131138	-0.0499741	0.0351263	-1.4227	0.154824	0.9999	0.463062	0.13895	1.54319	10	8.74256e-05	-0.0320601	0.0442766	-0.724088	0.469012	0.9999	0.796628	0.225716	2.81157	5	4.37128e-05	-0.080382	0.0576948	-1.39323	0.163551	0.9999	NA	NA	NA
DEFB136	8	11831445	11832108	26	0.000227307	-0.033074	0.0252094	-1.31197	0.18953	0.9999	0.749201	0.357937	1.56816	8	6.99405e-05	-0.0315713	0.0484305	-0.651889	0.514473	0.9999	0.511628	0.0901438	2.90384	18	0.000157366	-0.0336302	0.0295239	-1.13908	0.254668	0.9999	0.927353	0.402894	2.13452
PIK3R3	1	46505811	46642160	15	0.000131138	0.0473701	0.0354667	1.33562	0.181673	0.9999	1.38038	0.548741	3.47241	13	0.000113653	0.0259367	0.0370644	0.699774	0.484069	0.9999	1.10458	0.405532	3.00863	2	1.74851e-05	0.280002	0.122109	2.29305	0.021845	0.9999	5.5908	0.772824	40.4452
MAGEL2	15	23888695	23892993	25	0.000218564	-0.0337121	0.0256946	-1.31203	0.189509	0.9999	0.733116	0.347812	1.54526	11	9.61681e-05	-0.025281	0.0370921	-0.681573	0.495509	0.9999	1.061	0.363151	3.0999	14	0.000122396	-0.0414807	0.0356232	-1.16443	0.24425	0.9999	0.532221	0.183263	1.54564
LRCOL1	12	133179735	133187037	19	0.000166109	-0.039812	0.0323274	-1.23152	0.218127	0.9999	0.659258	0.285867	1.52036	9	7.8683e-05	-0.0341748	0.0472183	-0.723763	0.469211	0.9999	0.973278	0.304272	3.11323	10	8.74256e-05	-0.0447864	0.0443778	-1.00921	0.312876	0.9999	1.20442	0.257361	5.63651
PTPRE	10	129705324	129884164	13	0.000113653	-0.0556196	0.0378688	-1.46874	0.141902	0.9999	0.596996	0.199362	1.78772	7	6.11979e-05	-0.0352558	0.0484202	-0.728122	0.466539	0.9999	0.990843	0.27258	3.60177	6	5.24553e-05	-0.0876843	0.0607651	-1.443	0.149019	0.9999	1.10173	0.0683625	17.7555
THSD7A	7	11410061	11871824	39	0.00034096	0.0217511	0.0163821	1.32773	0.184267	0.9999	1.63479	0.919268	2.90724	20	0.000174851	0.0261425	0.0328182	0.796583	0.425693	0.9999	1.79329	0.800777	4.01594	19	0.000166109	0.0202918	0.0189053	1.07334	0.283118	0.9999	1.48626	0.654631	3.37437
FAM132A	1	1177825	1182102	44	0.000384673	0.0243456	0.0202872	1.20005	0.230121	0.9999	1.65691	0.999122	2.74775	14	0.000122396	0.0259273	0.038303	0.676898	0.498471	0.9999	1.6949	0.703435	4.08381	30	0.000262277	0.0237177	0.0239125	0.991854	0.321269	0.9999	1.63834	0.883121	3.0394
DYNC2LI1	2	44001177	44037149	14	0.000122396	-0.043227	0.0360556	-1.1989	0.230567	0.9999	0.529181	0.179751	1.55789	5	4.37128e-05	-0.0440878	0.0565016	-0.780294	0.435218	0.9999	0.854497	0.141295	5.16766	9	7.8683e-05	-0.0425815	0.0467994	-0.909872	0.36289	0.9999	0.653273	0.151028	2.82574
ABCG5	2	44039610	44065958	15	0.000131138	-0.0466227	0.0334094	-1.3955	0.162865	0.9999	0.468908	0.161532	1.36119	5	4.37128e-05	-0.0440878	0.0565016	-0.780294	0.435218	0.9999	0.854497	0.141295	5.16766	10	8.74256e-05	-0.0479495	0.0414133	-1.15783	0.246935	0.9999	0.498065	0.121634	2.03948
TCAP	17	37821598	37822807	34	0.000297247	-0.0228404	0.018768	-1.21699	0.223608	0.9999	0.781586	0.411247	1.48543	4	3.49702e-05	-0.0448477	0.0654758	-0.684951	0.493375	0.9999	0.886466	0.141265	5.56275	30	0.000262277	-0.0208648	0.019589	-1.06513	0.286819	0.9999	0.807736	0.407785	1.59995
EIF2B3	1	45316193	45452394	16	0.000139881	-0.0416558	0.0324356	-1.28426	0.199051	0.9999	1.401	0.317824	6.17571	8	6.99405e-05	-0.0294817	0.0461329	-0.63906	0.522784	0.9999	1.401	0.317824	6.17571	8	6.99405e-05	-0.0535526	0.0456117	-1.1741	0.240356	0.9999	0.336097	0.0695188	1.6249
GREM2	1	240652872	240775462	18	0.000157366	0.0394566	0.0290006	1.36054	0.173658	0.9999	1.9857	0.895236	4.40444	8	6.99405e-05	0.032004	0.0400069	0.79996	0.423734	0.9999	1.99361	0.636771	6.24161	10	8.74256e-05	0.0477128	0.0420972	1.1334	0.257048	0.9999	2.76159	0.944768	8.07223
KCNH5	14	63173944	63568584	30	0.000262277	0.0225281	0.0172087	1.30911	0.190498	0.9999	1.83955	0.987195	3.42783	1	8.74256e-06	-0.117557	0.15252	-0.770763	0.440848	0.9999	0.403592	0.0245141	6.64462	29	0.000253534	0.0243406	0.0173169	1.4056	0.159844	0.9999	2.00583	1.07636	3.73792
TTC23	15	99676527	99791428	13	0.000113653	0.0525611	0.0367392	1.43065	0.152529	0.9999	1.83853	0.673341	5.02004	7	6.11979e-05	0.0446828	0.0564016	0.792226	0.428229	0.9999	1.9977	0.54067	7.38121	6	5.24553e-05	0.0583634	0.0484194	1.20537	0.22806	0.9999	1.63566	0.33611	7.95981
CMYA5	5	78985658	79096049	13	0.000113653	0.0504193	0.0356927	1.41259	0.157775	0.9999	1.34428	0.504374	3.58284	2	1.74851e-05	-0.0891463	0.109348	-0.815253	0.414928	0.9999	0.697029	0.0432519	11.233	11	9.61681e-05	0.0670637	0.0377609	1.77601	0.0757316	0.9999	2.25436	0.748131	6.79309
OR3A2	17	3181183	3182268	13	0.000113653	0.0484217	0.0341004	1.41997	0.155615	0.9999	2.4453	0.894907	6.6817	5	4.37128e-05	0.0405706	0.056491	0.718178	0.472647	0.9999	3.04938	0.60391	15.3975	8	6.99405e-05	0.0529082	0.0427673	1.23712	0.216043	0.9999	2.95157	0.804189	10.833
CYBA	16	88709696	88717492	12	0.000104911	0.0536852	0.0405763	1.32307	0.185813	0.9999	2.17392	0.730234	6.47177	4	3.49702e-05	0.0645633	0.088833	0.726794	0.467352	0.9999	3.84469	0.63856	23.1485	8	6.99405e-05	0.0508152	0.0456118	1.11408	0.265245	0.9999	1.56275	0.394696	6.18755
IL17C	16	88705000	88706882	12	0.000104911	0.0536852	0.0405763	1.32307	0.185813	0.9999	2.17392	0.730234	6.47177	4	3.49702e-05	0.0645633	0.088833	0.726794	0.467352	0.9999	3.84469	0.63856	23.1485	8	6.99405e-05	0.0508152	0.0456118	1.11408	0.265245	0.9999	1.56275	0.394696	6.18755
M1AP	2	74785009	74875457	14	0.000122396	0.0476427	0.0364852	1.30581	0.191618	0.9999	1.95842	0.730232	5.25233	1	8.74256e-06	-0.0772203	0.129005	-0.598584	0.549451	0.9999	NA	NA	NA	13	0.000113653	0.0584982	0.038038	1.53789	0.124075	0.9999	2.32295	0.844297	6.39124
PSMF1	20	1093905	1148426	12	0.000104911	0.0511966	0.0399172	1.28257	0.199642	0.9999	1.94529	0.701444	5.39481	1	8.74256e-06	-0.0803077	0.129004	-0.622519	0.533601	0.9999	NA	NA	NA	11	9.61681e-05	0.0651199	0.0419766	1.55134	0.12082	0.9999	2.37196	0.840299	6.69547
USP29	19	57631508	57643293	14	0.000122396	-0.0569899	0.0425858	-1.33824	0.180818	0.9999	1.81185	0.47032	6.97995	1	8.74256e-06	-0.079341	0.129004	-0.615029	0.538535	0.9999	NA	NA	NA	13	0.000113653	-0.0542555	0.0451147	-1.20261	0.229126	0.9999	1.81185	0.47032	6.97995
SUN5	20	31571580	31592239	19	0.000166109	0.0465092	0.031704	1.46699	0.14238	0.9999	1.47513	0.62196	3.49863	1	8.74256e-06	-0.0805118	0.129007	-0.62409	0.532569	0.9999	NA	NA	NA	18	0.000157366	0.0546723	0.0327062	1.67162	0.0946002	0.9999	1.6679	0.692861	4.01509
YTHDC1	4	69176104	69215824	13	0.000113653	0.0478997	0.038034	1.25939	0.207889	0.9999	1.02001	0.327698	3.17496	1	8.74256e-06	-0.0799354	0.129006	-0.619624	0.535506	0.9999	NA	NA	NA	12	0.000104911	0.0600663	0.0398022	1.50912	0.131268	0.9999	1.18287	0.371512	3.76617
ZNF669	1	247263263	247267674	23	0.000201079	-0.0290877	0.0218534	-1.33104	0.183175	0.9999	1.00444	0.476744	2.11622	1	8.74256e-06	-0.0859331	0.129007	-0.666112	0.505339	0.9999	NA	NA	NA	22	0.000192336	-0.0274081	0.0221737	-1.23606	0.216435	0.9999	1.08314	0.510055	2.30011
HCN1	5	45255051	45696220	33	0.000288504	-0.0246853	0.0192662	-1.28127	0.200098	0.9999	0.867717	0.429049	1.75489	1	8.74256e-06	-0.082064	0.129006	-0.636124	0.524696	0.9999	NA	NA	NA	32	0.000279762	-0.0233761	0.0194846	-1.19972	0.230249	0.9999	0.922145	0.452748	1.8782
VN1R5	1	247419373	247420447	17	0.000148623	-0.0301385	0.0240179	-1.25484	0.209538	0.9999	0.814619	0.333964	1.98706	1	8.74256e-06	-0.0859331	0.129007	-0.666112	0.505339	0.9999	NA	NA	NA	16	0.000139881	-0.0281351	0.0244452	-1.15094	0.249756	0.9999	0.898054	0.363574	2.21826
ZNF496	1	247463621	247495045	15	0.000131138	-0.0310036	0.0248961	-1.24532	0.213014	0.9999	0.78624	0.303101	2.0395	1	8.74256e-06	-0.0859331	0.129007	-0.666112	0.505339	0.9999	NA	NA	NA	14	0.000122396	-0.0288787	0.0253731	-1.13817	0.255051	0.9999	0.877465	0.332985	2.31225
TBCE	1	235530727	235612280	13	0.000113653	-0.0451166	0.0320832	-1.40624	0.159654	0.9999	0.475992	0.161651	1.40159	1	8.74256e-06	-0.0941816	0.129018	-0.729988	0.465398	0.9999	NA	NA	NA	12	0.000104911	-0.041882	0.0331235	-1.26442	0.20608	0.9999	0.545366	0.181982	1.63436
FOXQ1	6	1312674	1314993	12	0.000104911	-0.0476419	0.0383299	-1.24294	0.213889	0.9999	0.400226	0.106842	1.49923	1	8.74256e-06	-0.0837411	0.129012	-0.649094	0.516277	0.9999	NA	NA	NA	11	9.61681e-05	-0.0441469	0.0401426	-1.09975	0.271441	0.9999	0.454629	0.119486	1.72981
RNF115	1	145611035	145688776	193	0.00168731	-0.00935103	0.0088097	-1.06145	0.288487	0.9999	0.881095	0.677124	1.14651	103	0.000900483	-0.00771963	0.0116454	-0.662893	0.507399	0.9999	0.912405	0.639892	1.30097	90	0.00078683	-0.0114913	0.0134502	-0.854361	0.392905	0.9999	0.857888	0.58078	1.26721
SALL3	18	76740274	76758969	82	0.00071689	-0.0165665	0.013965	-1.18628	0.23551	0.9999	0.85674	0.572259	1.28264	74	0.000646949	-0.0114469	0.0149779	-0.764251	0.444718	0.9999	0.918367	0.605267	1.39343	8	6.99405e-05	-0.0505292	0.0385878	-1.30946	0.190378	0.9999	5.11563	0.586494	44.6205
MYOM2	8	1993157	2093380	153	0.00133761	0.0111037	0.0101926	1.08939	0.275982	0.9999	1.19936	0.892359	1.61197	106	0.000926711	0.00963833	0.0128936	0.747527	0.454746	0.9999	1.19485	0.839799	1.70002	47	0.0004109	0.0135405	0.0166396	0.813749	0.415789	0.9999	1.21437	0.70615	2.08835
VIMP	15	101811213	101817700	163	0.00142504	-0.00987497	0.00880017	-1.12213	0.261806	0.9999	0.867163	0.649622	1.15755	33	0.000288504	-0.0158703	0.0228541	-0.694416	0.487421	0.9999	1.07714	0.591812	1.96046	130	0.00113653	-0.00882698	0.00953422	-0.92582	0.354539	0.9999	0.816248	0.587241	1.13456
NUDT7	16	77756388	77776157	24	0.000209821	-0.0296854	0.0278199	-1.06705	0.285947	0.9999	0.78919	0.369136	1.68724	8	6.99405e-05	-0.0381351	0.0474503	-0.803684	0.421579	0.9999	0.590041	0.168089	2.07122	16	0.000139881	-0.0252564	0.0343395	-0.735491	0.462041	0.9999	0.938259	0.361635	2.43431
LRRC49	15	71145617	71342436	13	0.000113653	-0.0349282	0.0336729	-1.03728	0.299605	0.9999	0.516629	0.157044	1.69957	12	0.000104911	-0.0299058	0.0363705	-0.822254	0.410933	0.9999	0.622173	0.183033	2.11492	1	8.74256e-06	-0.0650686	0.0890944	-0.730333	0.465187	0.9999	NA	NA	NA
PCSK4	19	1481426	1490407	28	0.000244792	-0.0321599	0.0310735	-1.03496	0.300685	0.9999	0.76827	0.38826	1.52022	5	4.37128e-05	-0.0667487	0.103496	-0.644942	0.518965	0.9999	0.171626	0.0138846	2.12145	23	0.000201079	-0.0307748	0.0325855	-0.944433	0.344948	0.9999	0.734227	0.358915	1.502
ZNF652	17	47366567	47439835	66	0.000577009	0.0231905	0.0219021	1.05883	0.289679	0.9999	1.37285	0.887558	2.1235	32	0.000279762	0.0146698	0.0238336	0.615511	0.538217	0.9999	1.17809	0.640049	2.16843	34	0.000297247	0.0705905	0.0552153	1.27846	0.201087	0.9999	1.63089	0.87522	3.03899
TRPV1	17	3468739	3512705	16	0.000139881	-0.0356215	0.0326583	-1.09073	0.27539	0.9999	0.858832	0.336406	2.19257	10	8.74256e-05	-0.0306686	0.0387264	-0.79193	0.428402	0.9999	0.781625	0.255827	2.38809	6	5.24553e-05	-0.047811	0.0607643	-0.786827	0.431383	0.9999	1.15566	0.19942	6.69716
DSCAM	21	41384342	42219039	26	0.000227307	-0.029187	0.0249688	-1.16894	0.242428	0.9999	0.932838	0.46315	1.87884	21	0.000183594	-0.0218491	0.0280114	-0.780009	0.435386	0.9999	1.10785	0.510713	2.40319	5	4.37128e-05	-0.0575227	0.0550682	-1.04457	0.296221	0.9999	0.630404	0.107288	3.70415
SIPA1L1	14	71996028	72206120	17	0.000148623	-0.0354864	0.0310998	-1.14105	0.253849	0.9999	0.887146	0.406383	1.93666	14	0.000122396	-0.0276359	0.0338965	-0.815303	0.414899	0.9999	1.09389	0.475086	2.5187	3	2.62277e-05	-0.0772468	0.0781834	-0.98802	0.323143	0.9999	0.618386	0.0383129	9.98102
AMZ1	7	2719162	2755069	14	0.000122396	0.0373114	0.0344806	1.0821	0.279208	0.9999	0.984226	0.344207	2.8143	10	8.74256e-05	0.0254588	0.0407976	0.624027	0.53261	0.9999	0.746889	0.217697	2.56248	4	3.49702e-05	0.0669364	0.0645049	1.03769	0.299413	0.9999	2.23798	0.302377	16.5639
PPFIBP2	11	7534995	7678358	17	0.000148623	-0.0254532	0.0236219	-1.07753	0.281245	0.9999	0.769668	0.330039	1.79491	11	9.61681e-05	-0.0273414	0.0388984	-0.702893	0.482123	0.9999	0.913321	0.323807	2.57609	6	5.24553e-05	-0.0243495	0.0297316	-0.818975	0.412801	0.9999	0.729766	0.101592	5.24213
NCR3LG1	11	17373308	17398868	363	0.00317355	-0.00801084	0.00678872	-1.18002	0.237991	0.9999	0.891397	0.734542	1.08175	9	7.8683e-05	-0.0320816	0.0406194	-0.789808	0.42964	0.9999	0.769796	0.225964	2.62248	354	0.00309487	-0.00731569	0.00688394	-1.06272	0.28791	0.9999	0.895232	0.735875	1.0891
MTUS1	8	17501302	17658426	17	0.000148623	0.033207	0.0315706	1.05183	0.292876	0.9999	1.70974	0.72558	4.0288	10	8.74256e-05	-0.030295	0.0418834	-0.723319	0.469484	0.9999	0.914372	0.300174	2.78531	7	6.11979e-05	0.116754	0.048039	2.43041	0.0150817	0.9999	5.41687	1.27669	22.9833
IQSEC3	12	176048	287625	41	0.000358445	-0.0211701	0.0206305	-1.02615	0.304819	0.9999	0.947676	0.53814	1.66888	7	6.11979e-05	-0.0330193	0.0487619	-0.677154	0.498308	0.9999	0.765989	0.190557	3.07908	34	0.000297247	-0.0185848	0.0227677	-0.816278	0.414341	0.9999	0.988681	0.532093	1.83707
POLE	12	133200347	133263945	25	0.000218564	-0.0359679	0.0314927	-1.1421	0.253411	0.9999	0.815018	0.405289	1.63896	10	8.74256e-05	-0.0341744	0.0472183	-0.723754	0.469217	0.9999	0.973294	0.304277	3.11328	15	0.000131138	-0.0373982	0.0422898	-0.884332	0.376517	0.9999	1.11564	0.429614	2.89715
P2RX2	12	133195402	133198972	25	0.000218564	-0.0359679	0.0314927	-1.1421	0.253411	0.9999	0.815018	0.405289	1.63896	10	8.74256e-05	-0.0341744	0.0472183	-0.723754	0.469217	0.9999	0.973294	0.304277	3.11328	15	0.000131138	-0.0373982	0.0422898	-0.884332	0.376517	0.9999	1.11564	0.429614	2.89715
CBS	21	44473300	44496472	13	0.000113653	-0.0419497	0.0383389	-1.09418	0.273876	0.9999	1.03025	0.414003	2.56381	7	6.11979e-05	-0.0396359	0.049761	-0.796525	0.425727	0.9999	0.987422	0.307996	3.16563	6	5.24553e-05	-0.045322	0.0601362	-0.753657	0.451055	0.9999	1.11136	0.255466	4.83479
LYSMD4	15	100267611	100273626	23	0.000201079	-0.0291772	0.0267897	-1.08912	0.276101	0.9999	0.610521	0.257748	1.44612	7	6.11979e-05	-0.0357269	0.0480273	-0.743886	0.456945	0.9999	0.700318	0.12239	4.00722	16	0.000139881	-0.0262172	0.0322774	-0.812246	0.41665	0.9999	0.663693	0.240602	1.83077
C3orf58	3	143690639	143711210	12	0.000104911	-0.0405517	0.0378697	-1.07082	0.28425	0.9999	0.713609	0.252389	2.01767	3	2.62277e-05	-0.0563396	0.0690619	-0.815785	0.414623	0.9999	0.901418	0.180464	4.50259	9	7.8683e-05	-0.0337631	0.0452849	-0.745572	0.455926	0.9999	0.606322	0.152433	2.41172
MINK1	17	4736634	4801356	13	0.000113653	-0.0405455	0.0343591	-1.18005	0.23798	0.9999	0.780896	0.28352	2.15081	5	4.37128e-05	-0.0425451	0.0522389	-0.814432	0.415397	0.9999	0.913881	0.159468	5.23728	8	6.99405e-05	-0.0390172	0.0456122	-0.855413	0.392323	0.9999	0.723274	0.209214	2.50043
PNMT	17	37824233	37826728	32	0.000279762	-0.0208417	0.0192828	-1.08085	0.279766	0.9999	0.775534	0.401837	1.49676	4	3.49702e-05	-0.0448477	0.0654758	-0.684951	0.493375	0.9999	0.886466	0.141265	5.56275	28	0.000244792	-0.018558	0.020177	-0.919762	0.357697	0.9999	0.805561	0.39898	1.62647
NPRL3	16	135803	188697	20	0.000174851	-0.0241199	0.0233111	-1.03469	0.300812	0.9999	1.40676	0.642665	3.07931	8	6.99405e-05	0.0311499	0.0464257	0.670963	0.502244	0.9999	2.30592	0.749475	7.09465	12	0.000104911	-0.0427526	0.0269555	-1.58604	0.11273	0.9999	0.903434	0.308948	2.64184
BTAF1	10	93683735	93790080	14	0.000122396	-0.0687782	0.0585443	-1.17481	0.240072	0.9999	0.820943	0.343957	1.95939	2	1.74851e-05	0.192793	0.267649	0.720323	0.471326	0.9999	1.46141	0.199023	10.731	12	0.000104911	-0.0819061	0.0599898	-1.36533	0.172148	0.9999	0.724149	0.273459	1.91763
MTHFD1L	6	151186814	151423023	12	0.000104911	-0.0362782	0.0355191	-1.02137	0.307079	0.9999	0.998615	0.193067	5.16522	2	1.74851e-05	-0.0865758	0.109356	-0.791687	0.428543	0.9999	0.824582	0.0513866	13.2318	10	8.74256e-05	-0.03034	0.0375543	-0.807897	0.41915	0.9999	0.76821	0.228643	2.58109
PXDNL	8	52232136	52722005	58	0.000507068	0.01946	0.0175357	1.10973	0.267115	0.9999	1.21356	0.756227	1.94748	2	1.74851e-05	-0.0732155	0.109354	-0.669527	0.503159	0.9999	1.18452	0.0738995	18.9864	56	0.000489583	0.0219055	0.0177654	1.23304	0.217559	0.9999	1.25599	0.775417	2.03441
ACOX2	3	58490862	58522929	26	0.000227307	-0.0283538	0.0257454	-1.10131	0.27076	0.9999	0.714176	0.331613	1.53808	1	8.74256e-06	0.0887699	0.129005	0.68811	0.491384	0.9999	4.98128	0.307362	80.7293	25	0.000218564	-0.0332118	0.0262738	-1.26406	0.206207	0.9999	0.632967	0.285295	1.40433
TRIM48	11	55029657	55038595	18	0.000157366	0.0272104	0.0243604	1.11699	0.263997	0.9999	2.41007	0.986919	5.88543	1	8.74256e-06	-0.137736	0.185196	-0.743734	0.457037	0.9999	NA	NA	NA	17	0.000148623	0.0301147	0.0245739	1.22547	0.220397	0.9999	2.41007	0.986919	5.88543
OR4A16	11	55110676	55111663	18	0.000157366	0.0272104	0.0243604	1.11699	0.263997	0.9999	2.41007	0.986919	5.88543	1	8.74256e-06	-0.137736	0.185196	-0.743734	0.457037	0.9999	NA	NA	NA	17	0.000148623	0.0301147	0.0245739	1.22547	0.220397	0.9999	2.41007	0.986919	5.88543
OR4A15	11	55135359	55136394	18	0.000157366	0.0272104	0.0243604	1.11699	0.263997	0.9999	2.41007	0.986919	5.88543	1	8.74256e-06	-0.137736	0.185196	-0.743734	0.457037	0.9999	NA	NA	NA	17	0.000148623	0.0301147	0.0245739	1.22547	0.220397	0.9999	2.41007	0.986919	5.88543
CLVS2	6	123317581	123385063	16	0.000139881	0.0365509	0.033871	1.07912	0.280534	0.9999	2.13476	0.87564	5.20441	1	8.74256e-06	-0.0777148	0.129005	-0.602416	0.546897	0.9999	NA	NA	NA	15	0.000131138	0.0450099	0.035102	1.28226	0.199751	0.9999	2.46153	0.99318	6.10076
SPACA7	13	113030650	113089009	19	0.000166109	0.0338326	0.0329314	1.02736	0.304249	0.9999	1.66909	0.708144	3.93401	1	8.74256e-06	-0.0824702	0.129005	-0.63928	0.522641	0.9999	NA	NA	NA	18	0.000157366	0.0419383	0.0340593	1.23133	0.218198	0.9999	1.89178	0.795915	4.49649
DOK1	2	74776146	74784678	12	0.000104911	0.0385196	0.0376851	1.02215	0.306712	0.9999	1.49204	0.483972	4.5998	1	8.74256e-06	-0.0772203	0.129005	-0.598584	0.549451	0.9999	NA	NA	NA	11	9.61681e-05	0.0493175	0.0394035	1.2516	0.210715	0.9999	1.83521	0.572836	5.87952
LOXL3	2	74759945	74781062	12	0.000104911	0.0385196	0.0376851	1.02215	0.306712	0.9999	1.49204	0.483972	4.5998	1	8.74256e-06	-0.0772203	0.129005	-0.598584	0.549451	0.9999	NA	NA	NA	11	9.61681e-05	0.0493175	0.0394035	1.2516	0.210715	0.9999	1.83521	0.572836	5.87952
A3GALT2	1	33772366	33786699	75	0.000655692	0.0161924	0.0149634	1.08213	0.279194	0.9999	1.32692	0.880716	1.9992	1	8.74256e-06	-0.0778821	0.129005	-0.603715	0.546033	0.9999	NA	NA	NA	74	0.000646949	0.0174749	0.0150649	1.15998	0.246059	0.9999	1.35995	0.901365	2.05186
PHC2	1	33789223	33896615	75	0.000655692	0.0161924	0.0149634	1.08213	0.279194	0.9999	1.32692	0.880716	1.9992	1	8.74256e-06	-0.0778821	0.129005	-0.603715	0.546033	0.9999	NA	NA	NA	74	0.000646949	0.0174749	0.0150649	1.15998	0.246059	0.9999	1.35995	0.901365	2.05186
TMPRSS11B	4	69092370	69111412	14	0.000122396	0.0416005	0.0374034	1.11221	0.266048	0.9999	0.88422	0.297622	2.62697	1	8.74256e-06	-0.0799354	0.129006	-0.619624	0.535506	0.9999	NA	NA	NA	13	0.000113653	0.0527525	0.0390812	1.34982	0.177074	0.9999	1.00748	0.332426	3.05338
TMPRSS11E	4	69313166	69363322	14	0.000122396	0.0416005	0.0374034	1.11221	0.266048	0.9999	0.88422	0.297622	2.62697	1	8.74256e-06	-0.0799354	0.129006	-0.619624	0.535506	0.9999	NA	NA	NA	13	0.000113653	0.0527525	0.0390812	1.34982	0.177074	0.9999	1.00748	0.332426	3.05338
OR52N4	11	5775922	5776959	12	0.000104911	-0.0402304	0.0356447	-1.12865	0.259045	0.9999	0.57015	0.173012	1.87889	1	8.74256e-06	-0.0692318	0.0890201	-0.77771	0.43674	0.9999	NA	NA	NA	11	9.61681e-05	-0.0346928	0.0388991	-0.891865	0.372466	0.9999	0.57015	0.173012	1.87889
OR56B1	11	5757677	5758768	12	0.000104911	-0.0402304	0.0356447	-1.12865	0.259045	0.9999	0.57015	0.173012	1.87889	1	8.74256e-06	-0.0692318	0.0890201	-0.77771	0.43674	0.9999	NA	NA	NA	11	9.61681e-05	-0.0346928	0.0388991	-0.891865	0.372466	0.9999	0.57015	0.173012	1.87889
SLX4	16	3631183	3661585	189	0.00165234	-0.00883297	0.00922697	-0.957298	0.338417	0.9999	0.850472	0.654468	1.10518	178	0.00155618	-0.00666773	0.0094747	-0.70374	0.481595	0.9999	0.875858	0.669348	1.14608	11	9.61681e-05	-0.0484956	0.0405635	-1.19555	0.231873	0.9999	0.531878	0.161296	1.75388
TTC39B	9	15170841	15307358	44	0.000384673	-0.0168261	0.0176644	-0.952543	0.340821	0.9999	0.848134	0.491325	1.46406	39	0.00034096	-0.014662	0.0185411	-0.790782	0.429071	0.9999	0.77905	0.433387	1.40041	5	4.37128e-05	-0.0380257	0.0580753	-0.654767	0.512618	0.9999	1.67348	0.333464	8.39834
ENTHD2	17	79202076	79212891	41	0.000358445	-0.0197699	0.0202488	-0.976348	0.328892	0.9999	0.819169	0.450902	1.48821	38	0.000332217	-0.0171594	0.0213551	-0.803528	0.42167	0.9999	0.861242	0.464364	1.59732	3	2.62277e-05	-0.0430165	0.0637327	-0.674952	0.499707	0.9999	1.66108	0.103136	26.7531
AZI1	17	79163392	79196751	41	0.000358445	-0.0197699	0.0202488	-0.976348	0.328892	0.9999	0.819169	0.450902	1.48821	38	0.000332217	-0.0171594	0.0213551	-0.803528	0.42167	0.9999	0.861242	0.464364	1.59732	3	2.62277e-05	-0.0430165	0.0637327	-0.674952	0.499707	0.9999	1.66108	0.103136	26.7531
SEC23IP	10	121652084	121704170	35	0.00030599	0.0187782	0.0197141	0.952527	0.34083	0.9999	1.1452	0.661827	1.98161	34	0.000297247	0.0141135	0.0199484	0.707499	0.479257	0.9999	1.03627	0.592324	1.81294	1	8.74256e-06	0.213857	0.129003	1.65777	0.0973639	0.9999	13.5061	0.8387	217.498
NAT1	8	18027970	18081198	25	0.000218564	0.0252404	0.026375	0.956981	0.338577	0.9999	1.10926	0.497583	2.47285	13	0.000113653	-0.0252677	0.0357834	-0.706129	0.480108	0.9999	0.619867	0.210911	1.82178	12	0.000104911	0.0853022	0.0390208	2.18607	0.0288106	0.9999	2.70268	0.757795	9.63912
PTPRT	20	40701391	41818557	27	0.000236049	-0.0229564	0.0237918	-0.964885	0.334603	0.9999	0.756112	0.355362	1.6088	25	0.000218564	-0.0190089	0.0246443	-0.771331	0.440511	0.9999	0.863465	0.400413	1.86201	2	1.74851e-05	-0.0770332	0.0912237	-0.844442	0.398422	0.9999	NA	NA	NA
LRRTM4	2	76974849	77749502	20	0.000174851	-0.0287221	0.0287568	-0.998796	0.317894	0.9999	0.742253	0.319968	1.72186	17	0.000148623	-0.0224526	0.0322265	-0.696712	0.485983	0.9999	0.839429	0.340161	2.0715	3	2.62277e-05	-0.053247	0.0637239	-0.835589	0.403386	0.9999	1.23698	0.0768487	19.9109
DZIP1	13	96230455	96296960	18	0.000157366	-0.0295883	0.0311853	-0.948789	0.342728	0.9999	0.822254	0.343692	1.96717	16	0.000139881	-0.0255447	0.033184	-0.76979	0.441425	0.9999	0.866071	0.340266	2.20439	2	1.74851e-05	-0.060135	0.0912217	-0.659219	0.509755	0.9999	NA	NA	NA
MCTP1	5	94042288	94620279	18	0.000157366	-0.0299862	0.0317088	-0.945674	0.344315	0.9999	0.91881	0.396411	2.12964	17	0.000148623	-0.0268901	0.0327122	-0.82202	0.411065	0.9999	1.00186	0.427674	2.34695	1	8.74256e-06	-0.0781301	0.129004	-0.605641	0.544753	0.9999	NA	NA	NA
IGF1R	15	99192760	99507759	32	0.000279762	0.024135	0.0248037	0.973043	0.330532	0.9999	1.22273	0.64046	2.33439	6	5.24553e-05	-0.0477302	0.0627095	-0.761132	0.446578	0.9999	0.552802	0.103771	2.94487	26	0.000227307	0.0374606	0.0270048	1.38718	0.165386	0.9999	1.45934	0.7182	2.9653
RMI2	16	11439310	11445617	13	0.000113653	0.0373688	0.0375835	0.994289	0.320082	0.9999	1.24324	0.458308	3.3725	8	6.99405e-05	0.0384572	0.0474518	0.810446	0.417684	0.9999	1.07844	0.307277	3.78496	5	4.37128e-05	0.0355407	0.0615639	0.577298	0.563738	0.9999	2.87982	0.521949	15.8892
SLC9A9	3	142984063	143567373	13	0.000113653	-0.0329128	0.0335374	-0.981376	0.326407	0.9999	0.785715	0.292301	2.11203	2	1.74851e-05	-0.063943	0.0817655	-0.782029	0.434198	0.9999	0.740621	0.1036	5.29461	11	9.61681e-05	-0.0266274	0.0367667	-0.724226	0.468927	0.9999	0.804277	0.257896	2.50822
SHISA7	19	55940104	55954230	24	0.000209821	-0.0253401	0.0268352	-0.944285	0.345024	0.9999	0.849512	0.400668	1.80117	4	3.49702e-05	-0.0524057	0.0730802	-0.717098	0.473313	0.9999	0.992931	0.161429	6.10739	20	0.000174851	-0.0211201	0.0288495	-0.732078	0.464121	0.9999	0.823094	0.36027	1.88049
PARG	10	51026324	51729967	24	0.000209821	0.0261873	0.0272362	0.961489	0.336307	0.9999	2.26646	1.12102	4.58226	14	0.000122396	0.027344	0.0365802	0.747509	0.454756	0.9999	2.54714	1.01979	6.36199	10	8.74256e-05	0.0247452	0.0407976	0.606535	0.544159	0.9999	1.91342	0.63208	5.79225
ZNF728	19	23157684	23186010	12	0.000104911	-0.0398412	0.0397982	-1.00108	0.316788	0.9999	1.01589	0.360038	2.86647	4	3.49702e-05	-0.0432818	0.0700465	-0.617902	0.53664	0.9999	1.14958	0.181854	7.26697	8	6.99405e-05	-0.0381982	0.0483609	-0.789857	0.429611	0.9999	0.960269	0.273482	3.37176
HAUS6	9	19053134	19102940	16	0.000139881	0.0312165	0.0320456	0.97413	0.329992	0.9999	2.13517	0.901982	5.05436	9	7.8683e-05	0.0331749	0.045285	0.73258	0.463814	0.9999	2.40864	0.766235	7.57149	7	6.11979e-05	0.0292475	0.04535	0.644928	0.518974	0.9999	1.83941	0.490133	6.90307
SWI5	9	131038424	131051268	13	0.000113653	0.0336627	0.0357827	0.940754	0.346831	0.9999	1.64336	0.611073	4.4195	2	1.74851e-05	-0.0615436	0.0912223	-0.674655	0.499895	0.9999	NA	NA	NA	11	9.61681e-05	0.0509727	0.038899	1.31038	0.190066	0.9999	2.05979	0.696802	6.08887
GOLGA2	9	131018107	131038268	13	0.000113653	0.0336627	0.0357827	0.940754	0.346831	0.9999	1.64336	0.611073	4.4195	2	1.74851e-05	-0.0615436	0.0912223	-0.674655	0.499895	0.9999	NA	NA	NA	11	9.61681e-05	0.0509727	0.038899	1.31038	0.190066	0.9999	2.05979	0.696802	6.08887
C16orf82	16	27078218	27080487	17	0.000148623	-0.0194626	0.0197758	-0.984159	0.325037	0.9999	1.31987	0.587239	2.96651	1	8.74256e-06	-0.0778948	0.129004	-0.603815	0.545967	0.9999	NA	NA	NA	16	0.000139881	-0.0180562	0.0200123	-0.902257	0.36692	0.9999	1.46229	0.643502	3.32292
ZNF362	1	33722173	33766320	76	0.000664434	0.0149436	0.014864	1.00536	0.314725	0.9999	1.29551	0.861065	1.94914	1	8.74256e-06	-0.0778821	0.129005	-0.603715	0.546033	0.9999	NA	NA	NA	75	0.000655692	0.0161921	0.0149634	1.08211	0.279203	0.9999	1.32718	0.880898	1.99957
CUL4A	13	113863085	113919392	19	0.000166109	-0.0278475	0.0278826	-0.998743	0.317919	0.9999	1.10986	0.444961	2.7683	1	8.74256e-06	-0.0801106	0.129015	-0.62094	0.534639	0.9999	NA	NA	NA	18	0.000157366	-0.0252866	0.0285573	-0.885468	0.375904	0.9999	1.24947	0.493617	3.16272
CUL5	11	107879407	107978488	21	0.000183594	-0.0292021	0.0295551	-0.988054	0.323126	0.9999	0.577672	0.249121	1.33953	1	8.74256e-06	-0.0842847	0.129017	-0.653286	0.513572	0.9999	NA	NA	NA	20	0.000174851	-0.0261509	0.0303624	-0.861294	0.389076	0.9999	0.613136	0.263151	1.42859
HGSNAT	8	42995591	43057970	13	0.000113653	-0.0361178	0.0372486	-0.969641	0.332226	0.9999	0.536987	0.139661	2.06468	1	8.74256e-06	-0.0839694	0.129005	-0.650899	0.515112	0.9999	NA	NA	NA	12	0.000104911	-0.0317656	0.0389058	-0.816475	0.414229	0.9999	0.599237	0.154147	2.3295
ACAT1	11	107992257	108018891	19	0.000166109	-0.0288426	0.0306964	-0.939608	0.347419	0.9999	0.529011	0.205601	1.36114	1	8.74256e-06	-0.0842847	0.129017	-0.653286	0.513572	0.9999	NA	NA	NA	18	0.000157366	-0.0255152	0.0316037	-0.807346	0.419467	0.9999	0.563681	0.217979	1.45765
BTN3A3	6	26440699	26453643	204	0.00178348	-0.0085212	0.00927014	-0.919209	0.357986	0.9999	1.06412	0.8332	1.35904	186	0.00162612	-0.00728024	0.00976804	-0.745313	0.456083	0.9999	1.0789	0.834876	1.39426	18	0.000157366	-0.0197001	0.0293593	-0.671001	0.50222	0.9999	0.997201	0.439605	2.26206
SLC38A10	17	79218798	79269096	40	0.000349702	-0.0183187	0.0205029	-0.893469	0.371606	0.9999	0.851668	0.467408	1.55183	37	0.000323475	-0.0154672	0.0216537	-0.714298	0.475043	0.9999	0.899525	0.483323	1.67413	3	2.62277e-05	-0.0430165	0.0637327	-0.674952	0.499707	0.9999	1.66108	0.103136	26.7531
C17orf89	17	79213110	79215098	40	0.000349702	-0.0183187	0.0205029	-0.893469	0.371606	0.9999	0.851668	0.467408	1.55183	37	0.000323475	-0.0154672	0.0216537	-0.714298	0.475043	0.9999	0.899525	0.483323	1.67413	3	2.62277e-05	-0.0430165	0.0637327	-0.674952	0.499707	0.9999	1.66108	0.103136	26.7531
DEFA1	8	6835170	6856724	53	0.000463356	-0.0146828	0.0162222	-0.905104	0.36541	0.9999	0.97531	0.599074	1.58783	17	0.000148623	-0.0160762	0.0238947	-0.672796	0.501077	0.9999	1.17674	0.512477	2.70199	36	0.000314732	-0.013488	0.0220913	-0.610557	0.541493	0.9999	0.964083	0.529069	1.75678
RAP1GDS1	4	99182526	99365012	14	0.000122396	-0.0193404	0.0211806	-0.913121	0.361179	0.9999	1.23039	0.527602	2.8693	8	6.99405e-05	-0.0170698	0.0227106	-0.751624	0.452277	0.9999	1.35222	0.451303	4.05157	6	5.24553e-05	-0.0345055	0.0586914	-0.587913	0.556591	0.9999	1.07361	0.283013	4.07275
ADAMTSL1	9	18474078	18910947	24	0.000209821	0.0191143	0.0215405	0.887365	0.374883	0.9999	1.22022	0.589192	2.52708	6	5.24553e-05	0.0188454	0.0300094	0.627983	0.530015	0.9999	1.43213	0.32734	6.26562	18	0.000157366	0.0193983	0.0309361	0.627045	0.53063	0.9999	1.22679	0.524008	2.87213
DGKI	7	137074384	137531609	24	0.000209821	-0.0190565	0.0214203	-0.889649	0.373654	0.9999	0.579589	0.248218	1.35334	4	3.49702e-05	0.0562342	0.070046	0.802817	0.42208	0.9999	2.08683	0.38642	11.2698	20	0.000174851	-0.0268233	0.0224976	-1.19227	0.233154	0.9999	2.40323	0.334051	17.2893
SHF	15	45459411	45493373	14	0.000122396	0.0319243	0.0352543	0.905543	0.365178	0.9999	2.05723	0.80106	5.28323	1	8.74256e-06	-0.0810016	0.129004	-0.627902	0.530068	0.9999	NA	NA	NA	13	0.000113653	0.0410378	0.036649	1.11975	0.26282	0.9999	2.39756	0.918139	6.26082
UGT2B17	4	69402902	69434245	15	0.000131138	0.0324784	0.035924	0.904087	0.36595	0.9999	0.790909	0.270425	2.31317	1	8.74256e-06	-0.0799354	0.129006	-0.619624	0.535506	0.9999	NA	NA	NA	14	0.000122396	0.0419267	0.0374027	1.12095	0.262308	0.9999	0.885922	0.29821	2.6319
FOXD4	9	116230	118417	61	0.000533296	-0.0149708	0.0163913	-0.91334	0.361064	0.9999	0.692001	0.415248	1.1532	1	8.74256e-06	-0.081459	0.129008	-0.631427	0.527761	0.9999	NA	NA	NA	60	0.000524553	-0.0138796	0.0165251	-0.839912	0.400958	0.9999	0.711397	0.426139	1.18761
MGMT	10	131265453	131565783	12	0.000104911	-0.035828	0.0396162	-0.904379	0.365795	0.9999	0.632985	0.188864	2.12147	2	1.74851e-05	-0.0593257	0.0912211	-0.65035	0.515466	0.9999	NA	NA	NA	10	8.74256e-05	-0.0303645	0.043979	-0.690431	0.489923	0.9999	0.641802	0.158711	2.59534
TSPAN4	11	842823	867116	12	0.000104911	-0.0344921	0.0384312	-0.897502	0.369451	0.9999	0.569665	0.186511	1.73994	1	8.74256e-06	-0.0824259	0.129005	-0.638938	0.522863	0.9999	NA	NA	NA	11	9.61681e-05	-0.0298232	0.0402588	-0.740787	0.458823	0.9999	0.633653	0.205066	1.95799
POLR2L	11	839720	842529	12	0.000104911	-0.0344921	0.0384312	-0.897502	0.369451	0.9999	0.569665	0.186511	1.73994	1	8.74256e-06	-0.0824259	0.129005	-0.638938	0.522863	0.9999	NA	NA	NA	11	9.61681e-05	-0.0298232	0.0402588	-0.740787	0.458823	0.9999	0.633653	0.205066	1.95799
CD151	11	832951	838835	12	0.000104911	-0.0344921	0.0384312	-0.897502	0.369451	0.9999	0.569665	0.186511	1.73994	1	8.74256e-06	-0.0824259	0.129005	-0.638938	0.522863	0.9999	NA	NA	NA	11	9.61681e-05	-0.0298232	0.0402588	-0.740787	0.458823	0.9999	0.633653	0.205066	1.95799
CHSY1	15	101715927	101792137	289	0.0025266	-0.00645603	0.00736262	-0.876866	0.38056	0.9999	0.867185	0.69818	1.0771	27	0.000236049	-0.0159352	0.0256069	-0.6223	0.533745	0.9999	0.996254	0.507378	1.95618	262	0.00229055	-0.00559901	0.00768549	-0.728516	0.466298	0.9999	0.854557	0.679812	1.07422
ZNF257	19	22235265	22273903	39	0.00034096	0.0190981	0.0216737	0.881166	0.378228	0.9999	0.952966	0.507484	1.7895	29	0.000253534	0.0173417	0.0239691	0.723501	0.469372	0.9999	0.970947	0.457871	2.05896	10	8.74256e-05	0.0269639	0.0507448	0.531363	0.595167	0.9999	0.91871	0.286686	2.94408
NFATC1	18	77155771	77289323	24	0.000209821	0.023481	0.0267768	0.876917	0.380532	0.9999	1.39902	0.672258	2.91145	4	3.49702e-05	0.0446502	0.0645031	0.692218	0.488801	0.9999	2.61398	0.490016	13.9442	20	0.000174851	0.0190722	0.0294319	0.648013	0.516976	0.9999	1.21717	0.541174	2.73757
C20orf166	20	61147659	61167971	12	0.000104911	-0.0313441	0.0356463	-0.879308	0.379234	0.9999	0.648742	0.194791	2.1606	1	8.74256e-06	-0.0793519	0.129004	-0.615113	0.53848	0.9999	NA	NA	NA	11	9.61681e-05	-0.0273752	0.0370902	-0.738071	0.460472	0.9999	0.756089	0.221439	2.58161
ZNF208	19	22148896	22193745	39	0.00034096	0.0187372	0.0219123	0.8551	0.392496	0.9999	0.937322	0.497506	1.76595	27	0.000236049	0.0160549	0.0243934	0.658164	0.510433	0.9999	0.896394	0.410521	1.95732	12	0.000104911	0.0299381	0.0498603	0.60044	0.548213	0.9999	1.03776	0.347783	3.0966
SETMAR	3	4344987	4358949	13	0.000113653	-0.0284389	0.0328701	-0.865191	0.386934	0.9999	0.771496	0.26951	2.20848	12	0.000104911	-0.0285827	0.0353651	-0.808218	0.418965	0.9999	0.722414	0.233609	2.234	1	8.74256e-06	-0.0275064	0.089068	-0.308825	0.757455	0.9999	1.22743	0.0762025	19.7706
STRAP	12	16035287	16056410	19	0.000166109	0.0276746	0.0319095	0.867282	0.385787	0.9999	1.25854	0.548751	2.88642	18	0.000157366	0.0243234	0.0320235	0.759548	0.447525	0.9999	1.09275	0.461441	2.58775	1	8.74256e-06	0.495815	0.378442	1.31015	0.190146	0.9999	7.81446	0.455752	133.989
SURF4	9	136228339	136242970	17	0.000148623	-0.0189718	0.0221619	-0.856055	0.391967	0.9999	1.0134	0.398686	2.57592	10	8.74256e-05	-0.0419754	0.0660748	-0.635271	0.525252	0.9999	1.72821	0.471266	6.33763	7	6.11979e-05	-0.0160552	0.0235242	-0.682496	0.494925	0.9999	0.628379	0.192417	2.05211
UBE2F-SCLY	2	238875586	239008054	16	0.000139881	-0.0283996	0.0337652	-0.84109	0.400297	0.9999	0.972766	0.382576	2.47342	1	8.74256e-06	-0.0804881	0.129004	-0.62392	0.53268	0.9999	NA	NA	NA	15	0.000131138	-0.0245682	0.0349846	-0.702259	0.482518	0.9999	1.06078	0.414145	2.71705
OR10A5	11	6866913	6867867	18	0.000157366	-0.0258483	0.0312892	-0.826108	0.408743	0.9999	0.7143	0.283743	1.79819	16	0.000139881	-0.026327	0.0335238	-0.785321	0.432266	0.9999	0.523413	0.18627	1.47078	2	1.74851e-05	-0.0224846	0.0869246	-0.258668	0.795891	0.9999	2.34464	0.319733	17.1935
SPATA2L	16	89762764	89768121	36	0.000314732	-0.0152619	0.0184239	-0.828379	0.407456	0.9999	0.932401	0.51287	1.69511	30	0.000262277	-0.0119524	0.0196656	-0.607783	0.543331	0.9999	0.973957	0.5044	1.88064	6	5.24553e-05	-0.03899	0.0526674	-0.740306	0.459114	0.9999	0.759559	0.182027	3.16947
RCOR3	1	211432707	211489725	18	0.000157366	-0.0254041	0.0304104	-0.835376	0.403506	0.9999	0.724888	0.30435	1.72651	17	0.000148623	-0.0220714	0.0312921	-0.705336	0.480601	0.9999	0.788432	0.327492	1.89814	1	8.74256e-06	-0.0820397	0.129005	-0.635944	0.524813	0.9999	NA	NA	NA
PLEKHH2	2	43864438	43995126	24	0.000209821	-0.0219587	0.0265413	-0.827343	0.408043	0.9999	0.657164	0.288438	1.49725	8	6.99405e-05	0.0326004	0.0464394	0.702	0.482679	0.9999	1.09609	0.325902	3.68641	16	0.000139881	-0.0484208	0.0323428	-1.49711	0.134364	0.9999	0.578947	0.168799	1.98566
STARD3	17	37793332	37820454	35	0.00030599	-0.0154943	0.0185725	-0.834261	0.404134	0.9999	0.871248	0.461708	1.64405	4	3.49702e-05	-0.0448477	0.0654758	-0.684951	0.493375	0.9999	0.886466	0.141265	5.56275	31	0.000271019	-0.0129212	0.0193671	-0.667174	0.504661	0.9999	0.910985	0.463861	1.7891
PDE1C	7	31792631	32338383	86	0.00075186	-0.0118703	0.0143331	-0.828177	0.40757	0.9999	0.892626	0.600512	1.32684	7	6.11979e-05	-0.0365792	0.0537268	-0.680837	0.495975	0.9999	1.59147	0.379758	6.66944	79	0.000690662	-0.00997103	0.0148683	-0.670622	0.502461	0.9999	0.941203	0.62112	1.42624
PRPF31	19	54618789	54635150	15	0.000131138	-0.0295675	0.0360083	-0.821132	0.411571	0.9999	0.572285	0.189165	1.73135	4	3.49702e-05	-0.044528	0.0608769	-0.731442	0.464509	0.9999	2.30542	0.143256	37.1012	11	9.61681e-05	-0.0215176	0.0446575	-0.481836	0.629922	0.9999	0.757205	0.220518	2.60007
EMC7	15	34376223	34394053	32	0.000279762	-0.0185674	0.0224277	-0.827876	0.407741	0.9999	0.954555	0.498147	1.82913	1	8.74256e-06	-0.0799806	0.129004	-0.619985	0.535267	0.9999	NA	NA	NA	31	0.000271019	-0.016653	0.0227744	-0.731218	0.464646	0.9999	1.00739	0.523321	1.93923
RGMA	15	93586635	93632443	281	0.00245666	-0.00607994	0.0075403	-0.806326	0.420055	0.9999	0.826672	0.661904	1.03246	272	0.00237798	-0.00523152	0.00765842	-0.683107	0.494539	0.9999	0.828345	0.660695	1.03854	9	7.8683e-05	-0.0328036	0.0430037	-0.762808	0.445578	0.9999	0.781336	0.23315	2.61842
BTN2A1	6	26458152	26476849	201	0.00175725	-0.00750617	0.00939816	-0.798685	0.424473	0.9999	1.07549	0.840271	1.37655	186	0.00162612	-0.00689959	0.00980065	-0.703993	0.481437	0.9999	1.08443	0.839228	1.40127	15	0.000131138	-0.0143865	0.0330763	-0.434949	0.663599	0.9999	1.04176	0.41646	2.6059
CPPED1	16	12753655	12897744	57	0.000498326	0.0131574	0.0166758	0.78901	0.430106	0.9999	1.3139	0.814758	2.11882	55	0.000480841	0.0119972	0.0169612	0.70733	0.479361	0.9999	1.29728	0.798708	2.10707	2	1.74851e-05	0.0466977	0.0912208	0.511919	0.608708	0.9999	2.02958	0.129367	31.841
PIAS2	18	44390022	44500123	25	0.000218564	-0.0208792	0.0258664	-0.807195	0.419554	0.9999	1.06086	0.521705	2.15721	24	0.000209821	-0.0167439	0.0270312	-0.619431	0.535633	0.9999	1.06086	0.521705	2.15721	1	8.74256e-06	-0.0657854	0.0890768	-0.738524	0.460196	0.9999	NA	NA	NA
SOX1	13	112721912	112726020	13	0.000113653	-0.0282554	0.0357822	-0.789651	0.429732	0.9999	0.805028	0.293917	2.20495	4	3.49702e-05	-0.0496512	0.0645027	-0.769754	0.441446	0.9999	0.693689	0.124177	3.87515	9	7.8683e-05	-0.0187428	0.0430047	-0.435832	0.662959	0.9999	0.872306	0.251971	3.01986
SUSD4	1	223394160	223537544	24	0.000209821	-0.0218427	0.0272033	-0.802944	0.422007	0.9999	1.17534	0.631292	2.18824	6	5.24553e-05	0.0346831	0.0484292	0.716161	0.473892	0.9999	2.59135	0.738472	9.09324	18	0.000157366	-0.0478304	0.0328564	-1.45574	0.145465	0.9999	0.982953	0.478288	2.02011
GAS7	17	9813925	10101868	45	0.000393415	-0.0160588	0.0198331	-0.809701	0.418112	0.9999	0.923667	0.545241	1.56474	5	4.37128e-05	0.0470684	0.0576957	0.815805	0.414612	0.9999	3.32552	0.945735	11.6937	40	0.000349702	-0.0245164	0.0211194	-1.16085	0.245704	0.9999	0.727285	0.406725	1.30049
COL26A1	7	101006121	101202304	54	0.000472098	0.0138556	0.0174727	0.792986	0.427786	0.9999	1.44783	0.902854	2.32178	2	1.74851e-05	0.0550536	0.0733226	0.75084	0.452749	0.9999	4.12361	0.577113	29.4641	52	0.000454613	0.0113749	0.0179907	0.63227	0.527211	0.9999	1.39187	0.858783	2.25588
KPTN	19	47978399	47987521	12	0.000104911	0.0324985	0.0403321	0.805773	0.420374	0.9999	1.56412	0.551089	4.43933	2	1.74851e-05	-0.055479	0.0912225	-0.608172	0.543073	0.9999	NA	NA	NA	10	8.74256e-05	0.0538714	0.0449641	1.1981	0.23088	0.9999	1.97988	0.629318	6.22886
CA1	8	86240457	86290342	18	0.000157366	0.0203192	0.0251663	0.807397	0.419438	0.9999	1.38301	0.606587	3.15323	1	8.74256e-06	-0.067573	0.0890544	-0.758784	0.447982	0.9999	NA	NA	NA	17	0.000148623	0.0279612	0.0262362	1.06575	0.286537	0.9999	1.63793	0.722298	3.71426
TP53AIP1	11	128804626	128813294	14	0.000122396	0.0280234	0.0348296	0.804584	0.42106	0.9999	1.27268	0.451004	3.59133	1	8.74256e-06	-0.0785503	0.129012	-0.608861	0.542616	0.9999	NA	NA	NA	13	0.000113653	0.0364009	0.0361723	1.00632	0.314262	0.9999	1.49762	0.514118	4.36255
DAP3	1	155658881	155708800	15	0.000131138	0.0204586	0.0260801	0.784455	0.432773	0.9999	3.19837	1.15047	8.89162	8	6.99405e-05	0.0198984	0.0303203	0.656273	0.511648	0.9999	2.20129	0.559352	8.663	7	6.11979e-05	0.022064	0.0511155	0.431649	0.665996	0.9999	5.33581	1.28626	22.1346
YY1AP1	1	155629232	155755165	15	0.000131138	0.0204586	0.0260801	0.784455	0.432773	0.9999	3.19837	1.15047	8.89162	8	6.99405e-05	0.0198984	0.0303203	0.656273	0.511648	0.9999	2.20129	0.559352	8.663	7	6.11979e-05	0.022064	0.0511155	0.431649	0.665996	0.9999	5.33581	1.28626	22.1346
TUSC3	8	15397595	15624158	45	0.000393415	-0.0154437	0.0197212	-0.783102	0.433567	0.9999	0.843053	0.491318	1.44659	31	0.000271019	-0.0175899	0.0236894	-0.742523	0.457771	0.9999	0.848364	0.447927	1.60678	14	0.000122396	-0.0105966	0.0355861	-0.297774	0.765875	0.9999	0.884918	0.323378	2.42156
ZFP82	19	36882860	36909550	15	0.000131138	-0.0269423	0.0346303	-0.777996	0.436571	0.9999	0.571657	0.172747	1.89174	14	0.000122396	-0.0229203	0.0359496	-0.637568	0.523755	0.9999	0.61372	0.184385	2.04275	1	8.74256e-06	-0.0787266	0.129004	-0.610265	0.541686	0.9999	NA	NA	NA
TIGD2	4	90033967	90036052	13	0.000113653	0.0277296	0.0361751	0.766537	0.443357	0.9999	1.28443	0.4718	3.49673	6	5.24553e-05	-0.0327103	0.0539427	-0.60639	0.544256	0.9999	0.836669	0.221539	3.15979	7	6.11979e-05	0.0771209	0.0487643	1.5815	0.113763	0.9999	2.29821	0.49522	10.6655
RPL13	16	89627064	89633237	27	0.000236049	-0.0168488	0.0220234	-0.765044	0.444246	0.9999	0.740038	0.362769	1.50965	11	9.61681e-05	-0.0289814	0.0449716	-0.644438	0.519291	0.9999	0.999244	0.195434	5.10908	16	0.000139881	-0.0130186	0.0252582	-0.51542	0.606259	0.9999	1.01884	0.422349	2.45774
COX7A2	6	75947390	75953644	12	0.000104911	-0.0293846	0.0380649	-0.771962	0.440137	0.9999	0.85088	0.287586	2.51749	2	1.74851e-05	0.0801627	0.105787	0.757774	0.448587	0.9999	3.98661	0.553029	28.7382	10	8.74256e-05	-0.0456778	0.0407975	-1.11962	0.262875	0.9999	0.451971	0.120286	1.69828
BNC2	9	16409500	16870786	12	0.000104911	0.0279693	0.0372428	0.750998	0.452654	0.9999	0.812049	0.230075	2.86612	8	6.99405e-05	0.0298464	0.0456118	0.654357	0.512882	0.9999	1.01034	0.226231	4.51217	4	3.49702e-05	0.0242098	0.0645035	0.375325	0.707419	0.9999	0.497151	0.0468	5.28118
PAIP2B	2	71409867	71454233	12	0.000104911	-0.034298	0.0462337	-0.74184	0.458185	0.9999	0.916516	0.363639	2.30999	5	4.37128e-05	-0.0700225	0.0897686	-0.780033	0.435371	0.9999	1.00088	0.23005	4.3545	7	6.11979e-05	-0.0214008	0.0539395	-0.396756	0.691547	0.9999	1.24675	0.386359	4.02314
PTGFR	1	78956727	79006386	16	0.000139881	0.0245045	0.0331835	0.738455	0.460238	0.9999	1.83381	0.73672	4.56462	6	5.24553e-05	0.0409907	0.0570365	0.718675	0.472341	0.9999	2.52837	0.513566	12.4475	10	8.74256e-05	0.0160672	0.0407971	0.393831	0.693706	0.9999	1.5836	0.525785	4.76961
ZNF618	9	116638561	116818875	77	0.000673177	0.00982283	0.013616	0.721416	0.470654	0.9999	1.2447	0.817742	1.89457	77	0.000673177	0.00982283	0.013616	0.721416	0.470654	0.9999	1.2447	0.817742	1.89457	0	NA	NA	NA	NA	NA	NA	NA	NA	NA
C11orf44	11	130542850	130587247	22	0.000192336	-0.0194194	0.0269403	-0.720831	0.471014	0.9999	0.995173	0.465617	2.127	2	1.74851e-05	-0.0574218	0.0912203	-0.629485	0.529032	0.9999	NA	NA	NA	20	0.000174851	-0.0157874	0.0281976	-0.559885	0.575558	0.9999	1.04945	0.471673	2.33495
ZNF141	4	331595	377760	32	0.000279762	-0.0140655	0.0196149	-0.717085	0.473321	0.9999	0.993816	0.529879	1.86395	24	0.000209821	-0.0149229	0.0212286	-0.702962	0.48208	0.9999	0.941768	0.461073	1.92362	8	6.99405e-05	-0.00905476	0.051275	-0.176592	0.859829	0.9999	1.19709	0.316272	4.53101
FGL1	8	17721899	17767874	29	0.000253534	0.0178513	0.0249065	0.716731	0.47354	0.9999	1.16635	0.579378	2.34798	19	0.000166109	-0.0211631	0.0296005	-0.714957	0.474635	0.9999	0.890156	0.388174	2.04129	10	8.74256e-05	0.112421	0.0460844	2.43945	0.0147095	0.9999	2.528	0.645816	9.89567
PLOD2	3	145787227	145879282	15	0.000131138	-0.0233622	0.0337857	-0.691481	0.489264	0.9999	0.927511	0.373778	2.30157	14	0.000122396	-0.0254505	0.0342499	-0.743081	0.457433	0.9999	0.841585	0.323068	2.19231	1	8.74256e-06	0.0522114	0.206094	0.253338	0.800007	0.9999	2.33319	0.145407	37.4383
TMEM8C	9	136379707	136390068	29	0.000253534	-0.0121129	0.0172722	-0.701295	0.483119	0.9999	0.925935	0.466846	1.83649	18	0.000157366	-0.0245403	0.0401663	-0.610969	0.54122	0.9999	1.00907	0.398946	2.55226	11	9.61681e-05	-0.00929271	0.0191305	-0.485753	0.627142	0.9999	0.838986	0.304898	2.30863
ZNF681	19	23921996	23941693	24	0.000209821	-0.0180684	0.0262367	-0.688671	0.491031	0.9999	0.919649	0.441685	1.91484	7	6.11979e-05	-0.0377283	0.0506757	-0.744506	0.45657	0.9999	0.885921	0.216583	3.62381	17	0.000148623	-0.0108667	0.0306643	-0.354378	0.723056	0.9999	0.953417	0.400902	2.2674
UGT2B15	4	69512314	69536494	17	0.000148623	0.0231844	0.0334268	0.693589	0.48794	0.9999	0.874435	0.34508	2.21582	3	2.62277e-05	-0.0511523	0.0744842	-0.686753	0.492239	0.9999	0.861387	0.142044	5.22363	14	0.000122396	0.0419267	0.0374027	1.12095	0.262308	0.9999	0.885922	0.29821	2.6319
CYLC2	9	105757592	105780770	12	0.000104911	0.0255275	0.0372771	0.684804	0.493468	0.9999	1.29084	0.404002	4.12442	7	6.11979e-05	0.0363595	0.0488403	0.744456	0.456601	0.9999	0.986627	0.161265	6.03623	5	4.37128e-05	0.0104138	0.0576939	0.1805	0.85676	0.9999	1.55487	0.334534	7.22681
FKBP3	14	45584801	45604009	12	0.000104911	0.0276039	0.0397446	0.694532	0.487349	0.9999	2.69845	0.988208	7.36851	5	4.37128e-05	0.0375685	0.0576983	0.651119	0.51497	0.9999	2.86871	0.758209	10.8539	7	6.11979e-05	0.0186062	0.0548257	0.33937	0.734331	0.9999	2.52386	0.530373	12.0101
FANCM	14	45605135	45670093	12	0.000104911	0.0276039	0.0397446	0.694532	0.487349	0.9999	2.69845	0.988208	7.36851	5	4.37128e-05	0.0375685	0.0576983	0.651119	0.51497	0.9999	2.86871	0.758209	10.8539	7	6.11979e-05	0.0186062	0.0548257	0.33937	0.734331	0.9999	2.52386	0.530373	12.0101
AKR1A1	1	46016454	46035723	19	0.000166109	0.0196956	0.0289119	0.681229	0.495727	0.9999	1.24206	0.483424	3.19123	2	1.74851e-05	0.0784109	0.122124	0.642061	0.520834	0.9999	7.40786	0.458427	119.706	17	0.000148623	0.0162098	0.0297574	0.544732	0.585938	0.9999	1.0417	0.389102	2.78884
PGBD4	15	34394273	34396591	29	0.000253534	-0.0164042	0.0235186	-0.697499	0.485491	0.9999	0.950867	0.473766	1.90843	1	8.74256e-06	-0.0799806	0.129004	-0.619985	0.535267	0.9999	NA	NA	NA	28	0.000244792	-0.0142182	0.0239192	-0.594427	0.552227	0.9999	1.01155	0.501278	2.04126
ANK2	4	113739238	114304896	12	0.000104911	-0.0246848	0.0372442	-0.662782	0.50747	0.9999	0.863944	0.30918	2.41413	12	0.000104911	-0.0246848	0.0372442	-0.662782	0.50747	0.9999	0.863944	0.30918	2.41413	0	NA	NA	NA	NA	NA	NA	NA	NA	NA
DPEP2	16	68021292	68033421	13	0.000113653	-0.0603796	0.0893054	-0.676102	0.498976	0.9999	1.01315	0.288407	3.55914	9	7.8683e-05	0.110185	0.150123	0.733969	0.462968	0.9999	1.68082	0.452172	6.24796	4	3.49702e-05	-0.153794	0.111093	-1.38437	0.166244	0.9999	NA	NA	NA
SLC9A3	5	473333	524549	66	0.000577009	0.0104891	0.015992	0.655898	0.51189	0.9999	1.2062	0.764382	1.9034	3	2.62277e-05	0.0589259	0.0744825	0.791137	0.428864	0.9999	3.61839	0.696258	18.8045	63	0.000550781	0.00814784	0.0163734	0.497626	0.618748	0.9999	1.1097	0.69064	1.78303
RNMT	18	13726703	13764554	13	0.000113653	-0.0316886	0.0482416	-0.656873	0.511263	0.9999	0.970467	0.369019	2.55219	4	3.49702e-05	0.0788315	0.109576	0.719423	0.47188	0.9999	2.43169	0.304039	19.4485	9	7.8683e-05	-0.0581746	0.0537017	-1.08329	0.278679	0.9999	0.715597	0.234905	2.17994
RCOR1	14	103058995	103196913	12	0.000104911	-0.0289117	0.0433522	-0.666903	0.504834	0.9999	1.08737	0.332349	3.55761	2	1.74851e-05	-0.079608	0.129004	-0.617095	0.537172	0.9999	1.16503e+06	0	NA	10	8.74256e-05	-0.0233372	0.0464248	-0.502689	0.615183	0.9999	1.33843	0.353427	5.06867
SMARCD3	7	150936058	150974231	68	0.000594494	-0.0105033	0.0156539	-0.670968	0.502241	0.9999	0.996623	0.643902	1.54256	2	1.74851e-05	-0.0597969	0.0912211	-0.655516	0.512135	0.9999	NA	NA	NA	66	0.000577009	-0.00900691	0.015889	-0.566865	0.570806	0.9999	1.01483	0.650963	1.58208
SLC12A6	15	34522196	34630265	37	0.000323475	-0.0138665	0.0204977	-0.67649	0.498729	0.9999	0.858098	0.46779	1.57406	1	8.74256e-06	-0.0799806	0.129004	-0.619985	0.535267	0.9999	NA	NA	NA	36	0.000314732	-0.0121539	0.0207613	-0.58541	0.558272	0.9999	0.896824	0.487317	1.65045
NPAT	11	108028118	108093365	18	0.000157366	-0.0211871	0.0318687	-0.664824	0.506163	0.9999	0.462462	0.161162	1.32706	1	8.74256e-06	-0.0842847	0.129017	-0.653286	0.513572	0.9999	NA	NA	NA	17	0.000148623	-0.0170865	0.0328875	-0.519545	0.603381	0.9999	0.502234	0.173624	1.45279
ZNF57	19	2900895	2918474	14	0.000122396	-0.0240965	0.0368934	-0.653137	0.513668	0.9999	0.928564	0.350105	2.46277	7	6.11979e-05	-0.0383836	0.0521812	-0.735584	0.461984	0.9999	0.634127	0.145374	2.76608	7	6.11979e-05	-0.00981455	0.0521658	-0.188141	0.850766	0.9999	1.25678	0.342153	4.61631
WARS2	1	119573838	119683295	26	0.000227307	0.0161352	0.0250056	0.645264	0.518756	0.9999	1.12611	0.575076	2.20512	20	0.000174851	0.0213579	0.0278833	0.765972	0.443693	0.9999	1.00254	0.46018	2.18411	6	5.24553e-05	-0.00531835	0.0564917	-0.0941438	0.924995	0.9999	1.59894	0.419306	6.09726
SMG9	19	44235300	44259142	12	0.000104911	-0.0250108	0.0386953	-0.646354	0.51805	0.9999	1.1516	0.459817	2.88416	10	8.74256e-05	-0.0314143	0.0427293	-0.735193	0.462222	0.9999	0.990391	0.350624	2.79751	2	1.74851e-05	0.00417843	0.0912219	0.0458052	0.963466	0.9999	2.10274	0.278936	15.8514
METTL21C	13	103338096	103346871	22	0.000192336	-0.0181911	0.0283007	-0.64278	0.520367	0.9999	0.687686	0.303189	1.55979	3	2.62277e-05	-0.0522169	0.0744823	-0.701065	0.483262	0.9999	0.475471	0.0478371	4.72588	19	0.000166109	-0.0124492	0.0305946	-0.406909	0.684075	0.9999	0.730657	0.303382	1.7597
RGS6	14	72398816	73033238	17	0.000148623	-0.0224668	0.0344916	-0.651371	0.514807	0.9999	1.07011	0.441864	2.59158	6	5.24553e-05	0.0336045	0.0555562	0.604875	0.545262	0.9999	2.75214	0.630009	12.0225	11	9.61681e-05	-0.0576282	0.0439956	-1.30986	0.190242	0.9999	1.4543	0.198923	10.6322
PRSS35	6	84222193	84235421	15	0.000131138	-0.0213235	0.0327807	-0.65049	0.515376	0.9999	1.10859	0.480585	2.55722	2	1.74851e-05	0.0683748	0.0912217	0.749545	0.453529	0.9999	4.21786	0.583523	30.4878	13	0.000113653	-0.0346228	0.0351264	-0.985664	0.324298	0.9999	0.864537	0.346857	2.15485
SNAP91	6	84262604	84419127	15	0.000131138	-0.0213235	0.0327807	-0.65049	0.515376	0.9999	1.10859	0.480585	2.55722	2	1.74851e-05	0.0683748	0.0912217	0.749545	0.453529	0.9999	4.21786	0.583523	30.4878	13	0.000113653	-0.0346228	0.0351264	-0.985664	0.324298	0.9999	0.864537	0.346857	2.15485
TLDC1	16	84509965	84538288	51	0.00044587	0.0106383	0.0167322	0.635796	0.524909	0.9999	1.09137	0.653856	1.82164	32	0.000279762	-0.0179066	0.0245943	-0.728079	0.466565	0.9999	0.892953	0.454462	1.75453	19	0.000166109	0.0352233	0.0228262	1.54311	0.122804	0.9999	1.49322	0.670043	3.32771
OR2L2	1	248201473	248202607	43	0.00037593	0.0123482	0.0193845	0.637015	0.524115	0.9999	1.52099	0.909339	2.54406	42	0.000367187	0.0143956	0.0196066	0.734223	0.462813	0.9999	1.58448	0.944217	2.6589	1	8.74256e-06	-0.0763331	0.129021	-0.591633	0.554096	0.9999	NA	NA	NA
[truncated: 1,459 more rows]
