# Supplementary material for: Rare copy number variation in posttraumatic stress disorder
Source: Mol Psychiatry. Author manuscript; Available in PMC 2022 Dec 22. (PMC9763110; doi:10.1038/s41380-022-01776-4)
Supplement: Supplementary Table 2 [file NIHMS1853619-supplement-Supplementary_Table_2.xlsx]

## Sheet: ST2
Supplementary Table 2. List of genes belonging to each gene-set
Set	Gene
FMR1_Targets_Ascano	AARS1
FMR1_Targets_Ascano	AARS2
FMR1_Targets_Ascano	AATK
FMR1_Targets_Ascano	ABCF1
FMR1_Targets_Ascano	ABCF2
FMR1_Targets_Ascano	ABHD15
FMR1_Targets_Ascano	ABL1
FMR1_Targets_Ascano	ACLY
FMR1_Targets_Ascano	ACO2
FMR1_Targets_Ascano	ACP2
FMR1_Targets_Ascano	ACTN1
FMR1_Targets_Ascano	ACVR1B
FMR1_Targets_Ascano	ADAM22
FMR1_Targets_Ascano	ADAMTS1
FMR1_Targets_Ascano	ADAMTS3
FMR1_Targets_Ascano	ADAR
FMR1_Targets_Ascano	ADCY1
FMR1_Targets_Ascano	ADCY3
FMR1_Targets_Ascano	ADD1
FMR1_Targets_Ascano	AFG3L2
FMR1_Targets_Ascano	AGAP1
FMR1_Targets_Ascano	GPAT4
FMR1_Targets_Ascano	AHDC1
FMR1_Targets_Ascano	AHI1
FMR1_Targets_Ascano	AHNAK
FMR1_Targets_Ascano	AHNAK2
FMR1_Targets_Ascano	AHRR
FMR1_Targets_Ascano	ALAS1
FMR1_Targets_Ascano	ALG13
FMR1_Targets_Ascano	ALMS1
FMR1_Targets_Ascano	ALS2
FMR1_Targets_Ascano	AMIGO2
FMR1_Targets_Ascano	AMOT
FMR1_Targets_Ascano	ANK2
FMR1_Targets_Ascano	ANK3
FMR1_Targets_Ascano	ANKFY1
FMR1_Targets_Ascano	ANKHD1-EIF4EBP3
FMR1_Targets_Ascano	ANKRD11
FMR1_Targets_Ascano	ANKRD18A
FMR1_Targets_Ascano	ANKRD27
FMR1_Targets_Ascano	ANKS1A
FMR1_Targets_Ascano	ANXA2
FMR1_Targets_Ascano	ANXA6
FMR1_Targets_Ascano	AP1B1
FMR1_Targets_Ascano	AP2A2
FMR1_Targets_Ascano	AP2B1
FMR1_Targets_Ascano	AP3D1
FMR1_Targets_Ascano	APBA2
FMR1_Targets_Ascano	APLP2
FMR1_Targets_Ascano	APP
FMR1_Targets_Ascano	AQR
FMR1_Targets_Ascano	ARAP1
FMR1_Targets_Ascano	ARAP3
FMR1_Targets_Ascano	ARFGEF2
FMR1_Targets_Ascano	ARHGAP22
FMR1_Targets_Ascano	ARHGEF11
FMR1_Targets_Ascano	ARHGEF18
FMR1_Targets_Ascano	ARHGEF2
FMR1_Targets_Ascano	ARHGEF7
FMR1_Targets_Ascano	ASB13
FMR1_Targets_Ascano	ASCC2
FMR1_Targets_Ascano	ATG2A
FMR1_Targets_Ascano	ATM
FMR1_Targets_Ascano	ATP13A2
FMR1_Targets_Ascano	ATP1A1
FMR1_Targets_Ascano	ATP8A2
FMR1_Targets_Ascano	ATR
FMR1_Targets_Ascano	AXIN1
FMR1_Targets_Ascano	BAHD1
FMR1_Targets_Ascano	BBS2
FMR1_Targets_Ascano	BCAR1
FMR1_Targets_Ascano	BCR
FMR1_Targets_Ascano	BFAR
FMR1_Targets_Ascano	BIRC6
FMR1_Targets_Ascano	BLM
FMR1_Targets_Ascano	BMP2
FMR1_Targets_Ascano	BMS1
FMR1_Targets_Ascano	BPTF
FMR1_Targets_Ascano	BRD1
FMR1_Targets_Ascano	BRPF1
FMR1_Targets_Ascano	BSN
FMR1_Targets_Ascano	BTBD11
FMR1_Targets_Ascano	BTN2A1
FMR1_Targets_Ascano	NRDE2
FMR1_Targets_Ascano	C14orf132
FMR1_Targets_Ascano	C15orf39
FMR1_Targets_Ascano	C19orf44
FMR1_Targets_Ascano	C2CD3
FMR1_Targets_Ascano	CABIN1
FMR1_Targets_Ascano	CABLES1
FMR1_Targets_Ascano	CACHD1
FMR1_Targets_Ascano	CAD
FMR1_Targets_Ascano	CAMK1D
FMR1_Targets_Ascano	CAMSAP1
FMR1_Targets_Ascano	CAND2
FMR1_Targets_Ascano	CARS1
FMR1_Targets_Ascano	CASK
FMR1_Targets_Ascano	CASKIN2
FMR1_Targets_Ascano	CASP6
FMR1_Targets_Ascano	CAST
FMR1_Targets_Ascano	CBX2
FMR1_Targets_Ascano	CBX4
FMR1_Targets_Ascano	CC2D1A
FMR1_Targets_Ascano	VPS50
FMR1_Targets_Ascano	CCDC51
FMR1_Targets_Ascano	CCDC88C
FMR1_Targets_Ascano	CCDC93
FMR1_Targets_Ascano	CCHCR1
FMR1_Targets_Ascano	CCT3
FMR1_Targets_Ascano	CCT7
FMR1_Targets_Ascano	ADGRE5
FMR1_Targets_Ascano	CDC25A
FMR1_Targets_Ascano	CDC42BPB
FMR1_Targets_Ascano	CDH2
FMR1_Targets_Ascano	CDK5RAP2
FMR1_Targets_Ascano	CDR2
FMR1_Targets_Ascano	CEBPZ
FMR1_Targets_Ascano	CELSR1
FMR1_Targets_Ascano	CELSR2
FMR1_Targets_Ascano	CELSR3
FMR1_Targets_Ascano	CEP152
FMR1_Targets_Ascano	CEP192
FMR1_Targets_Ascano	CEP72
FMR1_Targets_Ascano	CHD4
FMR1_Targets_Ascano	CHD6
FMR1_Targets_Ascano	CHD7
FMR1_Targets_Ascano	CHD8
FMR1_Targets_Ascano	CHPF2
FMR1_Targets_Ascano	CHST3
FMR1_Targets_Ascano	CHSY1
FMR1_Targets_Ascano	CHSY3
FMR1_Targets_Ascano	CIC
FMR1_Targets_Ascano	CKAP4
FMR1_Targets_Ascano	CKAP5
FMR1_Targets_Ascano	CLASP1
FMR1_Targets_Ascano	CLPB
FMR1_Targets_Ascano	CLSPN
FMR1_Targets_Ascano	CLSTN1
FMR1_Targets_Ascano	CNNM4
FMR1_Targets_Ascano	COASY
FMR1_Targets_Ascano	COBL
FMR1_Targets_Ascano	COG1
FMR1_Targets_Ascano	COG8
FMR1_Targets_Ascano	COPA
FMR1_Targets_Ascano	COPG2
FMR1_Targets_Ascano	CPD
FMR1_Targets_Ascano	CPSF1
FMR1_Targets_Ascano	CPT2
FMR1_Targets_Ascano	CRAMP1
FMR1_Targets_Ascano	CRNKL1
FMR1_Targets_Ascano	CSNK1G2
FMR1_Targets_Ascano	CSTF1
FMR1_Targets_Ascano	CTNNA1
FMR1_Targets_Ascano	CTNNBL1
FMR1_Targets_Ascano	CTR9
FMR1_Targets_Ascano	CTTN
FMR1_Targets_Ascano	CUL7
FMR1_Targets_Ascano	CUX1
FMR1_Targets_Ascano	CWC22
FMR1_Targets_Ascano	PBDC1
FMR1_Targets_Ascano	CXXC1
FMR1_Targets_Ascano	CYFIP2
FMR1_Targets_Ascano	CYTH3
FMR1_Targets_Ascano	DAPK1
FMR1_Targets_Ascano	DAXX
FMR1_Targets_Ascano	DCAF13
FMR1_Targets_Ascano	DCHS1
FMR1_Targets_Ascano	DDB1
FMR1_Targets_Ascano	DDHD1
FMR1_Targets_Ascano	DDX10
FMR1_Targets_Ascano	DDX18
FMR1_Targets_Ascano	DDX23
FMR1_Targets_Ascano	DDX24
FMR1_Targets_Ascano	DDX27
FMR1_Targets_Ascano	DDX31
FMR1_Targets_Ascano	DDX42
FMR1_Targets_Ascano	DDX47
FMR1_Targets_Ascano	DENND5A
FMR1_Targets_Ascano	DENND5B
FMR1_Targets_Ascano	DGCR8
FMR1_Targets_Ascano	DGKD
FMR1_Targets_Ascano	DGKH
FMR1_Targets_Ascano	DHTKD1
FMR1_Targets_Ascano	DHX32
FMR1_Targets_Ascano	DHX33
FMR1_Targets_Ascano	DHX34
FMR1_Targets_Ascano	DHX35
FMR1_Targets_Ascano	DHX37
FMR1_Targets_Ascano	DHX38
FMR1_Targets_Ascano	DHX8
FMR1_Targets_Ascano	DHX9
FMR1_Targets_Ascano	DIP2C
FMR1_Targets_Ascano	DLC1
FMR1_Targets_Ascano	DLG5
FMR1_Targets_Ascano	DNAH17
FMR1_Targets_Ascano	DNAJC1
FMR1_Targets_Ascano	DNAJC2
FMR1_Targets_Ascano	DNAJC5
FMR1_Targets_Ascano	DNM2
FMR1_Targets_Ascano	DNMT1
FMR1_Targets_Ascano	DNTTIP2
FMR1_Targets_Ascano	DOCK1
FMR1_Targets_Ascano	DOCK4
FMR1_Targets_Ascano	DOCK5
FMR1_Targets_Ascano	DOCK7
FMR1_Targets_Ascano	DOCK9
FMR1_Targets_Ascano	DOP1B
FMR1_Targets_Ascano	DOT1L
FMR1_Targets_Ascano	DPP3
FMR1_Targets_Ascano	DPYSL3
FMR1_Targets_Ascano	DSN1
FMR1_Targets_Ascano	DST
FMR1_Targets_Ascano	DSTYK
FMR1_Targets_Ascano	DUS1L
FMR1_Targets_Ascano	DUS3L
FMR1_Targets_Ascano	DUSP8
FMR1_Targets_Ascano	DYNC1H1
FMR1_Targets_Ascano	DYNC2H1
FMR1_Targets_Ascano	DNAAF4
FMR1_Targets_Ascano	EAPP
FMR1_Targets_Ascano	ECD
FMR1_Targets_Ascano	EDC4
FMR1_Targets_Ascano	EFL1
FMR1_Targets_Ascano	EFTUD2
FMR1_Targets_Ascano	EHBP1
FMR1_Targets_Ascano	EHMT1
FMR1_Targets_Ascano	EIF2S2
FMR1_Targets_Ascano	EIF3A
FMR1_Targets_Ascano	EIF3B
FMR1_Targets_Ascano	EIF3D
FMR1_Targets_Ascano	EIF4G1
FMR1_Targets_Ascano	ELMO2
FMR1_Targets_Ascano	EMILIN2
FMR1_Targets_Ascano	EML1
FMR1_Targets_Ascano	EML3
FMR1_Targets_Ascano	ENTPD6
FMR1_Targets_Ascano	EP300
FMR1_Targets_Ascano	EP400
FMR1_Targets_Ascano	EPHA4
FMR1_Targets_Ascano	EPPK1
FMR1_Targets_Ascano	EPRS1
FMR1_Targets_Ascano	ERBB2
FMR1_Targets_Ascano	ERCC3
FMR1_Targets_Ascano	ESPL1
FMR1_Targets_Ascano	ESYT1
FMR1_Targets_Ascano	ETFDH
FMR1_Targets_Ascano	EXOC2
FMR1_Targets_Ascano	EXOC3
FMR1_Targets_Ascano	EXOC6B
FMR1_Targets_Ascano	EXOSC10
FMR1_Targets_Ascano	EXT2
FMR1_Targets_Ascano	EXTL3
FMR1_Targets_Ascano	FAF1
FMR1_Targets_Ascano	TCAF1
FMR1_Targets_Ascano	NIBAN1
FMR1_Targets_Ascano	FAM13A
FMR1_Targets_Ascano	FAM155B
FMR1_Targets_Ascano	FAM171A1
FMR1_Targets_Ascano	FAM189A1
FMR1_Targets_Ascano	TAFA5
FMR1_Targets_Ascano	FAM53B
FMR1_Targets_Ascano	MIGA2
FMR1_Targets_Ascano	FAM83G
FMR1_Targets_Ascano	FANCC
FMR1_Targets_Ascano	FANCD2
FMR1_Targets_Ascano	FANCI
FMR1_Targets_Ascano	FAT1
FMR1_Targets_Ascano	FAT3
FMR1_Targets_Ascano	FAT4
FMR1_Targets_Ascano	FBN1
FMR1_Targets_Ascano	FBN2
FMR1_Targets_Ascano	FBXL19
FMR1_Targets_Ascano	FBXO10
FMR1_Targets_Ascano	FBH1
FMR1_Targets_Ascano	FBXO38
FMR1_Targets_Ascano	FGFR3
FMR1_Targets_Ascano	FHOD3
FMR1_Targets_Ascano	FJX1
FMR1_Targets_Ascano	FKRP
FMR1_Targets_Ascano	FLII
FMR1_Targets_Ascano	FLNA
FMR1_Targets_Ascano	FLNB
FMR1_Targets_Ascano	FOXK2
FMR1_Targets_Ascano	FREM2
FMR1_Targets_Ascano	FRYL
FMR1_Targets_Ascano	FSCN1
FMR1_Targets_Ascano	FTSJ3
FMR1_Targets_Ascano	CMTR1
FMR1_Targets_Ascano	FXR2
FMR1_Targets_Ascano	FYN
FMR1_Targets_Ascano	GAK
FMR1_Targets_Ascano	GALNT10
FMR1_Targets_Ascano	GALNT2
FMR1_Targets_Ascano	GALNT18
FMR1_Targets_Ascano	GAS6
FMR1_Targets_Ascano	GBA2
FMR1_Targets_Ascano	GBF1
FMR1_Targets_Ascano	GCN1
FMR1_Targets_Ascano	GEMIN4
FMR1_Targets_Ascano	GEMIN5
FMR1_Targets_Ascano	GFPT1
FMR1_Targets_Ascano	GGNBP2
FMR1_Targets_Ascano	GLB1
FMR1_Targets_Ascano	GLE1
FMR1_Targets_Ascano	GLG1
FMR1_Targets_Ascano	COLGALT2
FMR1_Targets_Ascano	GLYR1
FMR1_Targets_Ascano	GMEB2
FMR1_Targets_Ascano	GNA12
FMR1_Targets_Ascano	GNAL
FMR1_Targets_Ascano	GNL2
FMR1_Targets_Ascano	GON4L
FMR1_Targets_Ascano	ADGRA3
FMR1_Targets_Ascano	GPR161
FMR1_Targets_Ascano	ADGRV1
FMR1_Targets_Ascano	GPRASP2
FMR1_Targets_Ascano	GPRIN1
FMR1_Targets_Ascano	GPT2
FMR1_Targets_Ascano	GRAMD4
FMR1_Targets_Ascano	GRB10
FMR1_Targets_Ascano	GRIP1
FMR1_Targets_Ascano	HASPIN
FMR1_Targets_Ascano	GTF2IRD1
FMR1_Targets_Ascano	GTF3C1
FMR1_Targets_Ascano	GTF3C3
FMR1_Targets_Ascano	GTF3C5
FMR1_Targets_Ascano	GTSE1
FMR1_Targets_Ascano	HARS1
FMR1_Targets_Ascano	HARS2
FMR1_Targets_Ascano	HAUS8
FMR1_Targets_Ascano	HDAC1
FMR1_Targets_Ascano	HDAC4
FMR1_Targets_Ascano	HDLBP
FMR1_Targets_Ascano	HEATR5B
FMR1_Targets_Ascano	HERC1
FMR1_Targets_Ascano	HERC2
FMR1_Targets_Ascano	HERC5
FMR1_Targets_Ascano	HGS
FMR1_Targets_Ascano	HHIP
FMR1_Targets_Ascano	HINT3
FMR1_Targets_Ascano	HIP1
FMR1_Targets_Ascano	HIRA
FMR1_Targets_Ascano	HK2
FMR1_Targets_Ascano	HLCS
FMR1_Targets_Ascano	HMGXB3
FMR1_Targets_Ascano	HNRNPM
FMR1_Targets_Ascano	HOXA5
FMR1_Targets_Ascano	HPS4
FMR1_Targets_Ascano	HPS6
FMR1_Targets_Ascano	HS6ST1
FMR1_Targets_Ascano	HSP90AB1
FMR1_Targets_Ascano	HSP90B1
FMR1_Targets_Ascano	HSPA4
FMR1_Targets_Ascano	HSPA5
FMR1_Targets_Ascano	HSPA9
FMR1_Targets_Ascano	HSPH1
FMR1_Targets_Ascano	HTT
FMR1_Targets_Ascano	HUNK
FMR1_Targets_Ascano	IFIH1
FMR1_Targets_Ascano	IGF1R
FMR1_Targets_Ascano	IGF2R
FMR1_Targets_Ascano	IK
FMR1_Targets_Ascano	ELP1
FMR1_Targets_Ascano	ILF3
FMR1_Targets_Ascano	ILVBL
FMR1_Targets_Ascano	INSM1
FMR1_Targets_Ascano	INSR
FMR1_Targets_Ascano	INTS2
FMR1_Targets_Ascano	INTS3
FMR1_Targets_Ascano	INTS7
FMR1_Targets_Ascano	INTU
FMR1_Targets_Ascano	IPO13
FMR1_Targets_Ascano	IPO4
FMR1_Targets_Ascano	IQGAP1
FMR1_Targets_Ascano	IQSEC1
FMR1_Targets_Ascano	IRS1
FMR1_Targets_Ascano	IRS2
FMR1_Targets_Ascano	ITGA2
FMR1_Targets_Ascano	ITGA4
FMR1_Targets_Ascano	ITGA5
FMR1_Targets_Ascano	ITGA8
FMR1_Targets_Ascano	ITPKC
FMR1_Targets_Ascano	ITPR1
FMR1_Targets_Ascano	ITPR2
FMR1_Targets_Ascano	ITPR3
FMR1_Targets_Ascano	ITPRIP
FMR1_Targets_Ascano	IWS1
FMR1_Targets_Ascano	JAG1
FMR1_Targets_Ascano	JAK1
FMR1_Targets_Ascano	JARID2
FMR1_Targets_Ascano	JMJD6
FMR1_Targets_Ascano	KBTBD11
FMR1_Targets_Ascano	KCTD2
FMR1_Targets_Ascano	KDM1A
FMR1_Targets_Ascano	KDM3B
FMR1_Targets_Ascano	KDM4A
FMR1_Targets_Ascano	KDM4B
FMR1_Targets_Ascano	KDM5A
FMR1_Targets_Ascano	KDM5B
FMR1_Targets_Ascano	KDM5C
FMR1_Targets_Ascano	KEAP1
FMR1_Targets_Ascano	KHNYN
FMR1_Targets_Ascano	CEP170B
FMR1_Targets_Ascano	KIAA0319L
FMR1_Targets_Ascano	ECPAS
FMR1_Targets_Ascano	KATNIP
FMR1_Targets_Ascano	ZSWIM8
FMR1_Targets_Ascano	TMEM131L
FMR1_Targets_Ascano	MINAR1
FMR1_Targets_Ascano	KIAA1109
FMR1_Targets_Ascano	ARFGEF3
FMR1_Targets_Ascano	KIAA1671
FMR1_Targets_Ascano	KIF13B
FMR1_Targets_Ascano	KIF1A
FMR1_Targets_Ascano	KIF20A
FMR1_Targets_Ascano	KIF26A
FMR1_Targets_Ascano	KIF2C
FMR1_Targets_Ascano	KIF3B
FMR1_Targets_Ascano	KIF4A
FMR1_Targets_Ascano	KIF7
FMR1_Targets_Ascano	KIFAP3
FMR1_Targets_Ascano	KIFC1
FMR1_Targets_Ascano	KLC1
FMR1_Targets_Ascano	KLF4
FMR1_Targets_Ascano	KLHL21
FMR1_Targets_Ascano	KLHL5
FMR1_Targets_Ascano	KPNB1
FMR1_Targets_Ascano	KRI1
FMR1_Targets_Ascano	L3MBTL2
FMR1_Targets_Ascano	L3MBTL4
FMR1_Targets_Ascano	LAMB1
FMR1_Targets_Ascano	LAMC1
FMR1_Targets_Ascano	LARGE1
FMR1_Targets_Ascano	LARS1
FMR1_Targets_Ascano	LARS2
FMR1_Targets_Ascano	LATS2
FMR1_Targets_Ascano	LDLR
FMR1_Targets_Ascano	LEO1
FMR1_Targets_Ascano	LETM1
FMR1_Targets_Ascano	LIG1
FMR1_Targets_Ascano	LIG3
FMR1_Targets_Ascano	LMO7
FMR1_Targets_Ascano	LMTK2
FMR1_Targets_Ascano	LONP1
FMR1_Targets_Ascano	LPIN1
FMR1_Targets_Ascano	LRBA
FMR1_Targets_Ascano	LRFN3
FMR1_Targets_Ascano	LRIG1
FMR1_Targets_Ascano	LRIG3
FMR1_Targets_Ascano	LRP2
FMR1_Targets_Ascano	LRP4
FMR1_Targets_Ascano	LRP5
FMR1_Targets_Ascano	LRRC57
FMR1_Targets_Ascano	LSG1
FMR1_Targets_Ascano	LTBP3
FMR1_Targets_Ascano	LTBP4
FMR1_Targets_Ascano	MACF1
FMR1_Targets_Ascano	MADD
FMR1_Targets_Ascano	MAEA
FMR1_Targets_Ascano	MAML1
FMR1_Targets_Ascano	MAP1B
FMR1_Targets_Ascano	MAP1S
FMR1_Targets_Ascano	MAP3K3
FMR1_Targets_Ascano	MAP3K4
FMR1_Targets_Ascano	MAP3K5
FMR1_Targets_Ascano	MAP4K4
FMR1_Targets_Ascano	MAPK13
FMR1_Targets_Ascano	MAPK7
FMR1_Targets_Ascano	MAPKBP1
FMR1_Targets_Ascano	MAST2
FMR1_Targets_Ascano	MAST4
FMR1_Targets_Ascano	MBD3
FMR1_Targets_Ascano	MBTPS1
FMR1_Targets_Ascano	MCM10
FMR1_Targets_Ascano	MCM2
FMR1_Targets_Ascano	MCM3
FMR1_Targets_Ascano	MCM6
FMR1_Targets_Ascano	MCM7
FMR1_Targets_Ascano	MDN1
FMR1_Targets_Ascano	MED12
FMR1_Targets_Ascano	MED24
FMR1_Targets_Ascano	MED27
FMR1_Targets_Ascano	MEGF8
FMR1_Targets_Ascano	EEF1AKNMT
FMR1_Targets_Ascano	METTL2A
FMR1_Targets_Ascano	MFAP1
FMR1_Targets_Ascano	MFHAS1
FMR1_Targets_Ascano	MELTF
FMR1_Targets_Ascano	MFN2
FMR1_Targets_Ascano	MGA
FMR1_Targets_Ascano	MGAT1
FMR1_Targets_Ascano	MICAL1
FMR1_Targets_Ascano	MICALL1
FMR1_Targets_Ascano	MIPEP
FMR1_Targets_Ascano	MKI67
FMR1_Targets_Ascano	MLLT1
FMR1_Targets_Ascano	AFDN
FMR1_Targets_Ascano	MORC2
FMR1_Targets_Ascano	MPDZ
FMR1_Targets_Ascano	MTA2
FMR1_Targets_Ascano	MTERF3
FMR1_Targets_Ascano	MTHFD1
FMR1_Targets_Ascano	MTHFD1L
FMR1_Targets_Ascano	MTMR3
FMR1_Targets_Ascano	MTMR4
FMR1_Targets_Ascano	MTOR
FMR1_Targets_Ascano	MTR
FMR1_Targets_Ascano	MYBBP1A
FMR1_Targets_Ascano	MYBL2
FMR1_Targets_Ascano	MYH10
FMR1_Targets_Ascano	MYH9
FMR1_Targets_Ascano	MYO10
FMR1_Targets_Ascano	MYO18A
FMR1_Targets_Ascano	MYO19
FMR1_Targets_Ascano	MYO1C
FMR1_Targets_Ascano	MYO1D
FMR1_Targets_Ascano	MYO5B
FMR1_Targets_Ascano	MYO9B
FMR1_Targets_Ascano	NAP1L4
FMR1_Targets_Ascano	NARF
FMR1_Targets_Ascano	NAT10
FMR1_Targets_Ascano	NAV1
FMR1_Targets_Ascano	NBAS
FMR1_Targets_Ascano	NBEA
FMR1_Targets_Ascano	NBR1
FMR1_Targets_Ascano	NCAPD2
FMR1_Targets_Ascano	NCAPG
FMR1_Targets_Ascano	NCAPH2
FMR1_Targets_Ascano	NCBP1
FMR1_Targets_Ascano	NCKAP5L
FMR1_Targets_Ascano	NCL
FMR1_Targets_Ascano	NCLN
FMR1_Targets_Ascano	NDC80
FMR1_Targets_Ascano	NEO1
FMR1_Targets_Ascano	NFKB1
FMR1_Targets_Ascano	NHS
FMR1_Targets_Ascano	NISCH
FMR1_Targets_Ascano	NMT1
FMR1_Targets_Ascano	NMT2
FMR1_Targets_Ascano	NOL10
FMR1_Targets_Ascano	NOP14
FMR1_Targets_Ascano	NOP58
FMR1_Targets_Ascano	NOTCH1
FMR1_Targets_Ascano	NRDC
FMR1_Targets_Ascano	NRP1
FMR1_Targets_Ascano	NRP2
FMR1_Targets_Ascano	NTN1
FMR1_Targets_Ascano	NTN4
FMR1_Targets_Ascano	NUAK1
FMR1_Targets_Ascano	NUDCD3
FMR1_Targets_Ascano	NUF2
FMR1_Targets_Ascano	NUMA1
FMR1_Targets_Ascano	NUP133
FMR1_Targets_Ascano	NUP160
FMR1_Targets_Ascano	NUP93
FMR1_Targets_Ascano	NXF1
FMR1_Targets_Ascano	TENM3
FMR1_Targets_Ascano	OGDH
FMR1_Targets_Ascano	OTUD7A
FMR1_Targets_Ascano	PAN2
FMR1_Targets_Ascano	PANK4
FMR1_Targets_Ascano	PANX1
FMR1_Targets_Ascano	TENT4A
FMR1_Targets_Ascano	PARD3
FMR1_Targets_Ascano	PARP14
FMR1_Targets_Ascano	PARS2
FMR1_Targets_Ascano	PASK
FMR1_Targets_Ascano	PCDH7
FMR1_Targets_Ascano	PCM1
FMR1_Targets_Ascano	PCNT
FMR1_Targets_Ascano	PCNX3
FMR1_Targets_Ascano	PDCD11
FMR1_Targets_Ascano	PDE8B
FMR1_Targets_Ascano	PDIA4
FMR1_Targets_Ascano	PDXDC1
FMR1_Targets_Ascano	PES1
FMR1_Targets_Ascano	PEX5
FMR1_Targets_Ascano	PEX6
FMR1_Targets_Ascano	PFKFB3
FMR1_Targets_Ascano	PFKM
FMR1_Targets_Ascano	PGBD5
FMR1_Targets_Ascano	PGM1
FMR1_Targets_Ascano	PHF14
FMR1_Targets_Ascano	JADE2
FMR1_Targets_Ascano	JADE1
FMR1_Targets_Ascano	PHF2
FMR1_Targets_Ascano	PHF20
FMR1_Targets_Ascano	PHKA1
FMR1_Targets_Ascano	PHKA2
FMR1_Targets_Ascano	PHLPP1
FMR1_Targets_Ascano	PHRF1
FMR1_Targets_Ascano	PI4KA
FMR1_Targets_Ascano	PIK3R4
FMR1_Targets_Ascano	PKD1
FMR1_Targets_Ascano	PKP2
FMR1_Targets_Ascano	PLA2G15
FMR1_Targets_Ascano	PLCB1
FMR1_Targets_Ascano	PLCE1
FMR1_Targets_Ascano	PLCG1
FMR1_Targets_Ascano	PLCL2
FMR1_Targets_Ascano	PLD3
FMR1_Targets_Ascano	PLEKHA7
FMR1_Targets_Ascano	PLEKHG4
FMR1_Targets_Ascano	PLEKHM2
FMR1_Targets_Ascano	PLOD1
FMR1_Targets_Ascano	PLXNA1
FMR1_Targets_Ascano	PLXNB2
FMR1_Targets_Ascano	PMPCA
FMR1_Targets_Ascano	PNPLA6
FMR1_Targets_Ascano	POLA1
FMR1_Targets_Ascano	POLE
FMR1_Targets_Ascano	POLG
FMR1_Targets_Ascano	POLR1A
FMR1_Targets_Ascano	POLR1E
FMR1_Targets_Ascano	POLR3A
FMR1_Targets_Ascano	POLR3B
FMR1_Targets_Ascano	POLR3D
FMR1_Targets_Ascano	POLR3E
FMR1_Targets_Ascano	POP1
FMR1_Targets_Ascano	PPP1R10
FMR1_Targets_Ascano	PPP4R1
FMR1_Targets_Ascano	PRDM10
FMR1_Targets_Ascano	PRDM15
FMR1_Targets_Ascano	PRDM16
FMR1_Targets_Ascano	PREP
FMR1_Targets_Ascano	PRKCQ
FMR1_Targets_Ascano	PRMT7
FMR1_Targets_Ascano	PRPF18
FMR1_Targets_Ascano	PRPF3
FMR1_Targets_Ascano	PRPF4
FMR1_Targets_Ascano	PRPF40A
FMR1_Targets_Ascano	PRPF6
FMR1_Targets_Ascano	PRPF8
FMR1_Targets_Ascano	PRR12
FMR1_Targets_Ascano	PSAP
FMR1_Targets_Ascano	PSMC5
FMR1_Targets_Ascano	PSMD1
FMR1_Targets_Ascano	PSMD2
FMR1_Targets_Ascano	PTCD1
FMR1_Targets_Ascano	PTGFRN
FMR1_Targets_Ascano	PTPN13
FMR1_Targets_Ascano	PTPN3
FMR1_Targets_Ascano	PTPRF
FMR1_Targets_Ascano	PTPRJ
FMR1_Targets_Ascano	PTPRM
FMR1_Targets_Ascano	PTPRS
FMR1_Targets_Ascano	PXDN
FMR1_Targets_Ascano	PYGB
FMR1_Targets_Ascano	PYGL
FMR1_Targets_Ascano	QARS1
FMR1_Targets_Ascano	RAB11FIP1
FMR1_Targets_Ascano	RABGAP1
FMR1_Targets_Ascano	RAD50
FMR1_Targets_Ascano	RAD54L
FMR1_Targets_Ascano	RAD54L2
FMR1_Targets_Ascano	RADIL
FMR1_Targets_Ascano	RAF1
FMR1_Targets_Ascano	RANBP2
FMR1_Targets_Ascano	RAP1GAP2
FMR1_Targets_Ascano	RAPGEF5
FMR1_Targets_Ascano	RASAL2
FMR1_Targets_Ascano	RASEF
FMR1_Targets_Ascano	RASGEF1A
FMR1_Targets_Ascano	RAVER1
FMR1_Targets_Ascano	RBM10
FMR1_Targets_Ascano	RBM15B
FMR1_Targets_Ascano	RBM33
FMR1_Targets_Ascano	RBM5
FMR1_Targets_Ascano	REPIN1
FMR1_Targets_Ascano	RFTN1
FMR1_Targets_Ascano	RGL1
FMR1_Targets_Ascano	RIMS4
FMR1_Targets_Ascano	RNF113A
FMR1_Targets_Ascano	RNF20
FMR1_Targets_Ascano	RNF213
FMR1_Targets_Ascano	RNF216
FMR1_Targets_Ascano	MRM3
FMR1_Targets_Ascano	ROBO1
FMR1_Targets_Ascano	ROR2
FMR1_Targets_Ascano	RPA1
FMR1_Targets_Ascano	RPAP1
FMR1_Targets_Ascano	RPF2
FMR1_Targets_Ascano	RPTOR
FMR1_Targets_Ascano	RPUSD2
FMR1_Targets_Ascano	RRBP1
FMR1_Targets_Ascano	RRP12
FMR1_Targets_Ascano	RUFY1
FMR1_Targets_Ascano	RUNDC1
FMR1_Targets_Ascano	RYR2
FMR1_Targets_Ascano	SAMD11
FMR1_Targets_Ascano	SARS1
FMR1_Targets_Ascano	SART1
FMR1_Targets_Ascano	SART3
FMR1_Targets_Ascano	SASH1
FMR1_Targets_Ascano	SBF1
FMR1_Targets_Ascano	SCAF1
FMR1_Targets_Ascano	SCAP
FMR1_Targets_Ascano	SCRIB
FMR1_Targets_Ascano	SCYL1
FMR1_Targets_Ascano	SCYL3
FMR1_Targets_Ascano	SDAD1
FMR1_Targets_Ascano	SDK2
FMR1_Targets_Ascano	SEC16A
FMR1_Targets_Ascano	SEC23B
FMR1_Targets_Ascano	SEC24C
FMR1_Targets_Ascano	SETD2
FMR1_Targets_Ascano	KMT5A
FMR1_Targets_Ascano	SETDB1
FMR1_Targets_Ascano	SETDB2
FMR1_Targets_Ascano	SF3B1
FMR1_Targets_Ascano	SF3B3
FMR1_Targets_Ascano	SFMBT2
FMR1_Targets_Ascano	SGSH
FMR1_Targets_Ascano	SGSM2
FMR1_Targets_Ascano	SH2D4A
FMR1_Targets_Ascano	SH3BP4
FMR1_Targets_Ascano	SH3PXD2A
FMR1_Targets_Ascano	SH3RF3
FMR1_Targets_Ascano	SHB
FMR1_Targets_Ascano	SHPRH
FMR1_Targets_Ascano	SHROOM3
FMR1_Targets_Ascano	SIK2
FMR1_Targets_Ascano	SIN3B
FMR1_Targets_Ascano	SIPA1L2
FMR1_Targets_Ascano	SLC25A25
FMR1_Targets_Ascano	SLC27A4
FMR1_Targets_Ascano	SLC4A1AP
FMR1_Targets_Ascano	SLC7A6OS
FMR1_Targets_Ascano	SLIT2
FMR1_Targets_Ascano	SLTM
FMR1_Targets_Ascano	SMARCA1
FMR1_Targets_Ascano	SMARCA4
FMR1_Targets_Ascano	SMARCA5
FMR1_Targets_Ascano	SMARCAL1
FMR1_Targets_Ascano	SMC2
FMR1_Targets_Ascano	SMC6
FMR1_Targets_Ascano	SMG1
FMR1_Targets_Ascano	SMYD4
FMR1_Targets_Ascano	SND1
FMR1_Targets_Ascano	SNRNP200
FMR1_Targets_Ascano	SNUPN
FMR1_Targets_Ascano	SNX9
FMR1_Targets_Ascano	SPAG5
FMR1_Targets_Ascano	SPEF2
FMR1_Targets_Ascano	SPG11
FMR1_Targets_Ascano	SPTAN1
FMR1_Targets_Ascano	SPTBN1
FMR1_Targets_Ascano	SPTBN2
FMR1_Targets_Ascano	SPTLC2
FMR1_Targets_Ascano	SRGAP1
FMR1_Targets_Ascano	SRGAP2
FMR1_Targets_Ascano	SRRM2
FMR1_Targets_Ascano	SRRT
FMR1_Targets_Ascano	SRXN1
FMR1_Targets_Ascano	SSB
FMR1_Targets_Ascano	SSRP1
FMR1_Targets_Ascano	STARD13
FMR1_Targets_Ascano	STAT5B
FMR1_Targets_Ascano	STIM1
FMR1_Targets_Ascano	STRN4
FMR1_Targets_Ascano	STXBP5
FMR1_Targets_Ascano	SUPT6H
FMR1_Targets_Ascano	SUV39H1
FMR1_Targets_Ascano	SVIL
FMR1_Targets_Ascano	SYK
FMR1_Targets_Ascano	SYMPK
FMR1_Targets_Ascano	SYNE2
FMR1_Targets_Ascano	TACC2
FMR1_Targets_Ascano	TACC3
FMR1_Targets_Ascano	TADA2B
FMR1_Targets_Ascano	TAF1
FMR1_Targets_Ascano	TAOK2
FMR1_Targets_Ascano	TARS2
FMR1_Targets_Ascano	TBC1D1
FMR1_Targets_Ascano	TBC1D16
FMR1_Targets_Ascano	TBC1D4
FMR1_Targets_Ascano	TBC1D9
FMR1_Targets_Ascano	TBC1D9B
FMR1_Targets_Ascano	TBX2
FMR1_Targets_Ascano	TCF25
FMR1_Targets_Ascano	TECPR2
FMR1_Targets_Ascano	TFIP11
FMR1_Targets_Ascano	TGFBR3
FMR1_Targets_Ascano	THADA
FMR1_Targets_Ascano	THOC5
FMR1_Targets_Ascano	THRAP3
FMR1_Targets_Ascano	TIAM1
FMR1_Targets_Ascano	TIAM2
FMR1_Targets_Ascano	TIGD7
FMR1_Targets_Ascano	TIMELESS
FMR1_Targets_Ascano	TJP2
FMR1_Targets_Ascano	TLE1
FMR1_Targets_Ascano	TLE3
FMR1_Targets_Ascano	TLN1
FMR1_Targets_Ascano	TANGO6
FMR1_Targets_Ascano	TMEM132E
FMR1_Targets_Ascano	CEMIP2
FMR1_Targets_Ascano	TNFAIP3
FMR1_Targets_Ascano	TNFRSF11A
FMR1_Targets_Ascano	TNPO3
FMR1_Targets_Ascano	TNRC18
FMR1_Targets_Ascano	TOMM40L
FMR1_Targets_Ascano	TOP1
FMR1_Targets_Ascano	TOP2A
FMR1_Targets_Ascano	TOP3A
FMR1_Targets_Ascano	TOP3B
FMR1_Targets_Ascano	TP53BP1
FMR1_Targets_Ascano	TPP2
FMR1_Targets_Ascano	TPR
FMR1_Targets_Ascano	TRAF2
FMR1_Targets_Ascano	TRAP1
FMR1_Targets_Ascano	TRAPPC10
FMR1_Targets_Ascano	TRIM11
FMR1_Targets_Ascano	TRIM28
FMR1_Targets_Ascano	TRIM37
FMR1_Targets_Ascano	TRIM52
FMR1_Targets_Ascano	TRIO
FMR1_Targets_Ascano	TRIP11
FMR1_Targets_Ascano	TRPC3
FMR1_Targets_Ascano	TRPC4AP
FMR1_Targets_Ascano	TRRAP
FMR1_Targets_Ascano	TSC2
FMR1_Targets_Ascano	TSHZ1
FMR1_Targets_Ascano	TSHZ3
FMR1_Targets_Ascano	TTC3
FMR1_Targets_Ascano	TTC30B
FMR1_Targets_Ascano	TTC7B
FMR1_Targets_Ascano	TTF2
FMR1_Targets_Ascano	TTL
FMR1_Targets_Ascano	TUBGCP2
FMR1_Targets_Ascano	TUT1
FMR1_Targets_Ascano	TYW1
FMR1_Targets_Ascano	UBE2O
FMR1_Targets_Ascano	UBL4A
FMR1_Targets_Ascano	UBR1
FMR1_Targets_Ascano	UBR5
FMR1_Targets_Ascano	UBTF
FMR1_Targets_Ascano	UGGT1
FMR1_Targets_Ascano	UHRF1BP1
FMR1_Targets_Ascano	UHRF2
FMR1_Targets_Ascano	UNC13B
FMR1_Targets_Ascano	UNC45A
FMR1_Targets_Ascano	UNKL
FMR1_Targets_Ascano	UPF1
FMR1_Targets_Ascano	UPF2
FMR1_Targets_Ascano	URB1
FMR1_Targets_Ascano	URB2
FMR1_Targets_Ascano	URGCP
FMR1_Targets_Ascano	USP19
FMR1_Targets_Ascano	USP20
FMR1_Targets_Ascano	USP28
FMR1_Targets_Ascano	USP4
FMR1_Targets_Ascano	USP42
FMR1_Targets_Ascano	USP54
FMR1_Targets_Ascano	USP7
FMR1_Targets_Ascano	UTP20
FMR1_Targets_Ascano	UTP6
FMR1_Targets_Ascano	VARS1
FMR1_Targets_Ascano	VCAN
FMR1_Targets_Ascano	VCP
FMR1_Targets_Ascano	VCPIP1
FMR1_Targets_Ascano	VLDLR
FMR1_Targets_Ascano	DCAF1
FMR1_Targets_Ascano	VPS13D
FMR1_Targets_Ascano	VPS18
FMR1_Targets_Ascano	VPS39
FMR1_Targets_Ascano	VPS53
FMR1_Targets_Ascano	VPS8
FMR1_Targets_Ascano	VRK1
FMR1_Targets_Ascano	WDHD1
FMR1_Targets_Ascano	WDR11
FMR1_Targets_Ascano	WDR19
FMR1_Targets_Ascano	WDR37
FMR1_Targets_Ascano	WDR62
FMR1_Targets_Ascano	WRNIP1
FMR1_Targets_Ascano	WSCD1
FMR1_Targets_Ascano	WWC1
FMR1_Targets_Ascano	XAB2
FMR1_Targets_Ascano	XPNPEP1
FMR1_Targets_Ascano	XPO5
FMR1_Targets_Ascano	XRCC3
FMR1_Targets_Ascano	XYLT2
FMR1_Targets_Ascano	YTHDC1
FMR1_Targets_Ascano	ZBTB38
FMR1_Targets_Ascano	ZC3H4
FMR1_Targets_Ascano	ZDBF2
FMR1_Targets_Ascano	ZFX
FMR1_Targets_Ascano	ZFYVE1
FMR1_Targets_Ascano	ZFYVE26
FMR1_Targets_Ascano	ZKSCAN1
FMR1_Targets_Ascano	ZMYM2
FMR1_Targets_Ascano	ZNF107
FMR1_Targets_Ascano	ZNF133
FMR1_Targets_Ascano	ZNF142
FMR1_Targets_Ascano	ZNF18
FMR1_Targets_Ascano	ZNF202
FMR1_Targets_Ascano	ZNF263
FMR1_Targets_Ascano	ZNF266
FMR1_Targets_Ascano	ZNF282
FMR1_Targets_Ascano	ZNF30
FMR1_Targets_Ascano	ZNF324
FMR1_Targets_Ascano	ZNF395
FMR1_Targets_Ascano	ZNF407
FMR1_Targets_Ascano	ZNF420
FMR1_Targets_Ascano	ZSCAN32
FMR1_Targets_Ascano	ZNF440
FMR1_Targets_Ascano	ZNF45
FMR1_Targets_Ascano	ZNF462
FMR1_Targets_Ascano	ZNF521
FMR1_Targets_Ascano	ZNF558
FMR1_Targets_Ascano	ZNF592
FMR1_Targets_Ascano	ZNF622
FMR1_Targets_Ascano	ZNF628
FMR1_Targets_Ascano	ZNF629
FMR1_Targets_Ascano	ZNF653
FMR1_Targets_Ascano	ZNF667
FMR1_Targets_Ascano	ZNF680
FMR1_Targets_Ascano	ZNF710
FMR1_Targets_Ascano	ZNF786
FMR1_Targets_Ascano	ZNF792
FMR1_Targets_Ascano	ZNF823
FMR1_Targets_Ascano	ZNF839
FMR1_Targets_Ascano	ZNF91
FMR1_Targets_Ascano	ZNFX1
FMR1_Targets_Ascano	ZSCAN5A
FMR1_Targets_Ascano	ZW10
FMR1_Targets_Ascano	ZZEF1
FMR1_Targets_Darnell	BSN
FMR1_Targets_Darnell	KIF1A
FMR1_Targets_Darnell	MAP1A
FMR1_Targets_Darnell	APC
FMR1_Targets_Darnell	MAP1B
FMR1_Targets_Darnell	AGAP2
FMR1_Targets_Darnell	ADCY1
FMR1_Targets_Darnell	ADGRL1
FMR1_Targets_Darnell	CYFIP2
FMR1_Targets_Darnell	ATP2B2
FMR1_Targets_Darnell	NISCH
FMR1_Targets_Darnell	KIF1B
FMR1_Targets_Darnell	PTPRS
FMR1_Targets_Darnell	SHANK1
FMR1_Targets_Darnell	HUWE1
FMR1_Targets_Darnell	KIF5A
FMR1_Targets_Darnell	ADGRB2
FMR1_Targets_Darnell	SYNGAP1
FMR1_Targets_Darnell	KIAA0100
FMR1_Targets_Darnell	ATP1A3
FMR1_Targets_Darnell	PRRC2A
FMR1_Targets_Darnell	CEP170B
FMR1_Targets_Darnell	PRRC2B
FMR1_Targets_Darnell	FASN
FMR1_Targets_Darnell	WDFY3
FMR1_Targets_Darnell	PDE2A
FMR1_Targets_Darnell	CHD3
FMR1_Targets_Darnell	ANK2
FMR1_Targets_Darnell	ITPR1
FMR1_Targets_Darnell	NCDN
FMR1_Targets_Darnell	HIVEP2
FMR1_Targets_Darnell	TTC3
FMR1_Targets_Darnell	HTT
FMR1_Targets_Darnell	AATK
FMR1_Targets_Darnell	ARHGAP32
FMR1_Targets_Darnell	LMTK2
FMR1_Targets_Darnell	CELSR2
FMR1_Targets_Darnell	EPB41L1
FMR1_Targets_Darnell	CAMK2A
FMR1_Targets_Darnell	CTNND2
FMR1_Targets_Darnell	EEF2
FMR1_Targets_Darnell	DNM1
FMR1_Targets_Darnell	NLGN2
FMR1_Targets_Darnell	SPTBN2
FMR1_Targets_Darnell	PCLO
FMR1_Targets_Darnell	GRIN2B
FMR1_Targets_Darnell	NAV3
FMR1_Targets_Darnell	LRP1
FMR1_Targets_Darnell	PREX1
FMR1_Targets_Darnell	NRXN2
FMR1_Targets_Darnell	APC2
FMR1_Targets_Darnell	DLG4
FMR1_Targets_Darnell	NF1
FMR1_Targets_Darnell	CAMTA2
FMR1_Targets_Darnell	ANK3
FMR1_Targets_Darnell	ABR
FMR1_Targets_Darnell	MTSS2
FMR1_Targets_Darnell	LINGO1
FMR1_Targets_Darnell	GRIK5
FMR1_Targets_Darnell	MYCBP2
FMR1_Targets_Darnell	FRY
FMR1_Targets_Darnell	MAP2
FMR1_Targets_Darnell	KMT2D
FMR1_Targets_Darnell	NCOR2
FMR1_Targets_Darnell	ABCA2
FMR1_Targets_Darnell	SBF1
FMR1_Targets_Darnell	MADD
FMR1_Targets_Darnell	CACNA1I
FMR1_Targets_Darnell	PCNX1
FMR1_Targets_Darnell	KIF5C
FMR1_Targets_Darnell	MYO5A
FMR1_Targets_Darnell	AKAP6
FMR1_Targets_Darnell	SLC17A7
FMR1_Targets_Darnell	DGKZ
FMR1_Targets_Darnell	DENND5A
FMR1_Targets_Darnell	HERC2
FMR1_Targets_Darnell	DYNC1H1
FMR1_Targets_Darnell	PKP4
FMR1_Targets_Darnell	DST
FMR1_Targets_Darnell	ADGRB1
FMR1_Targets_Darnell	PITPNM2
FMR1_Targets_Darnell	PI4KA
FMR1_Targets_Darnell	SPTAN1
FMR1_Targets_Darnell	SRRM2
FMR1_Targets_Darnell	CREBBP
FMR1_Targets_Darnell	NBEA
FMR1_Targets_Darnell	ATP5F1B
FMR1_Targets_Darnell	SRCIN1
FMR1_Targets_Darnell	OGDH
FMR1_Targets_Darnell	DLGAP1
FMR1_Targets_Darnell	KIF21B
FMR1_Targets_Darnell	ATP13A2
FMR1_Targets_Darnell	KIAA1549L
FMR1_Targets_Darnell	SCN8A
FMR1_Targets_Darnell	MAPK8IP3
FMR1_Targets_Darnell	WNK2
FMR1_Targets_Darnell	ZMIZ2
FMR1_Targets_Darnell	FBXL16
FMR1_Targets_Darnell	TRRAP
FMR1_Targets_Darnell	SPTBN1
FMR1_Targets_Darnell	TBC1D9B
FMR1_Targets_Darnell	SON
FMR1_Targets_Darnell	PLXNA1
FMR1_Targets_Darnell	DLGAP3
FMR1_Targets_Darnell	TNK2
FMR1_Targets_Darnell	ARFGEF3
FMR1_Targets_Darnell	ARHGAP35
FMR1_Targets_Darnell	MPRIP
FMR1_Targets_Darnell	KIAA1109
FMR1_Targets_Darnell	SREBF2
FMR1_Targets_Darnell	CHD5
FMR1_Targets_Darnell	PLXND1
FMR1_Targets_Darnell	MAPK8IP1
FMR1_Targets_Darnell	MICAL2
FMR1_Targets_Darnell	PRKCE
FMR1_Targets_Darnell	SKI
FMR1_Targets_Darnell	WNK1
FMR1_Targets_Darnell	UNC13A
FMR1_Targets_Darnell	TCF25
FMR1_Targets_Darnell	EIF4G2
FMR1_Targets_Darnell	AJM1
FMR1_Targets_Darnell	PPP2R2C
FMR1_Targets_Darnell	SRGAP3
FMR1_Targets_Darnell	GRIN2A
FMR1_Targets_Darnell	CIC
FMR1_Targets_Darnell	GABBR2
FMR1_Targets_Darnell	NSMF
FMR1_Targets_Darnell	STXBP1
FMR1_Targets_Darnell	NCOR1
FMR1_Targets_Darnell	CAMTA1
FMR1_Targets_Darnell	RASGRF1
FMR1_Targets_Darnell	CDK16
FMR1_Targets_Darnell	HCFC1
FMR1_Targets_Darnell	RPH3A
FMR1_Targets_Darnell	CACNA1A
FMR1_Targets_Darnell	ATP9A
FMR1_Targets_Darnell	DOP1B
FMR1_Targets_Darnell	KALRN
FMR1_Targets_Darnell	CLASP2
FMR1_Targets_Darnell	ARHGAP33
FMR1_Targets_Darnell	HERC1
FMR1_Targets_Darnell	PEG3
FMR1_Targets_Darnell	SPHKAP
FMR1_Targets_Darnell	SHANK3
FMR1_Targets_Darnell	DLG2
FMR1_Targets_Darnell	VPS13D
FMR1_Targets_Darnell	ARHGEF17
FMR1_Targets_Darnell	PDE4DIP
FMR1_Targets_Darnell	CTNNB1
FMR1_Targets_Darnell	TRIO
FMR1_Targets_Darnell	TLN2
FMR1_Targets_Darnell	MINK1
FMR1_Targets_Darnell	SNAP91
FMR1_Targets_Darnell	MED13L
FMR1_Targets_Darnell	PITPNM1
FMR1_Targets_Darnell	LARS2
FMR1_Targets_Darnell	NSD1
FMR1_Targets_Darnell	GNB1
FMR1_Targets_Darnell	CDC42BPB
FMR1_Targets_Darnell	FAT2
FMR1_Targets_Darnell	UNC13C
FMR1_Targets_Darnell	USP34
FMR1_Targets_Darnell	ATP2A2
FMR1_Targets_Darnell	MYT1L
FMR1_Targets_Darnell	BRSK1
FMR1_Targets_Darnell	RTN1
FMR1_Targets_Darnell	MYO18A
FMR1_Targets_Darnell	ARHGAP21
FMR1_Targets_Darnell	CAMK2B
FMR1_Targets_Darnell	DOCK9
FMR1_Targets_Darnell	HIPK1
FMR1_Targets_Darnell	CDK5R2
FMR1_Targets_Darnell	NEURL4
FMR1_Targets_Darnell	PTPRN2
FMR1_Targets_Darnell	PTPRF
FMR1_Targets_Darnell	NAV1
FMR1_Targets_Darnell	DCTN1
FMR1_Targets_Darnell	AP2A2
FMR1_Targets_Darnell	DPYSL2
FMR1_Targets_Darnell	DDN
FMR1_Targets_Darnell	TRIM37
FMR1_Targets_Darnell	DMXL2
FMR1_Targets_Darnell	RAPGEFL1
FMR1_Targets_Darnell	USP9X
FMR1_Targets_Darnell	UBR3
FMR1_Targets_Darnell	CLSTN1
FMR1_Targets_Darnell	FAM120A
FMR1_Targets_Darnell	SCAP
FMR1_Targets_Darnell	ARID1B
FMR1_Targets_Darnell	SCAF1
FMR1_Targets_Darnell	IQSEC2
FMR1_Targets_Darnell	PIP5K1C
FMR1_Targets_Darnell	SMARCA4
FMR1_Targets_Darnell	PCDH10
FMR1_Targets_Darnell	SCN2A
FMR1_Targets_Darnell	NDRG4
FMR1_Targets_Darnell	RASGRP1
FMR1_Targets_Darnell	ARID1A
FMR1_Targets_Darnell	TRIM9
FMR1_Targets_Darnell	ADCY5
FMR1_Targets_Darnell	PRKCB
FMR1_Targets_Darnell	TIAM1
FMR1_Targets_Darnell	DAGLA
FMR1_Targets_Darnell	CLIP3
FMR1_Targets_Darnell	SORL1
FMR1_Targets_Darnell	TNPO2
FMR1_Targets_Darnell	TENM4
FMR1_Targets_Darnell	ARHGEF12
FMR1_Targets_Darnell	CLEC16A
FMR1_Targets_Darnell	DLGAP4
FMR1_Targets_Darnell	APLP1
FMR1_Targets_Darnell	RUSC2
FMR1_Targets_Darnell	THRA
FMR1_Targets_Darnell	STOX2
FMR1_Targets_Darnell	OLFM1
FMR1_Targets_Darnell	AP2A1
FMR1_Targets_Darnell	SIPA1L1
FMR1_Targets_Darnell	PCNX3
FMR1_Targets_Darnell	TRAPPC10
FMR1_Targets_Darnell	ATP1A2
FMR1_Targets_Darnell	TBC1D9
FMR1_Targets_Darnell	CASKIN1
FMR1_Targets_Darnell	PLXNA2
FMR1_Targets_Darnell	TTBK1
FMR1_Targets_Darnell	FAT3
FMR1_Targets_Darnell	HSP90AB1
FMR1_Targets_Darnell	CACNA1E
FMR1_Targets_Darnell	ACO2
FMR1_Targets_Darnell	PRR12
FMR1_Targets_Darnell	TANC2
FMR1_Targets_Darnell	SYNE1
FMR1_Targets_Darnell	ATG2A
FMR1_Targets_Darnell	MAST1
FMR1_Targets_Darnell	XPO6
FMR1_Targets_Darnell	MAP7D1
FMR1_Targets_Darnell	ACTB
FMR1_Targets_Darnell	PTPRT
FMR1_Targets_Darnell	CACNA1G
FMR1_Targets_Darnell	DOCK3
FMR1_Targets_Darnell	CAMSAP2
FMR1_Targets_Darnell	SECISBP2L
FMR1_Targets_Darnell	SMARCC2
FMR1_Targets_Darnell	GIT1
FMR1_Targets_Darnell	DNAJC6
FMR1_Targets_Darnell	AHDC1
FMR1_Targets_Darnell	CLTC
FMR1_Targets_Darnell	MAST2
FMR1_Targets_Darnell	PRPF8
FMR1_Targets_Darnell	CBX6
FMR1_Targets_Darnell	PLXNA4
FMR1_Targets_Darnell	UBE3B
FMR1_Targets_Darnell	AAK1
FMR1_Targets_Darnell	ZMIZ1
FMR1_Targets_Darnell	DCLK1
FMR1_Targets_Darnell	AGTPBP1
FMR1_Targets_Darnell	KLC1
FMR1_Targets_Darnell	AREL1
FMR1_Targets_Darnell	CLASP1
FMR1_Targets_Darnell	KCNB1
FMR1_Targets_Darnell	CHD4
FMR1_Targets_Darnell	SMARCA2
FMR1_Targets_Darnell	SYN1
FMR1_Targets_Darnell	DDX24
FMR1_Targets_Darnell	RIMBP2
FMR1_Targets_Darnell	MACF1
FMR1_Targets_Darnell	TRAK2
FMR1_Targets_Darnell	TRAK1
FMR1_Targets_Darnell	EMC1
FMR1_Targets_Darnell	ANKRD11
FMR1_Targets_Darnell	ITSN1
FMR1_Targets_Darnell	EXTL3
FMR1_Targets_Darnell	DISP2
FMR1_Targets_Darnell	GRM5
FMR1_Targets_Darnell	ATN1
FMR1_Targets_Darnell	BCR
FMR1_Targets_Darnell	PCDHAC2
FMR1_Targets_Darnell	TTYH1
FMR1_Targets_Darnell	TNRC18
FMR1_Targets_Darnell	BRINP1
FMR1_Targets_Darnell	ICE1
FMR1_Targets_Darnell	KCNMA1
FMR1_Targets_Darnell	MED13
FMR1_Targets_Darnell	ZFR
FMR1_Targets_Darnell	IPO13
FMR1_Targets_Darnell	NTRK2
FMR1_Targets_Darnell	SYT1
FMR1_Targets_Darnell	CHST2
FMR1_Targets_Darnell	BAG6
FMR1_Targets_Darnell	R3HDM1
FMR1_Targets_Darnell	RYR2
FMR1_Targets_Darnell	BIRC6
FMR1_Targets_Darnell	DIP2A
FMR1_Targets_Darnell	IGSF9B
FMR1_Targets_Darnell	ARHGEF7
FMR1_Targets_Darnell	GNAO1
FMR1_Targets_Darnell	TTBK2
FMR1_Targets_Darnell	PSD
FMR1_Targets_Darnell	CDC42BPA
FMR1_Targets_Darnell	MAN2A2
FMR1_Targets_Darnell	NEDD4
FMR1_Targets_Darnell	EIF4G1
FMR1_Targets_Darnell	PAK6
FMR1_Targets_Darnell	SEPTIN5
FMR1_Targets_Darnell	UBA1
FMR1_Targets_Darnell	SIPA1L2
FMR1_Targets_Darnell	PDZD2
FMR1_Targets_Darnell	TENM3
FMR1_Targets_Darnell	NGEF
FMR1_Targets_Darnell	SCD
FMR1_Targets_Darnell	GRAMD1B
FMR1_Targets_Darnell	GNAL
FMR1_Targets_Darnell	INPP4A
FMR1_Targets_Darnell	DAB2IP
FMR1_Targets_Darnell	LRRC4B
FMR1_Targets_Darnell	MAP4
FMR1_Targets_Darnell	MAGED1
FMR1_Targets_Darnell	LRRC8B
FMR1_Targets_Darnell	ANKRD52
FMR1_Targets_Darnell	MARF1
FMR1_Targets_Darnell	DOCK4
FMR1_Targets_Darnell	SYT7
FMR1_Targets_Darnell	FAT1
FMR1_Targets_Darnell	KNDC1
FMR1_Targets_Darnell	INTS1
FMR1_Targets_Darnell	AUTS2
FMR1_Targets_Darnell	TSC22D1
FMR1_Targets_Darnell	ZCCHC14
FMR1_Targets_Darnell	SLC24A2
FMR1_Targets_Darnell	GNAS
FMR1_Targets_Darnell	NDST1
FMR1_Targets_Darnell	RTN4
FMR1_Targets_Darnell	NCAN
FMR1_Targets_Darnell	GABBR1
FMR1_Targets_Darnell	KCNH1
FMR1_Targets_Darnell	MTOR
FMR1_Targets_Darnell	MAP4K4
FMR1_Targets_Darnell	TTLL7
FMR1_Targets_Darnell	SV2B
FMR1_Targets_Darnell	ENC1
FMR1_Targets_Darnell	EPN1
FMR1_Targets_Darnell	ULK1
FMR1_Targets_Darnell	NFIX
FMR1_Targets_Darnell	TAOK2
FMR1_Targets_Darnell	HIVEP3
FMR1_Targets_Darnell	MRTFB
FMR1_Targets_Darnell	ARPP21
FMR1_Targets_Darnell	ASH1L
FMR1_Targets_Darnell	TSPOAP1
FMR1_Targets_Darnell	TTYH3
FMR1_Targets_Darnell	GLUL
FMR1_Targets_Darnell	GCN1
FMR1_Targets_Darnell	USF3
FMR1_Targets_Darnell	DUSP8
FMR1_Targets_Darnell	GBF1
FMR1_Targets_Darnell	SMG1
FMR1_Targets_Darnell	TUBB4A
FMR1_Targets_Darnell	PTK2B
FMR1_Targets_Darnell	NRXN1
FMR1_Targets_Darnell	CELSR3
FMR1_Targets_Darnell	SPARCL1
FMR1_Targets_Darnell	SLC4A3
FMR1_Targets_Darnell	SOGA1
FMR1_Targets_Darnell	RUSC1
FMR1_Targets_Darnell	KMT2A
FMR1_Targets_Darnell	AKAP9
FMR1_Targets_Darnell	ABCA3
FMR1_Targets_Darnell	SUPT6H
FMR1_Targets_Darnell	NCOA1
FMR1_Targets_Darnell	MYO16
FMR1_Targets_Darnell	SLC8A2
FMR1_Targets_Darnell	HIPK2
FMR1_Targets_Darnell	FRMPD4
FMR1_Targets_Darnell	RC3H2
FMR1_Targets_Darnell	PRICKLE2
FMR1_Targets_Darnell	ARHGAP39
FMR1_Targets_Darnell	AP2B1
FMR1_Targets_Darnell	SLC1A2
FMR1_Targets_Darnell	PHF24
FMR1_Targets_Darnell	SPAG9
FMR1_Targets_Darnell	DIP2B
FMR1_Targets_Darnell	CUX2
FMR1_Targets_Darnell	WDR6
FMR1_Targets_Darnell	PLEC
FMR1_Targets_Darnell	UBQLN2
FMR1_Targets_Darnell	ZER1
FMR1_Targets_Darnell	BRINP2
FMR1_Targets_Darnell	CUL9
FMR1_Targets_Darnell	TRO
FMR1_Targets_Darnell	ATG2B
FMR1_Targets_Darnell	PCDHGC3
FMR1_Targets_Darnell	ARHGAP44
FMR1_Targets_Darnell	RAPGEF1
FMR1_Targets_Darnell	TRIP12
FMR1_Targets_Darnell	ZNF462
FMR1_Targets_Darnell	STRN4
FMR1_Targets_Darnell	PUM2
FMR1_Targets_Darnell	AFF4
FMR1_Targets_Darnell	ZC3H7B
FMR1_Targets_Darnell	UBE3C
FMR1_Targets_Darnell	FOXO3
FMR1_Targets_Darnell	RALGDS
FMR1_Targets_Darnell	PINK1
FMR1_Targets_Darnell	ZSWIM8
FMR1_Targets_Darnell	GPRIN1
FMR1_Targets_Darnell	ULK2
FMR1_Targets_Darnell	DIP2C
FMR1_Targets_Darnell	MAST4
FMR1_Targets_Darnell	SYNGR1
FMR1_Targets_Darnell	DAPK1
FMR1_Targets_Darnell	LMTK3
FMR1_Targets_Darnell	RPRD2
FMR1_Targets_Darnell	SNAP25
FMR1_Targets_Darnell	LRRC7
FMR1_Targets_Darnell	EP300
FMR1_Targets_Darnell	APBA1
FMR1_Targets_Darnell	SYMPK
FMR1_Targets_Darnell	SYNJ1
FMR1_Targets_Darnell	CADPS
FMR1_Targets_Darnell	KMT2C
FMR1_Targets_Darnell	ZFHX2
FMR1_Targets_Darnell	SIPA1L3
FMR1_Targets_Darnell	HDAC5
FMR1_Targets_Darnell	TSC2
FMR1_Targets_Darnell	CKB
FMR1_Targets_Darnell	SLC4A4
FMR1_Targets_Darnell	CKAP5
FMR1_Targets_Darnell	NCKAP1
FMR1_Targets_Darnell	AP3D1
FMR1_Targets_Darnell	DSCAM
FMR1_Targets_Darnell	TULP4
FMR1_Targets_Darnell	TNIK
FMR1_Targets_Darnell	AMPH
FMR1_Targets_Darnell	DLGAP2
FMR1_Targets_Darnell	MTMR4
FMR1_Targets_Darnell	PPP2R1A
FMR1_Targets_Darnell	HIVEP1
FMR1_Targets_Darnell	ADGRL3
FMR1_Targets_Darnell	KIFC2
FMR1_Targets_Darnell	TSHZ1
FMR1_Targets_Darnell	ELMO2
FMR1_Targets_Darnell	KIF3C
FMR1_Targets_Darnell	EP400
FMR1_Targets_Darnell	SLC6A17
FMR1_Targets_Darnell	PCNX2
FMR1_Targets_Darnell	PGM2L1
FMR1_Targets_Darnell	PRRC2C
FMR1_Targets_Darnell	MGAT5B
FMR1_Targets_Darnell	ANKRD17
FMR1_Targets_Darnell	NCOA6
FMR1_Targets_Darnell	BMPR2
FMR1_Targets_Darnell	CALM1
FMR1_Targets_Darnell	PTPRJ
FMR1_Targets_Darnell	CDK5R1
FMR1_Targets_Darnell	CDKL5
FMR1_Targets_Darnell	STXBP5
FMR1_Targets_Darnell	MAP3K12
FMR1_Targets_Darnell	ZNF704
FMR1_Targets_Darnell	TCF4
FMR1_Targets_Darnell	KCND2
FMR1_Targets_Darnell	SGSM2
FMR1_Targets_Darnell	UHRF1BP1L
FMR1_Targets_Darnell	ZNF106
FMR1_Targets_Darnell	ALS2
FMR1_Targets_Darnell	WDR13
FMR1_Targets_Darnell	CALM3
FMR1_Targets_Darnell	HMGXB3
FMR1_Targets_Darnell	ATP5F1A
FMR1_Targets_Darnell	NRXN3
FMR1_Targets_Darnell	PUM1
FMR1_Targets_Darnell	CPE
FMR1_Targets_Darnell	JPH3
FMR1_Targets_Darnell	EHMT2
FMR1_Targets_Darnell	R3HDM2
FMR1_Targets_Darnell	ADNP
FMR1_Targets_Darnell	RALGAPB
FMR1_Targets_Darnell	HCN2
FMR1_Targets_Darnell	DTX1
FMR1_Targets_Darnell	KCNH3
FMR1_Targets_Darnell	CIT
FMR1_Targets_Darnell	PJA2
FMR1_Targets_Darnell	USP22
FMR1_Targets_Darnell	LRRN2
FMR1_Targets_Darnell	MTCL1
FMR1_Targets_Darnell	TENM2
FMR1_Targets_Darnell	PLP1
FMR1_Targets_Darnell	PPP3CA
FMR1_Targets_Darnell	RIPOR1
FMR1_Targets_Darnell	ZEB2
FMR1_Targets_Darnell	AGRN
FMR1_Targets_Darnell	GPR158
FMR1_Targets_Darnell	LLGL1
FMR1_Targets_Darnell	CHD8
FMR1_Targets_Darnell	HEATR5B
FMR1_Targets_Darnell	ATP1A1
FMR1_Targets_Darnell	PREX2
FMR1_Targets_Darnell	RALGAPA1
FMR1_Targets_Darnell	MAZ
FMR1_Targets_Darnell	WASHC2A
FMR1_Targets_Darnell	IQSEC3
FMR1_Targets_Darnell	TCAF1
FMR1_Targets_Darnell	SHANK2
FMR1_Targets_Darnell	PACS1
FMR1_Targets_Darnell	ALDOC
FMR1_Targets_Darnell	CRMP1
FMR1_Targets_Darnell	SPRN
FMR1_Targets_Darnell	TMOD2
FMR1_Targets_Darnell	ADAP1
FMR1_Targets_Darnell	PPP1R9B
FMR1_Targets_Darnell	TMEM151A
FMR1_Targets_Darnell	ANK1
FMR1_Targets_Darnell	PDZD8
FMR1_Targets_Darnell	WWC1
FMR1_Targets_Darnell	CAND1
FMR1_Targets_Darnell	APP
FMR1_Targets_Darnell	FAT4
FMR1_Targets_Darnell	AP1B1
FMR1_Targets_Darnell	ZNF365
FMR1_Targets_Darnell	EGR1
FMR1_Targets_Darnell	BRD4
FMR1_Targets_Darnell	RC3H1
FMR1_Targets_Darnell	NDRG2
FMR1_Targets_Darnell	GRIN1
FMR1_Targets_Darnell	CABIN1
FMR1_Targets_Darnell	KDM5C
FMR1_Targets_Darnell	PPM1E
FMR1_Targets_Darnell	ADARB1
FMR1_Targets_Darnell	PRKCG
FMR1_Targets_Darnell	TSPAN7
FMR1_Targets_Darnell	MED14
FMR1_Targets_Darnell	BRSK2
FMR1_Targets_Darnell	WASF1
FMR1_Targets_Darnell	EEF1A2
FMR1_Targets_Darnell	TRIM3
FMR1_Targets_Darnell	DPP8
FMR1_Targets_Darnell	PLD3
FMR1_Targets_Darnell	NCOA2
FMR1_Targets_Darnell	CACNB3
FMR1_Targets_Darnell	KCNC3
FMR1_Targets_Darnell	HK1
FMR1_Targets_Darnell	ARHGEF11
FMR1_Targets_Darnell	LZTS3
FMR1_Targets_Darnell	ZYG11B
FMR1_Targets_Darnell	PTEN
FMR1_Targets_Darnell	BCL9L
FMR1_Targets_Darnell	PCDH9
FMR1_Targets_Darnell	PLXNB1
FMR1_Targets_Darnell	TRIM2
FMR1_Targets_Darnell	PKD1
FMR1_Targets_Darnell	MFHAS1
FMR1_Targets_Darnell	SLITRK5
FMR1_Targets_Darnell	GRIK3
FMR1_Targets_Darnell	AGAP1
FMR1_Targets_Darnell	SAMD4B
FMR1_Targets_Darnell	HIPK3
FMR1_Targets_Darnell	IPO5
FMR1_Targets_Darnell	BPTF
FMR1_Targets_Darnell	ATP1B1
FMR1_Targets_Darnell	NPAS2
FMR1_Targets_Darnell	LARGE1
FMR1_Targets_Darnell	ARID2
FMR1_Targets_Darnell	LRP3
FMR1_Targets_Darnell	MON2
FMR1_Targets_Darnell	SEC16A
FMR1_Targets_Darnell	NHSL1
FMR1_Targets_Darnell	SPEN
FMR1_Targets_Darnell	CLUH
FMR1_Targets_Darnell	TAOK1
FMR1_Targets_Darnell	SLC12A5
FMR1_Targets_Darnell	RERE
FMR1_Targets_Darnell	PCDH7
FMR1_Targets_Darnell	GRK2
FMR1_Targets_Darnell	SORBS2
FMR1_Targets_Darnell	NRGN
FMR1_Targets_Darnell	RPTOR
FMR1_Targets_Darnell	SOBP
FMR1_Targets_Darnell	ASIC2
FMR1_Targets_Darnell	AFF3
FMR1_Targets_Darnell	FAM160A2
FMR1_Targets_Darnell	ARAP2
FMR1_Targets_Darnell	ATP6V0A1
FMR1_Targets_Darnell	KMT2E
FMR1_Targets_Darnell	PTPRG
FMR1_Targets_Darnell	RELN
FMR1_Targets_Darnell	CHD6
FMR1_Targets_Darnell	CTBP1
FMR1_Targets_Darnell	VAMP2
FMR1_Targets_Darnell	PPP6R2
FMR1_Targets_Darnell	SLC22A17
FMR1_Targets_Darnell	SV2A
FMR1_Targets_Darnell	ARHGAP20
FMR1_Targets_Darnell	ATF7IP
FMR1_Targets_Darnell	DHX30
FMR1_Targets_Darnell	REV3L
FMR1_Targets_Darnell	SLC4A8
FMR1_Targets_Darnell	RAPGEF4
FMR1_Targets_Darnell	IPO4
FMR1_Targets_Darnell	MBD5
FMR1_Targets_Darnell	ELFN2
FMR1_Targets_Darnell	PHLDB1
FMR1_Targets_Darnell	PTPRD
FMR1_Targets_Darnell	SLC12A6
FMR1_Targets_Darnell	NPTXR
FMR1_Targets_Darnell	PPARGC1A
FMR1_Targets_Darnell	NR2F1
FMR1_Targets_Darnell	IRS2
FMR1_Targets_Darnell	ARHGEF2
FMR1_Targets_Darnell	LPIN2
FMR1_Targets_Darnell	UBAP2L
FMR1_Targets_Darnell	RTN3
FMR1_Targets_Darnell	TMEM151B
FMR1_Targets_Darnell	TCF20
FMR1_Targets_Darnell	FBXO41
FMR1_Targets_Darnell	TRPC4AP
FMR1_Targets_Darnell	GPM6A
FMR1_Targets_Darnell	PPP2R5B
FMR1_Targets_Darnell	QKI
FMR1_Targets_Darnell	XPO7
FMR1_Targets_Darnell	TMEM132A
FMR1_Targets_Darnell	MBP
FMR1_Targets_Darnell	SEZ6L2
FMR1_Targets_Darnell	KCNT1
FMR1_Targets_Darnell	AGAP3
FMR1_Targets_Darnell	CUX1
FMR1_Targets_Darnell	ARHGAP23
FMR1_Targets_Darnell	AGO1
FMR1_Targets_Darnell	SPRED1
FMR1_Targets_Darnell	TOGARAM1
FMR1_Targets_Darnell	NAT8L
FMR1_Targets_Darnell	GPAM
FMR1_Targets_Darnell	YWHAG
FMR1_Targets_Darnell	MED16
FMR1_Targets_Darnell	NAV2
FMR1_Targets_Darnell	IRF2BPL
FMR1_Targets_Darnell	FAM171B
FMR1_Targets_Darnell	ARFGEF1
FMR1_Targets_Darnell	TPPP
FMR1_Targets_Darnell	DICER1
FMR1_Targets_Darnell	JAK1
FMR1_Targets_Darnell	ATP6V1B2
FMR1_Targets_Darnell	TMEM8B
FMR1_Targets_Darnell	NFIC
FMR1_Targets_Darnell	NLGN3
FMR1_Targets_Darnell	MYO10
FMR1_Targets_Darnell	SPTB
FMR1_Targets_Darnell	CPLX2
FMR1_Targets_Darnell	PHACTR1
FMR1_Targets_Darnell	SGIP1
FMR1_Targets_Darnell	ARF3
FMR1_Targets_Darnell	EIF4G3
FMR1_Targets_Darnell	LHFPL4
FMR1_Targets_Darnell	CRTC1
FMR1_Targets_Darnell	PIKFYVE
FMR1_Targets_Darnell	COBL
FMR1_Targets_Darnell	GNAZ
FMR1_Targets_Darnell	UBR5
FMR1_Targets_Darnell	CAMSAP1
FMR1_Targets_Darnell	ZNFX1
FMR1_Targets_Darnell	TTC7B
FMR1_Targets_Darnell	TRPM3
FMR1_Targets_Darnell	TNRC6B
FMR1_Targets_Darnell	FSCN1
FMR1_Targets_Darnell	DLC1
FMR1_Targets_Darnell	ADD1
FMR1_Targets_Darnell	PLPPR4
FMR1_Targets_Darnell	FYN
FMR1_Targets_Darnell	PHYHIP
FMR1_Targets_Darnell	UBE2O
FMR1_Targets_Darnell	KLHL22
FMR1_Targets_Darnell	HDAC4
FMR1_Targets_Darnell	DMWD
FMR1_Targets_Darnell	STK25
FMR1_Targets_Darnell	PPP1R37
FMR1_Targets_Darnell	TNKS
FMR1_Targets_Darnell	C2CD2L
FMR1_Targets_Darnell	PLCH2
FMR1_Targets_Darnell	PHF20
FMR1_Targets_Darnell	SNPH
FMR1_Targets_Darnell	SASH1
FMR1_Targets_Darnell	COPG1
FMR1_Targets_Darnell	CACNA1B
FMR1_Targets_Darnell	CHN1
FMR1_Targets_Darnell	ARNT2
FMR1_Targets_Darnell	CDK17
FMR1_Targets_Darnell	EPHA4
FMR1_Targets_Darnell	UQCRC1
FMR1_Targets_Darnell	SLC6A1
FMR1_Targets_Darnell	GAS7
FMR1_Targets_Darnell	TNS3
FMR1_Targets_Darnell	SPIRE1
FMR1_Targets_Darnell	SORT1
FMR1_Targets_Darnell	AKT3
FMR1_Targets_Darnell	HNRNPUL1
FMR1_Targets_Darnell	PTCH1
FMR1_Targets_Darnell	CPT1C
FMR1_Targets_Darnell	CNP
FMR1_Targets_Darnell	PPP6R1
FMR1_Targets_Darnell	TRIM32
FMR1_Targets_Darnell	NCAM1
FMR1_Targets_Darnell	SEC14L1
FMR1_Targets_Darnell	DSCAML1
FMR1_Targets_Darnell	SEPTIN3
FMR1_Targets_Darnell	NTRK3
FMR1_Targets_Darnell	NOMO2
FMR1_Targets_Darnell	SH3BP4
FMR1_Targets_Darnell	CACNB1
FMR1_Targets_Darnell	PDE8B
FMR1_Targets_Darnell	PDE4B
FMR1_Targets_Darnell	SALL2
FMR1_Targets_Darnell	KAT6A
FMR1_Targets_Darnell	NSF
FMR1_Targets_Darnell	DLG5
FMR1_Targets_Darnell	KDM6B
FMR1_Targets_Darnell	RHOB
FMR1_Targets_Darnell	DOT1L
FMR1_Targets_Darnell	ABCG1
FMR1_Targets_Darnell	LRP8
FMR1_Targets_Darnell	USP32
FMR1_Targets_Darnell	DIRAS2
FMR1_Targets_Darnell	PCDHGA12
FMR1_Targets_Darnell	TUBB3
FMR1_Targets_Darnell	ARHGEF4
FMR1_Targets_Darnell	CAMKK2
FMR1_Targets_Darnell	RGS7BP
FMR1_Targets_Darnell	PTPN5
FMR1_Targets_Darnell	NRIP1
FMR1_Targets_Darnell	RAP1GAP2
FMR1_Targets_Darnell	DMTN
FMR1_Targets_Darnell	GTF3C1
FMR1_Targets_Darnell	FOXK2
FMR1_Targets_Darnell	ATG9A
FMR1_Targets_Darnell	ZNF521
FMR1_Targets_Darnell	GTF3C2
FMR1_Targets_Darnell	MAGI2
FMR1_Targets_Darnell	PPFIA3
FMR1_Targets_Darnell	DZANK1
FMR1_Targets_Darnell	ZBTB18
FMR1_Targets_Darnell	SETX
FMR1_Targets_Darnell	PACS2
FMR1_Targets_Darnell	KCNQ2
FMR1_Targets_Darnell	FBXL19
FMR1_Targets_Darnell	POLR2A
FMR1_Targets_Darnell	MEF2D
FMR1_Targets_Darnell	TRIL
FMR1_Targets_Darnell	BAZ2A
FMR1_Targets_Darnell	TLE3
FMR1_Targets_Darnell	PIGQ
FMR1_Targets_Darnell	GARNL3
FMR1_Targets_Darnell	SLC25A23
FMR1_Targets_Darnell	MAPK1
FMR1_Targets_Darnell	B3GAT1
FMR1_Targets_Darnell	SMPD3
FMR1_Targets_Darnell	TSPYL4
FMR1_Targets_Darnell	AGO2
FMR1_Targets_Darnell	FAM91A1
FMR1_Targets_Darnell	APBB1
FMR1_Targets_Darnell	MMP24
FMR1_Targets_Darnell	ZNF536
FMR1_Targets_Darnell	ATP2B4
FMR1_Targets_Darnell	CELF5
FMR1_Targets_Darnell	SPEG
FMR1_Targets_Darnell	NCS1
FMR1_Targets_Darnell	MAPK4
FMR1_Targets_Darnell	SLC8A1
FMR1_Targets_Darnell	RAPGEF2
FMR1_Targets_Darnell	AGPAT3
FMR1_Targets_Darnell	GPR162
FMR1_Targets_Darnell	PTK2
FMR1_Targets_Darnell	SYNPO
FMR1_Targets_Darnell	NUP98
FMR1_Targets_Darnell	ATP6V0D1
FMR1_Targets_Darnell	RHOBTB2
FMR1_Targets_Darnell	TMEM63B
FMR1_Targets_Darnell	FKBP8
FMR1_Targets_Darnell	CPLX1
FMR1_Targets_Darnell	CLCN3
FMR1_Targets_Darnell	GRM4
FMR1_Targets_Darnell	DIDO1
FMR1_Targets_Darnell	UNC5A
FMR1_Targets_Darnell	SEC23A
FMR1_Targets_Darnell	OXR1
FMR1_Targets_Darnell	MYH10
FMR1_Targets_Darnell	ZHX3
FMR1_Targets_Darnell	FCHO1
FMR1_Targets_Darnell	MAPKBP1
FMR1_Targets_Darnell	MIB1
FMR1_Targets_Darnell	TEF
FMR1_Targets_Darnell	JPH4
FMR1_Targets_Darnell	UBQLN1
FMR1_Targets_Darnell	BAP1
FMR1_Targets_Darnell	CAMK2N1
FMR1_Targets_Darnell	SETD5
FMR1_Targets_Darnell	SAP130
FMR1_Targets_Darnell	ZNF827
FMR1_Targets_Darnell	GSK3B
FMR1_Targets_Darnell	IDS
FMR1_Targets_Darnell	ATMIN
FMR1_Targets_Darnell	PER1
FMR1_Targets_Darnell	PDS5B
FMR1_Targets_Darnell	ALDOA
FMR1_Targets_Darnell	RAP1GAP
FMR1_Targets_Darnell	DCAF6
FMR1_Targets_Darnell	KCNH7
FMR1_Targets_Darnell	CHN2
FMR1_Targets_Darnell	USP5
FMR1_Targets_Darnell	LYNX1
FMR1_Targets_Darnell	NACAD
FMR1_Targets_Darnell	ARVCF
FMR1_Targets_Darnell	LRRC41
FMR1_Targets_Darnell	KCNA2
FMR1_Targets_Darnell	PCDHA4
FMR1_Targets_Darnell	KIF21A
FMR1_Targets_Darnell	DTNA
FMR1_Targets_Darnell	PHF12
FMR1_Targets_Darnell	PFKM
FMR1_Targets_Darnell	RUBCN
FMR1_Targets_Darnell	PCDH1
FMR1_Targets_Darnell	PLCB1
FMR1_Targets_Darnell	ZFYVE1
FMR1_Targets_Darnell	NEURL1
FMR1_Targets_Darnell	ARRB1
FMR1_Targets_Darnell	NWD1
FMR1_Targets_Darnell	KDM4B
FMR1_Targets_Darnell	CCSER2
FMR1_Targets_Darnell	RTN4R
FMR1_Targets_Darnell	PTPN11
FMR1_Targets_Darnell	ZC3H4
FMR1_Targets_Darnell	ANAPC1
FMR1_Targets_Darnell	APOE
FMR1_Targets_Darnell	ATXN1
FMR1_Targets_Darnell	PRKACB
FMR1_Targets_Darnell	DOP1A
FMR1_Targets_Darnell	KCNQ3
FMR1_Targets_Darnell	ACLY
FMR1_Targets_Darnell	BCAN
FMR1_Targets_Darnell	HDLBP
FMR1_Targets_Darnell	DGCR2
FMR1_Targets_Darnell	PSAP
FMR1_Targets_Darnell	VPS41
FMR1_Targets_Darnell	EHMT1
FMR1_Targets_Darnell	EML2
Neurof_GoNervSysDev	AARS1
Neurof_GoNervSysDev	ABL1
Neurof_GoNervSysDev	ABL2
Neurof_GoNervSysDev	ABR
Neurof_GoNervSysDev	ACAT1
Neurof_GoNervSysDev	ASIC2
Neurof_GoNervSysDev	ACHE
Neurof_GoNervSysDev	ACTB
Neurof_GoNervSysDev	ACTG1
Neurof_GoNervSysDev	ACTL6A
Neurof_GoNervSysDev	ACVR1B
Neurof_GoNervSysDev	ADCY1
Neurof_GoNervSysDev	ADCYAP1
Neurof_GoNervSysDev	ADM
Neurof_GoNervSysDev	ADORA1
Neurof_GoNervSysDev	ADORA2A
Neurof_GoNervSysDev	ADRA2B
Neurof_GoNervSysDev	ADRA2C
Neurof_GoNervSysDev	AP2A1
Neurof_GoNervSysDev	AP2A2
Neurof_GoNervSysDev	AP2B1
Neurof_GoNervSysDev	AGER
Neurof_GoNervSysDev	JAG1
Neurof_GoNervSysDev	AGT
Neurof_GoNervSysDev	AGTR2
Neurof_GoNervSysDev	NR0B1
Neurof_GoNervSysDev	AK2
Neurof_GoNervSysDev	AK4
Neurof_GoNervSysDev	AKT1
Neurof_GoNervSysDev	AKT2
Neurof_GoNervSysDev	ALCAM
Neurof_GoNervSysDev	ALDH1A3
Neurof_GoNervSysDev	ALDH3A2
Neurof_GoNervSysDev	ALK
Neurof_GoNervSysDev	ANK1
Neurof_GoNervSysDev	ANK2
Neurof_GoNervSysDev	ANK3
Neurof_GoNervSysDev	ANXA1
Neurof_GoNervSysDev	APAF1
Neurof_GoNervSysDev	APBA1
Neurof_GoNervSysDev	APBA2
Neurof_GoNervSysDev	APBB1
Neurof_GoNervSysDev	APBB2
Neurof_GoNervSysDev	APC
Neurof_GoNervSysDev	APLP1
Neurof_GoNervSysDev	APLP2
Neurof_GoNervSysDev	APOA1
Neurof_GoNervSysDev	APOB
Neurof_GoNervSysDev	APOD
Neurof_GoNervSysDev	APOE
Neurof_GoNervSysDev	APP
Neurof_GoNervSysDev	SHROOM2
Neurof_GoNervSysDev	AQP1
Neurof_GoNervSysDev	AQP4
Neurof_GoNervSysDev	ARCN1
Neurof_GoNervSysDev	ARF4
Neurof_GoNervSysDev	ARF6
Neurof_GoNervSysDev	RHOA
Neurof_GoNervSysDev	RHOB
Neurof_GoNervSysDev	RHOC
Neurof_GoNervSysDev	RHOG
Neurof_GoNervSysDev	ARHGAP4
Neurof_GoNervSysDev	ARHGDIA
Neurof_GoNervSysDev	PHOX2A
Neurof_GoNervSysDev	ARL3
Neurof_GoNervSysDev	ARRB2
Neurof_GoNervSysDev	ARSA
Neurof_GoNervSysDev	ARSB
Neurof_GoNervSysDev	ASCL1
Neurof_GoNervSysDev	ASCL2
Neurof_GoNervSysDev	ASPA
Neurof_GoNervSysDev	ASTN1
Neurof_GoNervSysDev	ZFHX3
Neurof_GoNervSysDev	ATF1
Neurof_GoNervSysDev	ATIC
Neurof_GoNervSysDev	ATM
Neurof_GoNervSysDev	ATOH1
Neurof_GoNervSysDev	ATP2B2
Neurof_GoNervSysDev	ATP5PB
Neurof_GoNervSysDev	ATP5PF
Neurof_GoNervSysDev	ATP7A
Neurof_GoNervSysDev	ATRX
Neurof_GoNervSysDev	AVPR1A
Neurof_GoNervSysDev	AVPR2
Neurof_GoNervSysDev	AXL
Neurof_GoNervSysDev	AZU1
Neurof_GoNervSysDev	ADGRB1
Neurof_GoNervSysDev	ADGRB2
Neurof_GoNervSysDev	BAK1
Neurof_GoNervSysDev	BAX
Neurof_GoNervSysDev	BBS2
Neurof_GoNervSysDev	BBS4
Neurof_GoNervSysDev	BCHE
Neurof_GoNervSysDev	BCL2
Neurof_GoNervSysDev	BCR
Neurof_GoNervSysDev	BDH1
Neurof_GoNervSysDev	BDNF
Neurof_GoNervSysDev	BID
Neurof_GoNervSysDev	PRDM1
Neurof_GoNervSysDev	BMP2
Neurof_GoNervSysDev	BMP4
Neurof_GoNervSysDev	BMP5
Neurof_GoNervSysDev	BMP6
Neurof_GoNervSysDev	BMP7
Neurof_GoNervSysDev	BMPR1A
Neurof_GoNervSysDev	BMPR1B
Neurof_GoNervSysDev	BMPR2
Neurof_GoNervSysDev	BOK
Neurof_GoNervSysDev	DST
Neurof_GoNervSysDev	BRCA2
Neurof_GoNervSysDev	BTD
Neurof_GoNervSysDev	TSPO
Neurof_GoNervSysDev	C5AR1
Neurof_GoNervSysDev	MPPED2
Neurof_GoNervSysDev	MYRF
Neurof_GoNervSysDev	DAGLA
Neurof_GoNervSysDev	CACNA1A
Neurof_GoNervSysDev	CACNA1C
Neurof_GoNervSysDev	CACNA1D
Neurof_GoNervSysDev	CACNA1F
Neurof_GoNervSysDev	CACNA1S
Neurof_GoNervSysDev	CACNB1
Neurof_GoNervSysDev	CACNB2
Neurof_GoNervSysDev	CACNB3
Neurof_GoNervSysDev	CACNB4
Neurof_GoNervSysDev	CALM3
Neurof_GoNervSysDev	CALR
Neurof_GoNervSysDev	CAMK2B
Neurof_GoNervSysDev	CAMK2G
Neurof_GoNervSysDev	CAPZB
Neurof_GoNervSysDev	CASP2
Neurof_GoNervSysDev	CASP5
Neurof_GoNervSysDev	CASP8
Neurof_GoNervSysDev	RUNX1
Neurof_GoNervSysDev	RUNX3
Neurof_GoNervSysDev	CBLN1
Neurof_GoNervSysDev	CBS
Neurof_GoNervSysDev	CCK
Neurof_GoNervSysDev	CCKAR
Neurof_GoNervSysDev	CCNG1
Neurof_GoNervSysDev	CD9
Neurof_GoNervSysDev	CD72
Neurof_GoNervSysDev	CDK1
Neurof_GoNervSysDev	CDC20
Neurof_GoNervSysDev	CDC42
Neurof_GoNervSysDev	CDH1
Neurof_GoNervSysDev	CDH4
Neurof_GoNervSysDev	CDH11
Neurof_GoNervSysDev	CDK5
Neurof_GoNervSysDev	CDK6
Neurof_GoNervSysDev	CDKN1C
Neurof_GoNervSysDev	CDKN2C
Neurof_GoNervSysDev	CEBPB
Neurof_GoNervSysDev	CFL1
Neurof_GoNervSysDev	CHAT
Neurof_GoNervSysDev	CHN1
Neurof_GoNervSysDev	CHRM1
Neurof_GoNervSysDev	CHRM2
Neurof_GoNervSysDev	CHRM3
Neurof_GoNervSysDev	CHRNA3
Neurof_GoNervSysDev	CHRNB2
Neurof_GoNervSysDev	CKB
Neurof_GoNervSysDev	TBCB
Neurof_GoNervSysDev	AP2M1
Neurof_GoNervSysDev	AP2S1
Neurof_GoNervSysDev	TPP1
Neurof_GoNervSysDev	CLN5
Neurof_GoNervSysDev	CLTA
Neurof_GoNervSysDev	CMA1
Neurof_GoNervSysDev	CCR4
Neurof_GoNervSysDev	CNGA3
Neurof_GoNervSysDev	CNP
Neurof_GoNervSysDev	CNR1
Neurof_GoNervSysDev	CNTF
Neurof_GoNervSysDev	CNTFR
Neurof_GoNervSysDev	CNTN1
Neurof_GoNervSysDev	COL2A1
Neurof_GoNervSysDev	COL3A1
Neurof_GoNervSysDev	COL4A1
Neurof_GoNervSysDev	COL4A2
Neurof_GoNervSysDev	COL4A3
Neurof_GoNervSysDev	COL4A4
Neurof_GoNervSysDev	COL4A5
Neurof_GoNervSysDev	COL5A1
Neurof_GoNervSysDev	COL5A2
Neurof_GoNervSysDev	COL6A1
Neurof_GoNervSysDev	COL6A2
Neurof_GoNervSysDev	COL6A3
Neurof_GoNervSysDev	COL9A1
Neurof_GoNervSysDev	COL9A2
Neurof_GoNervSysDev	COL9A3
Neurof_GoNervSysDev	COX6B1
Neurof_GoNervSysDev	COX7B
Neurof_GoNervSysDev	CREB1
Neurof_GoNervSysDev	CRH
Neurof_GoNervSysDev	CRHR1
Neurof_GoNervSysDev	CRMP1
Neurof_GoNervSysDev	CRP
Neurof_GoNervSysDev	CRX
Neurof_GoNervSysDev	CSK
Neurof_GoNervSysDev	CSNK2A1
Neurof_GoNervSysDev	CSNK2A2
Neurof_GoNervSysDev	CSNK2B
Neurof_GoNervSysDev	VCAN
Neurof_GoNervSysDev	NCAN
Neurof_GoNervSysDev	CSPG4
Neurof_GoNervSysDev	CST3
Neurof_GoNervSysDev	NKX2-5
Neurof_GoNervSysDev	CTF1
Neurof_GoNervSysDev	CTNNA1
Neurof_GoNervSysDev	CTNNA2
Neurof_GoNervSysDev	CTNS
Neurof_GoNervSysDev	CTNNB1
Neurof_GoNervSysDev	CTNND1
Neurof_GoNervSysDev	CTSV
Neurof_GoNervSysDev	CUX1
Neurof_GoNervSysDev	CX3CR1
Neurof_GoNervSysDev	CYP11A1
Neurof_GoNervSysDev	CYP17A1
Neurof_GoNervSysDev	CYP26A1
Neurof_GoNervSysDev	DAB1
Neurof_GoNervSysDev	DAG1
Neurof_GoNervSysDev	DGKG
Neurof_GoNervSysDev	DAPK3
Neurof_GoNervSysDev	DBN1
Neurof_GoNervSysDev	DCC
Neurof_GoNervSysDev	DCT
Neurof_GoNervSysDev	DCTN1
Neurof_GoNervSysDev	DCX
Neurof_GoNervSysDev	DFFB
Neurof_GoNervSysDev	TIMM8A
[truncated: 143,050 more rows]
