# Supplementary material for: Rare copy number variation in posttraumatic stress disorder
Source: Mol Psychiatry. Author manuscript; Available in PMC 2022 Dec 22. (PMC9763110; doi:10.1038/s41380-022-01776-4)
Supplement: Supplementary Table 7 [file NIHMS1853619-supplement-Supplementary_Table_7.xlsx]

## Sheet: ST6
Supplementary Table 7. Gene-level association statistics for significant gene-sets
							Deletions only
Set	geneSymbol	Chromosome	BP1	BP2	N Carriers	Freq	Beta	SE	Z	p	FDR q	OR	95%CI LB	95%CI UB
BspanHM_lg2rpkm3.21	NOC2L	1	879582	894679	7	6.11979e-05	0.0808006	0.0510335	1.58329	0.113356	0.9999	1.68475	0.409391	6.93319
BspanHM_lg2rpkm3.21	UBE2J2	1	1189291	1209234	28	0.000244792	0.047775	0.0271845	1.75744	0.0788435	0.9999	1.61846	0.847497	3.09076
BspanHM_lg2rpkm3.21	PUSL1	1	1243993	1247057	41	0.000358445	0.0509728	0.0219376	2.32354	0.0201502	0.649132	1.81068	1.05772	3.09966
BspanHM_lg2rpkm3.21	MXRA8	1	1288070	1297157	47	0.0004109	0.0461775	0.0204811	2.25463	0.0241563	0.689037	1.71107	1.03111	2.83941
BspanHM_lg2rpkm3.21	MIB2	1	1550794	1565990	11	9.61681e-05	0.054653	0.0446608	1.22373	0.221052	0.9999	2.55199	1.00885	6.4555
BspanHM_lg2rpkm3.21	MORN1	1	2252695	2322993	23	0.000201079	-0.000196769	0.0808882	-0.00243261	0.998059	0.9999	0.953035	0.450872	2.01449
BspanHM_lg2rpkm3.21	PEX10	1	2336240	2344010	24	0.000209821	-0.0159607	0.0791204	-0.201727	0.84013	0.9999	0.886892	0.422744	1.86065
BspanHM_lg2rpkm3.21	TMEM51	1	15479027	15546974	10	8.74256e-05	0.0440882	0.0507893	0.868061	0.385361	0.9999	2.13998	0.780478	5.8676
BspanHM_lg2rpkm3.21	PHC2	1	33789223	33896615	1	8.74256e-06	-0.0778821	0.129005	-0.603715	0.546033	0.9999	NA	NA	NA
BspanHM_lg2rpkm3.21	EIF2B3	1	45316193	45452394	8	6.99405e-05	-0.0294817	0.0461329	-0.63906	0.522784	0.9999	1.401	0.317824	6.17571
BspanHM_lg2rpkm3.21	ZSWIM5	1	45482075	45672250	2	1.74851e-05	-0.0718488	0.073281	-0.980455	0.326862	0.9999	NA	NA	NA
BspanHM_lg2rpkm3.21	BEND5	1	49193539	49242547	12	0.000104911	0.113404	0.0365029	3.10672	0.00189173	0.254784	3.94235	1.52896	10.1652
BspanHM_lg2rpkm3.21	SLC44A5	1	75667815	76143610	9	7.8683e-05	0.0205124	0.0600847	0.341392	0.732808	0.9999	2.12759	0.520048	8.70429
BspanHM_lg2rpkm3.21	IFI44L	1	79086087	79111830	11	9.61681e-05	-0.0248628	0.0268042	-0.927574	0.353629	0.9999	1.6785	0.492291	5.72297
BspanHM_lg2rpkm3.21	IFI44	1	79115476	79129763	11	9.61681e-05	-0.0242758	0.0271629	-0.893714	0.371475	0.9999	1.26353	0.415589	3.84156
BspanHM_lg2rpkm3.21	FAM102B	1	109102970	109181949	13	0.000113653	-0.0259741	0.0408068	-0.636514	0.524441	0.9999	0.61752	0.200759	1.89945
BspanHM_lg2rpkm3.21	HENMT1	1	109190909	109204148	10	8.74256e-05	-0.0170234	0.0442312	-0.384874	0.70033	0.9999	0.658827	0.188179	2.30659
BspanHM_lg2rpkm3.21	POLR3C	1	145592604	145610884	45	0.000393415	-0.0181615	0.0192359	-0.944146	0.345095	0.9999	0.80299	0.462721	1.39348
BspanHM_lg2rpkm3.21	RNF115	1	145611035	145688776	103	0.000900483	-0.00771963	0.0116454	-0.662893	0.507399	0.9999	0.912405	0.639892	1.30097
BspanHM_lg2rpkm3.21	BCL9	1	147013181	147098015	24	0.000209821	0.0465643	0.0246085	1.89221	0.0584635	0.990245	1.68709	0.84562	3.36591
BspanHM_lg2rpkm3.21	YY1AP1	1	155629232	155755165	8	6.99405e-05	0.0198984	0.0303203	0.656273	0.511648	0.9999	2.20129	0.559352	8.663
BspanHM_lg2rpkm3.21	DAP3	1	155658881	155708800	8	6.99405e-05	0.0198984	0.0303203	0.656273	0.511648	0.9999	2.20129	0.559352	8.663
BspanHM_lg2rpkm3.21	SEMA4A	1	156119734	156147542	2	1.74851e-05	0.0237934	0.0912235	0.260826	0.794227	0.9999	1.64527	0.119045	22.7386
BspanHM_lg2rpkm3.21	RCOR3	1	211432707	211489725	17	0.000148623	-0.0220714	0.0312921	-0.705336	0.480601	0.9999	0.788432	0.327492	1.89814
BspanHM_lg2rpkm3.21	ESRRG	1	216676587	217311097	4	3.49702e-05	0.150768	0.0645019	2.33742	0.0194173	0.637516	4.20745	0.394517	44.8716
BspanHM_lg2rpkm3.21	ARID4B	1	235294497	235491532	1	8.74256e-06	0.190305	0.378521	0.502759	0.615134	0.9999	1.43781	0.0858294	24.0862
BspanHM_lg2rpkm3.21	TBCE	1	235530727	235612280	1	8.74256e-06	-0.0941816	0.129018	-0.729988	0.465398	0.9999	NA	NA	NA
BspanHM_lg2rpkm3.21	NID1	1	236139131	236228481	8	6.99405e-05	-0.0993319	0.0558429	-1.77877	0.075277	0.9999	0.470594	0.0651898	3.39713
BspanHM_lg2rpkm3.21	CHRM3	1	239792372	240072717	7	6.11979e-05	0.0239004	0.0471342	0.507071	0.612105	0.9999	3.5715	1.01057	12.6222
BspanHM_lg2rpkm3.21	FMN2	1	240255184	240638489	5	4.37128e-05	0.0353395	0.0583798	0.605338	0.544955	0.9999	5.22221	1.25755	21.6862
BspanHM_lg2rpkm3.21	GREM2	1	240652872	240775462	8	6.99405e-05	0.032004	0.0400069	0.79996	0.423734	0.9999	1.99361	0.636771	6.24161
BspanHM_lg2rpkm3.21	RGS7	1	240931553	241520478	13	0.000113653	0.021996	0.0368248	0.597315	0.550297	0.9999	1.65456	0.634957	4.3114
BspanHM_lg2rpkm3.21	SMYD3	1	245912641	246670644	83	0.000725632	-0.00900437	0.012959	-0.694835	0.487158	0.9999	0.8801	0.579072	1.33762
BspanHM_lg2rpkm3.21	CNST	1	246729638	246831884	1	8.74256e-06	-0.153657	0.206029	-0.745806	0.455785	0.9999	0.366003	0.0228026	5.8747
BspanHM_lg2rpkm3.21	ZNF496	1	247463621	247495045	1	8.74256e-06	-0.0859331	0.129007	-0.666112	0.505339	0.9999	NA	NA	NA
BspanHM_lg2rpkm3.21	SH3YL1	2	218135	264068	11	9.61681e-05	0.0739044	0.0405614	1.82204	0.0684495	0.9999	1.66001	0.532196	5.17786
BspanHM_lg2rpkm3.21	TMEM18	2	667972	677439	6	5.24553e-05	0.114324	0.052666	2.17074	0.0299511	0.765092	3.45518	0.71006	16.8131
BspanHM_lg2rpkm3.21	TRAPPC12	2	3383445	3488857	6	5.24553e-05	0.0104024	0.0526685	0.197507	0.843431	0.9999	1.28506	0.284708	5.80023
BspanHM_lg2rpkm3.21	NBAS	2	15307031	15701472	12	0.000104911	0.0120861	0.0372443	0.324509	0.745552	0.9999	1.59547	0.584603	4.35428
BspanHM_lg2rpkm3.21	GALNT14	2	31133330	31361592	46	0.000402158	0.0162134	0.0192975	0.840183	0.400806	0.9999	1.4621	0.864178	2.47372
BspanHM_lg2rpkm3.21	LTBP1	2	33172368	33624575	16	0.000139881	0.0117458	0.032553	0.360822	0.718232	0.9999	2.01748	0.863738	4.71236
BspanHM_lg2rpkm3.21	SLC8A1	2	40339285	40739575	18	0.000157366	0.00613871	0.0309376	0.198422	0.842715	0.9999	1.50557	0.677764	3.34443
BspanHM_lg2rpkm3.21	DYNC2LI1	2	44001177	44037149	5	4.37128e-05	-0.0440878	0.0565016	-0.780294	0.435218	0.9999	0.854497	0.141295	5.16766
BspanHM_lg2rpkm3.21	LRPPRC	2	44113362	44223144	6	5.24553e-05	0.0733313	0.0526673	1.39235	0.163816	0.9999	1.68807	0.325072	8.76596
BspanHM_lg2rpkm3.21	FOXN2	2	48541794	48606434	7	6.11979e-05	0.0559967	0.048762	1.14837	0.250817	0.9999	1.75855	0.450242	6.8685
BspanHM_lg2rpkm3.21	PPP1R21	2	48667907	48742531	1	8.74256e-06	-0.0917918	0.151909	-0.604254	0.545675	0.9999	0.288702	0.017753	4.69492
BspanHM_lg2rpkm3.21	CCDC85A	2	56411257	56613309	40	0.000349702	-0.0391065	0.0207219	-1.88721	0.0591326	0.992641	0.523016	0.273106	1.00161
BspanHM_lg2rpkm3.21	SEMA4F	2	74881354	74910981	2	1.74851e-05	-0.0821498	0.0912217	-0.900551	0.367827	0.9999	NA	NA	NA
BspanHM_lg2rpkm3.21	LRRTM4	2	76974849	77749502	17	0.000148623	-0.0224526	0.0322265	-0.696712	0.485983	0.9999	0.839429	0.340161	2.0715
BspanHM_lg2rpkm3.21	DUSP2	2	96808907	96811179	10	8.74256e-05	-0.0510288	0.0462419	-1.10352	0.269802	0.9999	0.425897	0.105756	1.71516
BspanHM_lg2rpkm3.21	CIAO1	2	96931883	96939900	11	9.61681e-05	-0.0446141	0.04353	-1.0249	0.305409	0.9999	0.560636	0.164683	1.90859
BspanHM_lg2rpkm3.21	NPAS2	2	101436612	101613287	7	6.11979e-05	0.0692302	0.0487603	1.41981	0.155664	0.9999	2.33057	0.624698	8.69472
BspanHM_lg2rpkm3.21	UXS1	2	106709758	106810795	17	0.000148623	-0.0114751	0.0312909	-0.366724	0.713825	0.9999	0.757216	0.298171	1.92298
BspanHM_lg2rpkm3.21	SULT1C4	2	108994420	109004270	7	6.11979e-05	0.0599767	0.0533927	1.12331	0.261305	0.9999	3.05552	0.989882	9.43162
BspanHM_lg2rpkm3.21	GCC2	2	109065576	109125854	7	6.11979e-05	0.0599767	0.0533927	1.12331	0.261305	0.9999	3.05552	0.989882	9.43162
BspanHM_lg2rpkm3.21	RANBP2	2	109335936	109402267	8	6.99405e-05	0.0398341	0.0493376	0.807379	0.419448	0.9999	2.4439	0.812922	7.34711
BspanHM_lg2rpkm3.21	SH3RF3	2	109745996	110262207	863	0.00754483	0.00923207	0.00426747	2.16336	0.0305137	0.770751	1.0977	0.969351	1.24304
BspanHM_lg2rpkm3.21	DPP10	2	115199898	116602326	3	2.62277e-05	-0.0839753	0.0719706	-1.1668	0.243291	0.9999	NA	NA	NA
BspanHM_lg2rpkm3.21	CLASP1	2	122095351	122407052	6	5.24553e-05	0.0724061	0.0558812	1.29571	0.195074	0.9999	2.24213	0.617787	8.13737
BspanHM_lg2rpkm3.21	SMPD4	2	130908964	130940323	8	6.99405e-05	0.162328	0.0493365	3.29022	0.0010011	0.203608	3.07225	0.766064	12.3211
BspanHM_lg2rpkm3.21	CCDC115	2	131095815	131099922	8	6.99405e-05	0.162328	0.0493365	3.29022	0.0010011	0.203608	3.07225	0.766064	12.3211
BspanHM_lg2rpkm3.21	PRPF40A	2	153508106	153573975	22	0.000192336	-0.0317944	0.0275077	-1.15584	0.247748	0.9999	0.51007	0.211056	1.23271
BspanHM_lg2rpkm3.21	NYAP2	2	226265601	226595471	16	0.000139881	-0.00637016	0.032254	-0.1975	0.843436	0.9999	1.07857	0.456833	2.54648
BspanHM_lg2rpkm3.21	DGKD	2	234263152	234380743	9	7.8683e-05	0.0313421	0.0270076	1.16049	0.245848	0.9999	1.89392	0.617641	5.80745
BspanHM_lg2rpkm3.21	CNTN6	3	1134619	1445278	127	0.0011103	-0.00450636	0.0109112	-0.413003	0.679605	0.9999	0.903708	0.647024	1.26222
BspanHM_lg2rpkm3.21	CNTN4	3	2140549	3099645	123	0.00107533	-0.0151604	0.0116132	-1.30545	0.191741	0.9999	0.776974	0.553961	1.08977
BspanHM_lg2rpkm3.21	TRNT1	3	3168599	3192528	11	9.61681e-05	0.0225041	0.0385218	0.584191	0.559092	0.9999	1.24995	0.359926	4.34083
BspanHM_lg2rpkm3.21	SETMAR	3	4344987	4358949	12	0.000104911	-0.0285827	0.0353651	-0.808218	0.418965	0.9999	0.722414	0.233609	2.234
BspanHM_lg2rpkm3.21	GRM7	3	6902801	7783218	49	0.000428385	0.0370144	0.0153827	2.40623	0.0161179	0.625493	1.14413	0.648301	2.01917
BspanHM_lg2rpkm3.21	ZNF385D	3	21462489	21792816	11	9.61681e-05	-0.0122325	0.0410468	-0.298013	0.765693	0.9999	1.06482	0.288923	3.92437
BspanHM_lg2rpkm3.21	OSBPL10	3	31699402	32023342	7	6.11979e-05	0.083075	0.051032	1.6279	0.103546	0.9999	4.07815	1.18198	14.0708
BspanHM_lg2rpkm3.21	CACNA2D3	3	54156692	55108584	20	0.000174851	0.050297	0.0311883	1.61269	0.106812	0.9999	1.99973	0.855084	4.67666
BspanHM_lg2rpkm3.21	ERC2	3	55542335	56502391	4	3.49702e-05	-0.0166362	0.0645049	-0.257906	0.796479	0.9999	1.42382	0.306334	6.61786
BspanHM_lg2rpkm3.21	FHIT	3	59735035	61237133	299	0.00261402	-0.00691279	0.00735081	-0.940411	0.347007	0.9999	0.964284	0.78068	1.19107
BspanHM_lg2rpkm3.21	PTPRG	3	61547242	62280573	13	0.000113653	-0.0296063	0.0330971	-0.894528	0.371039	0.9999	0.832789	0.27261	2.54406
BspanHM_lg2rpkm3.21	MAGI1	3	65339905	66024509	22	0.000192336	0.017107	0.0219798	0.778308	0.436387	0.9999	1.17215	0.55059	2.49538
BspanHM_lg2rpkm3.21	SLC25A26	3	66119284	66429351	1	8.74256e-06	-0.0123005	0.129028	-0.0953324	0.924051	0.9999	1.64341	0.101104	26.7131
BspanHM_lg2rpkm3.21	NIT2	3	100053561	100074478	33	0.000288504	0.0120129	0.0224274	0.535634	0.592212	0.9999	1.57875	0.892859	2.79154
BspanHM_lg2rpkm3.21	LNP1	3	100120036	100175170	32	0.000279762	0.0109998	0.022774	0.482996	0.629098	0.9999	1.53128	0.855732	2.74013
BspanHM_lg2rpkm3.21	SLC15A2	3	121613170	121663034	1	8.74256e-06	-0.0817377	0.129013	-0.633563	0.526366	0.9999	NA	NA	NA
BspanHM_lg2rpkm3.21	CLSTN2	3	139654026	140286919	5	4.37128e-05	-0.0198318	0.058383	-0.339684	0.734094	0.9999	1.016	0.186753	5.52737
BspanHM_lg2rpkm3.21	SLITRK3	3	164904507	164914469	21	0.000183594	-0.0550118	0.0827833	-0.664528	0.506352	0.9999	0.73765	0.333829	1.62996
BspanHM_lg2rpkm3.21	BCHE	3	165490691	165555253	21	0.000183594	-0.0209561	0.0827864	-0.253134	0.800164	0.9999	0.872342	0.403393	1.88645
BspanHM_lg2rpkm3.21	ST6GAL1	3	186648314	186796341	85	0.000743117	0.000913246	0.0141073	0.0647358	0.948384	0.9999	0.898216	0.600282	1.34402
BspanHM_lg2rpkm3.21	TFRC	3	195776154	195809032	11	9.61681e-05	-0.0589405	0.0400207	-1.47275	0.140818	0.9999	0.545099	0.168707	1.76123
BspanHM_lg2rpkm3.21	UBXN7	3	196080368	196159345	4	3.49702e-05	0.00457543	0.0645036	0.0709329	0.943451	0.9999	1.05432	0.165162	6.73029
BspanHM_lg2rpkm3.21	DLG1	3	196769430	197026143	4	3.49702e-05	0.19464	0.0649367	2.99739	0.00272305	0.320683	48.3314	6.68831	349.255
BspanHM_lg2rpkm3.21	FYTTD1	3	197476423	197511317	3	2.62277e-05	-0.0653895	0.0744818	-0.877926	0.379984	0.9999	5.64807e-114	0	NA
BspanHM_lg2rpkm3.21	IQCG	3	197615945	197686886	5	4.37128e-05	-0.0801517	0.0576931	-1.38928	0.164749	0.9999	NA	NA	NA
BspanHM_lg2rpkm3.21	IDUA	4	980784	998317	24	0.000209821	-0.0198488	0.021363	-0.929119	0.352828	0.9999	1.05003	0.509041	2.16596
BspanHM_lg2rpkm3.21	FGFRL1	4	1004939	1020686	22	0.000192336	-0.0217577	0.0212548	-1.02366	0.305995	0.9999	0.946743	0.433166	2.06923
BspanHM_lg2rpkm3.21	RGS12	4	3294754	3441640	5	4.37128e-05	-0.008644	0.0522612	-0.1654	0.868629	0.9999	2.50889	0.574714	10.9525
BspanHM_lg2rpkm3.21	DOK7	4	3465032	3503200	4	3.49702e-05	0.00181835	0.0645101	0.028187	0.977513	0.9999	1.63189	0.332515	8.00888
BspanHM_lg2rpkm3.21	SORCS2	4	7194373	7744564	5	4.37128e-05	-0.0338061	0.066336	-0.509619	0.610318	0.9999	0.593937	0.095458	3.69546
BspanHM_lg2rpkm3.21	ABLIM2	4	7967036	8160559	1	8.74256e-06	-0.0808918	0.129005	-0.627046	0.530629	0.9999	NA	NA	NA
BspanHM_lg2rpkm3.21	KCNIP4	4	20730238	21950374	29	0.000253534	-0.00870149	0.0244746	-0.355532	0.722191	0.9999	0.805075	0.411902	1.57354
BspanHM_lg2rpkm3.21	PDGFRA	4	54243819	55164412	1	8.74256e-06	0.0440506	0.129019	0.341428	0.732781	0.9999	3.22187	0.198183	52.3781
BspanHM_lg2rpkm3.21	ARL9	4	57371374	57390058	1	8.74256e-06	0.0440506	0.129019	0.341428	0.732781	0.9999	3.22187	0.198183	52.3781
BspanHM_lg2rpkm3.21	ANKRD17	4	73940501	74124502	2	1.74851e-05	0.10634	0.0912203	1.16575	0.243717	0.9999	5.57554	0.728958	42.6454
BspanHM_lg2rpkm3.21	GPRIN3	4	90165428	90229161	4	3.49702e-05	0.01128	0.0587985	0.191842	0.847866	0.9999	1.75177	0.244242	12.5642
BspanHM_lg2rpkm3.21	SPRY1	4	124317949	124324915	2	1.74851e-05	0.337815	0.0912144	3.70353	0.000212621	0.0923778	28.4514	1.87262	432.271
BspanHM_lg2rpkm3.21	C4orf33	4	130014828	130033843	26	0.000227307	-0.0257434	0.0253041	-1.01736	0.308983	0.9999	0.772065	0.377204	1.58027
BspanHM_lg2rpkm3.21	FNIP2	4	159690181	159827954	8	6.99405e-05	0.0339221	0.047457	0.714797	0.474735	0.9999	0.933731	0.252379	3.45455
BspanHM_lg2rpkm3.21	RAPGEF2	4	160188997	160281301	10	8.74256e-05	-0.0320601	0.0442766	-0.724088	0.469012	0.9999	0.796628	0.225716	2.81157
BspanHM_lg2rpkm3.21	PALLD	4	169418216	169849608	3	2.62277e-05	0.175026	0.0834008	2.09861	0.0358512	0.836045	13.2465	2.25004	77.985
BspanHM_lg2rpkm3.21	TENM3	4	183245098	183724177	2	1.74851e-05	0.0874566	0.0912204	0.95874	0.33769	0.9999	2.79397	0.142588	54.7469
BspanHM_lg2rpkm3.21	STOX2	4	184826508	184938875	4	3.49702e-05	0.0844522	0.064508	1.30917	0.190475	0.9999	1.14634	0.163198	8.05215
BspanHM_lg2rpkm3.21	IRF2	4	185308875	185395726	3	2.62277e-05	-0.0659667	0.0744886	-0.885594	0.375836	0.9999	2.56646e-153	0	NA
BspanHM_lg2rpkm3.21	CASP3	4	185548849	185570629	3	2.62277e-05	-0.0659667	0.0744886	-0.885594	0.375836	0.9999	2.56646e-153	0	NA
BspanHM_lg2rpkm3.21	ACSL1	4	185676748	185747215	3	2.62277e-05	-0.0659667	0.0744886	-0.885594	0.375836	0.9999	2.56646e-153	0	NA
BspanHM_lg2rpkm3.21	ANKRD37	4	186317839	186321782	6	5.24553e-05	-0.0521932	0.052675	-0.990853	0.321757	0.9999	0.668918	0.164937	2.71286
BspanHM_lg2rpkm3.21	UFSP2	4	186320693	186347139	6	5.24553e-05	-0.0521932	0.052675	-0.990853	0.321757	0.9999	0.668918	0.164937	2.71286
BspanHM_lg2rpkm3.21	SORBS2	4	186506597	186877870	14	0.000122396	-0.0397361	0.0382987	-1.03753	0.299488	0.9999	0.948494	0.360987	2.49217
BspanHM_lg2rpkm3.21	FAM149A	4	187065214	187093817	23	0.000201079	-0.0180966	0.0276826	-0.653717	0.513294	0.9999	1.00599	0.460152	2.1993
BspanHM_lg2rpkm3.21	FAT1	4	187508936	187644987	71	0.000620722	-0.0406509	0.0155663	-2.61147	0.00901534	0.482417	0.591815	0.375448	0.932872
BspanHM_lg2rpkm3.21	CCDC127	5	204874	218297	9	7.8683e-05	0.0328747	0.0470836	0.69822	0.485039	0.9999	1.8165	0.638311	5.1694
BspanHM_lg2rpkm3.21	AHRR	5	304291	438405	13	0.000113653	0.0354745	0.0390782	0.907783	0.363993	0.9999	1.90111	0.810474	4.45939
BspanHM_lg2rpkm3.21	BRD9	5	863849	892939	3	2.62277e-05	-0.0117191	0.0744835	-0.157338	0.874979	0.9999	0.693723	0.0614584	7.83052
BspanHM_lg2rpkm3.21	SLC12A7	5	1050488	1112172	4	3.49702e-05	0.0013657	0.054638	0.0249954	0.980059	0.9999	2.0917	0.453253	9.65294
BspanHM_lg2rpkm3.21	ADCY2	5	7396342	7830194	1	8.74256e-06	0.101606	0.206128	0.492928	0.622063	0.9999	3.1162	0.194165	50.0126
BspanHM_lg2rpkm3.21	FBXL7	5	15500304	15939900	4	3.49702e-05	-0.0837951	0.0645069	-1.29901	0.193941	0.9999	NA	NA	NA
BspanHM_lg2rpkm3.21	CDH18	5	19473154	20575982	35	0.00030599	-0.033477	0.0217803	-1.53703	0.124286	0.9999	0.682796	0.35997	1.29514
BspanHM_lg2rpkm3.21	WDR70	5	37379411	37752774	5	4.37128e-05	-0.00936363	0.0564966	-0.165738	0.868363	0.9999	2.25249	0.305738	16.595
BspanHM_lg2rpkm3.21	HCN1	5	45255051	45696220	1	8.74256e-06	-0.082064	0.129006	-0.636124	0.524696	0.9999	NA	NA	NA
BspanHM_lg2rpkm3.21	ZSWIM6	5	60628099	60841999	14	0.000122396	0.088464	0.0364787	2.42509	0.0153048	0.602864	2.40822	1.01031	5.74036
BspanHM_lg2rpkm3.21	RNF180	5	63461670	63668696	15	0.000131138	0.0375904	0.0357841	1.05048	0.293498	0.9999	1.76076	0.730286	4.2453
BspanHM_lg2rpkm3.21	PDE8B	5	76506705	76724080	18	0.000157366	-0.00154431	0.0351674	-0.0439132	0.964974	0.9999	1.04819	0.445719	2.46503
BspanHM_lg2rpkm3.21	EFNA5	5	106712589	107006596	19	0.000166109	-0.0344831	0.0305723	-1.12792	0.259353	0.9999	0.755773	0.355843	1.60518
BspanHM_lg2rpkm3.21	KCNN2	5	113698015	113832197	78	0.00068192	-0.021837	0.014583	-1.49742	0.134283	0.9999	0.725456	0.475165	1.10759
BspanHM_lg2rpkm3.21	SNCAIP	5	121647819	121799794	3	2.62277e-05	0.0566943	0.0660121	0.858847	0.390425	0.9999	2.71061	0.543685	13.5141
BspanHM_lg2rpkm3.21	PCDHGA2	5	140718353	140892548	18	0.000157366	0.0574503	0.0311955	1.84162	0.0655303	0.9999	1.79626	0.718722	4.48929
BspanHM_lg2rpkm3.21	SLC36A1	5	150816552	150871940	71	0.000620722	-0.0157675	0.0141066	-1.11774	0.263676	0.9999	0.947192	0.609586	1.47177
BspanHM_lg2rpkm3.21	TENM2	5	166711842	167691162	10	8.74256e-05	-0.0378976	0.0407964	-0.928944	0.352918	0.9999	0.625568	0.188506	2.07599
BspanHM_lg2rpkm3.21	CLK4	5	178029664	178054054	1	8.74256e-06	-0.0724292	0.0891028	-0.812873	0.416291	0.9999	NA	NA	NA
BspanHM_lg2rpkm3.21	MAML1	5	179159850	179223512	4	3.49702e-05	0.0760609	0.064505	1.17915	0.23834	0.9999	2.55739	0.461242	14.1796
BspanHM_lg2rpkm3.21	LTC4S	5	179220985	179223513	3	2.62277e-05	0.127506	0.0744824	1.71189	0.0869173	0.9999	4.8991	0.722824	33.2047
BspanHM_lg2rpkm3.21	TRIM52	5	180683385	180688119	2	1.74851e-05	0.252126	0.0912179	2.764	0.00570977	0.379118	16.5118	1.94963	139.842
BspanHM_lg2rpkm3.21	EXOC2	6	485137	693141	5	4.37128e-05	-0.0754085	0.0522388	-1.44353	0.14887	0.9999	NA	NA	NA
BspanHM_lg2rpkm3.21	FOXQ1	6	1312674	1314993	1	8.74256e-06	-0.0837411	0.129012	-0.649094	0.516277	0.9999	NA	NA	NA
BspanHM_lg2rpkm3.21	GMDS	6	1624034	2245868	21	0.000183594	0.0217594	0.0281541	0.77287	0.439599	0.9999	1.0306	0.439022	2.41933
BspanHM_lg2rpkm3.21	FARS2	6	5261276	5771816	61	0.000533296	0.00941849	0.0169191	0.556679	0.577747	0.9999	1.26953	0.810403	1.98876
BspanHM_lg2rpkm3.21	BTN2A1	6	26458152	26476849	186	0.00162612	-0.00689959	0.00980065	-0.703993	0.481437	0.9999	1.08443	0.839228	1.40127
BspanHM_lg2rpkm3.21	BTBD9	6	38136226	38607924	10	8.74256e-05	-0.00998627	0.0396368	-0.251945	0.801084	0.9999	0.709942	0.210288	2.39679
BspanHM_lg2rpkm3.21	RAB23	6	57053581	57087101	22	0.000192336	-0.0394745	0.0276447	-1.42792	0.153314	0.9999	0.477601	0.216627	1.05297
BspanHM_lg2rpkm3.21	KHDRBS2	6	62389864	62996100	6	5.24553e-05	-0.0158859	0.0555728	-0.285858	0.774987	0.9999	1.28893	0.348959	4.76083
BspanHM_lg2rpkm3.21	KCNQ5	6	73331570	73908573	10	8.74256e-05	0.153171	0.0530289	2.88845	0.00387143	0.324642	7.4266	2.57643	21.4072
BspanHM_lg2rpkm3.21	SENP6	6	76311621	76427994	8	6.99405e-05	0.112123	0.0422666	2.65275	0.00798401	0.452463	2.99235	0.837929	10.6861
BspanHM_lg2rpkm3.21	MYO6	6	76458908	76629254	9	7.8683e-05	0.101588	0.0401659	2.5292	0.0114324	0.523644	2.82917	0.887907	9.01468
BspanHM_lg2rpkm3.21	RWDD2A	6	83903031	83906256	1	8.74256e-06	0.45674	0.378608	1.20636	0.227677	0.9999	6.35565	0.37003	109.165
BspanHM_lg2rpkm3.21	ME1	6	83920109	84140938	3	2.62277e-05	0.0896831	0.0886839	1.01127	0.311889	0.9999	4.82124	0.950521	24.4543
BspanHM_lg2rpkm3.21	PRSS35	6	84222193	84235421	2	1.74851e-05	0.0683748	0.0912217	0.749545	0.453529	0.9999	4.21786	0.583523	30.4878
BspanHM_lg2rpkm3.21	NT5E	6	86159301	86205509	1	8.74256e-06	0.211668	0.129003	1.6408	0.100838	0.9999	13.0195	0.808492	209.658
BspanHM_lg2rpkm3.21	SNX14	6	86215214	86303629	2	1.74851e-05	0.0987912	0.109364	0.903321	0.366355	0.9999	13.0195	0.808492	209.658
BspanHM_lg2rpkm3.21	CCNC	6	99990262	100016690	1	8.74256e-06	-0.0545924	0.0348022	-1.56865	0.116729	0.9999	NA	NA	NA
BspanHM_lg2rpkm3.21	GRIK2	6	101846668	102517958	8	6.99405e-05	-0.01718	0.0576046	-0.29824	0.76552	0.9999	1.20285	0.357743	4.04437
BspanHM_lg2rpkm3.21	CLVS2	6	123317581	123385063	1	8.74256e-06	-0.0777148	0.129005	-0.602416	0.546897	0.9999	NA	NA	NA
BspanHM_lg2rpkm3.21	PTPRK	6	128289923	128841870	10	8.74256e-05	0.0137937	0.0435298	0.316879	0.751335	0.9999	1.35415	0.466397	3.93165
BspanHM_lg2rpkm3.21	GRM1	6	146348781	146758734	3	2.62277e-05	0.0193184	0.075288	0.256593	0.797493	0.9999	1.70932	0.34017	8.58919
BspanHM_lg2rpkm3.21	SCAF8	6	155054511	155155194	18	0.000157366	-0.00982662	0.0306487	-0.320621	0.748498	0.9999	0.829218	0.339886	2.02304
BspanHM_lg2rpkm3.21	AGPAT4	6	161551056	161695107	23	0.000201079	0.0022771	0.0270692	0.0841214	0.93296	0.9999	1.1797	0.556927	2.49886
BspanHM_lg2rpkm3.21	PACRG	6	163148163	163736524	4	3.49702e-05	-0.0613921	0.0730828	-0.840035	0.400889	0.9999	0.492056	0.0494461	4.89663
BspanHM_lg2rpkm3.21	RPS6KA2	6	166822853	167275771	8	6.99405e-05	0.0482412	0.0456121	1.05764	0.290219	0.9999	2.23489	0.62728	7.96251
BspanHM_lg2rpkm3.21	RNASET2	6	167343003	167370077	1	8.74256e-06	0.169583	0.129006	1.31454	0.188666	0.9999	9.64964	0.598671	155.537
BspanHM_lg2rpkm3.21	MICALL2	7	1473994	1499109	4	3.49702e-05	0.0264891	0.11623	0.227903	0.819721	0.9999	1.26259	0.204158	7.8083
BspanHM_lg2rpkm3.21	MAD1L1	7	1855427	2272583	50	0.000437128	-0.0209344	0.0166513	-1.25722	0.208675	0.9999	1.18808	0.724649	1.94787
BspanHM_lg2rpkm3.21	SNX8	7	2291404	2354099	11	9.61681e-05	-0.0210509	0.0449642	-0.468171	0.639663	0.9999	1.35922	0.501492	3.68394
BspanHM_lg2rpkm3.21	EIF3B	7	2394473	2420377	1	8.74256e-06	-0.385378	0.378514	-1.01813	0.308615	0.9999	NA	NA	NA
BspanHM_lg2rpkm3.21	CHST12	7	2443194	2474216	5	4.37128e-05	-0.0872186	0.0635866	-1.37165	0.170172	0.9999	NA	NA	NA
BspanHM_lg2rpkm3.21	LFNG	7	2552162	2568810	8	6.99405e-05	-0.00666537	0.0474508	-0.140469	0.888289	0.9999	1.04646	0.242742	4.51129
BspanHM_lg2rpkm3.21	BRAT1	7	2577443	2595392	5	4.37128e-05	0.0281192	0.0522374	0.538295	0.590373	0.9999	2.43219	0.602086	9.82508
BspanHM_lg2rpkm3.21	MMD2	7	4945619	4998844	22	0.000192336	0.0118735	0.0272078	0.436401	0.662546	0.9999	1.57834	0.771282	3.22988
BspanHM_lg2rpkm3.21	C1GALT1	7	7222245	7288280	9	7.8683e-05	0.00808816	0.0448547	0.180319	0.856902	0.9999	1.33453	0.426981	4.1711
BspanHM_lg2rpkm3.21	ICA1	7	8152814	8302242	5	4.37128e-05	0.139257	0.0576931	2.41375	0.0157891	0.619628	6.85493	1.67779	28.0071
BspanHM_lg2rpkm3.21	PHF14	7	11013498	11147376	8	6.99405e-05	0.0245206	0.0283528	0.864838	0.387128	0.9999	0.521516	0.10054	2.70518
BspanHM_lg2rpkm3.21	DGKB	7	14184673	14942550	12	0.000104911	-0.033957	0.0391112	-0.868218	0.385275	0.9999	0.849546	0.280355	2.57434
BspanHM_lg2rpkm3.21	HDAC9	7	18126571	19036992	8	6.99405e-05	-0.0666372	0.048365	-1.3778	0.168266	0.9999	7.66467	0.478213	122.847
BspanHM_lg2rpkm3.21	CPVL	7	29035246	29234892	1	8.74256e-06	-0.0773178	0.129006	-0.599336	0.548949	0.9999	NA	NA	NA
BspanHM_lg2rpkm3.21	NT5C3A	7	33053724	33102409	2	1.74851e-05	0.140133	0.0912285	1.53606	0.124523	0.9999	6.99101	0.949767	51.4592
BspanHM_lg2rpkm3.21	RP9	7	33134409	33149002	2	1.74851e-05	0.140133	0.0912285	1.53606	0.124523	0.9999	6.99101	0.949767	51.4592
BspanHM_lg2rpkm3.21	AEBP1	7	44143959	44154164	1	8.74256e-06	0.127175	0.129004	0.985829	0.324217	0.9999	6.95073	0.430328	112.269
BspanHM_lg2rpkm3.21	RABGEF1	7	66093867	66276448	1	8.74256e-06	0.195416	0.378637	0.516104	0.605782	0.9999	1.47641	0.0880082	24.7681
BspanHM_lg2rpkm3.21	POR	7	75544419	75616173	4	3.49702e-05	-0.0377985	0.0730884	-0.517162	0.605043	0.9999	2.19856e-138	0	NA
BspanHM_lg2rpkm3.21	STYXL1	7	75625654	75677321	2	1.74851e-05	-0.00823595	0.122137	-0.0674322	0.946238	0.9999	NA	NA	NA
BspanHM_lg2rpkm3.21	MAGI2	7	77646373	79082890	7	6.11979e-05	0.0135298	0.0501924	0.269559	0.7875	0.9999	1.06645	0.307735	3.69576
BspanHM_lg2rpkm3.21	PCLO	7	82383320	82792197	5	4.37128e-05	-0.0727397	0.0615602	-1.1816	0.237364	0.9999	1.50407	0.0936114	24.1661
BspanHM_lg2rpkm3.21	SEMA3A	7	83587658	83824217	27	0.000236049	0.0268888	0.0178628	1.5053	0.132247	0.9999	1.25282	0.620194	2.53073
BspanHM_lg2rpkm3.21	CDK14	7	90095737	90839904	3	2.62277e-05	-0.0807684	0.0660096	-1.22358	0.221109	0.9999	NA	NA	NA
BspanHM_lg2rpkm3.21	COL26A1	7	101006121	101202304	2	1.74851e-05	0.0550536	0.0733226	0.75084	0.452749	0.9999	4.12361	0.577113	29.4641
BspanHM_lg2rpkm3.21	DOCK4	7	111366163	111846462	500	0.00437128	-0.00107516	0.00569198	-0.188891	0.850178	0.9999	0.926316	0.785831	1.09192
BspanHM_lg2rpkm3.21	SLC35B4	7	133974089	134001827	10	8.74256e-05	0.0145087	0.038731	0.3746	0.707958	0.9999	2.05859	0.760783	5.57033
BspanHM_lg2rpkm3.21	CNTNAP2	7	145813452	148118088	111	0.000970424	0.00401609	0.0123896	0.324151	0.745824	0.9999	1.0948	0.777358	1.54187
BspanHM_lg2rpkm3.21	FBXO25	8	356807	419875	16	0.000139881	0.061517	0.0333321	1.84558	0.0649536	0.9999	2.48622	1.12339	5.50233
BspanHM_lg2rpkm3.21	TDRP	8	439789	495781	12	0.000104911	0.012613	0.0382912	0.329396	0.741856	0.9999	1.36979	0.518261	3.62044
BspanHM_lg2rpkm3.21	ERICH1	8	614199	681226	12	0.000104911	0.0288787	0.0365178	0.790811	0.429054	0.9999	1.76458	0.673934	4.62027
BspanHM_lg2rpkm3.21	CLN8	8	1711869	1734736	6	5.24553e-05	-0.0193541	0.051788	-0.373718	0.708614	0.9999	0.932161	0.211746	4.10361
BspanHM_lg2rpkm3.21	AGPAT5	8	6565877	6619021	10	8.74256e-05	-0.0546001	0.0407964	-1.33836	0.18078	0.9999	0.533237	0.165269	1.72048
BspanHM_lg2rpkm3.21	DEFB1	8	6728096	6735529	33	0.000288504	0.00920923	0.022672	0.406194	0.6846	0.9999	0.980069	0.50932	1.88592
BspanHM_lg2rpkm3.21	MFHAS1	8	8641998	8751131	25	0.000218564	0.00742468	0.0258189	0.287567	0.773678	0.9999	1.11258	0.527822	2.34519
BspanHM_lg2rpkm3.21	TNKS	8	9413444	9639856	20	0.000174851	0.00966861	0.0219701	0.44008	0.659879	0.9999	0.857044	0.343084	2.14094
BspanHM_lg2rpkm3.21	DLC1	8	12940871	13372429	23	0.000201079	0.00129874	0.0269147	0.0482538	0.961514	0.9999	1.23232	0.594014	2.55651
BspanHM_lg2rpkm3.21	MICU3	8	16884746	16980148	18	0.000157366	-0.0469907	0.0314009	-1.49647	0.13453	0.9999	0.394453	0.136784	1.13751
BspanHM_lg2rpkm3.21	ZDHHC2	8	17013835	17080241	10	8.74256e-05	-0.0549961	0.0432912	-1.27038	0.203951	0.9999	0.424914	0.101142	1.78514
BspanHM_lg2rpkm3.21	MTMR7	8	17154305	17271040	9	7.8683e-05	-0.0415643	0.0459582	-0.904394	0.365787	0.9999	0.799245	0.18893	3.3811
BspanHM_lg2rpkm3.21	MTUS1	8	17501302	17658426	10	8.74256e-05	-0.030295	0.0418834	-0.723319	0.469484	0.9999	0.914372	0.300174	2.78531
BspanHM_lg2rpkm3.21	PCM1	8	17780365	17887457	13	0.000113653	-0.020168	0.0361705	-0.55758	0.577131	0.9999	0.887901	0.335827	2.34755
BspanHM_lg2rpkm3.21	PSD3	8	18384812	18871196	11	9.61681e-05	-0.0119535	0.0388994	-0.307294	0.75862	0.9999	1.01087	0.330083	3.09578
BspanHM_lg2rpkm3.21	CSGALNACT1	8	19261671	19615382	30	0.000262277	-0.0165801	0.0247515	-0.669864	0.502945	0.9999	0.982285	0.516359	1.86863
BspanHM_lg2rpkm3.21	INTS10	8	19674917	19709586	11	9.61681e-05	-0.0146152	0.0432487	-0.337935	0.735412	0.9999	0.839634	0.285031	2.47336
BspanHM_lg2rpkm3.21	FABP5	8	82192717	82197012	19	0.000166109	0.0287914	0.0292235	0.985214	0.324519	0.9999	1.59285	0.6846	3.70606
BspanHM_lg2rpkm3.21	IMPA1	8	82569150	82598589	29	0.000253534	0.0427395	0.0237584	1.79892	0.072031	0.9999	1.87727	0.963972	3.65585
BspanHM_lg2rpkm3.21	RSPO2	8	108911543	109095913	13	0.000113653	0.00870874	0.0357826	0.243379	0.807712	0.9999	1.07789	0.404754	2.87051
BspanHM_lg2rpkm3.21	NUDCD1	8	110253147	110346350	10	8.74256e-05	-0.00999678	0.0413773	-0.241601	0.809089	0.9999	0.652193	0.187631	2.26698
BspanHM_lg2rpkm3.21	ZHX2	8	123793900	123986755	114	0.000996652	0.0264258	0.0114631	2.30529	0.0211503	0.667639	1.34523	0.960169	1.88472
BspanHM_lg2rpkm3.21	ASAP1	8	131064350	131455906	16	0.000139881	0.015066	0.0302468	0.498104	0.618411	0.9999	1.11508	0.439213	2.83098
BspanHM_lg2rpkm3.21	ADCY8	8	131792546	132052835	1	8.74256e-06	0.623474	0.378499	1.64723	0.0995111	0.9999	NA	NA	NA
BspanHM_lg2rpkm3.21	TRAPPC9	8	140742585	141468678	5	4.37128e-05	-0.0134715	0.0576949	-0.233495	0.815377	0.9999	1.07506	0.233759	4.94425
BspanHM_lg2rpkm3.21	ZC3H3	8	144519824	144623620	4	3.49702e-05	-0.0069238	0.0645064	-0.107335	0.914523	0.9999	0.471362	0.0459831	4.83183
BspanHM_lg2rpkm3.21	PARP10	8	145051319	145060635	9	7.8683e-05	0.0326554	0.041874	0.779848	0.43548	0.9999	1.71369	0.535178	5.48739
BspanHM_lg2rpkm3.21	KANK1	9	470293	746106	74	0.000646949	0.0195466	0.0148942	1.31236	0.189399	0.9999	1.15713	0.755039	1.77335
BspanHM_lg2rpkm3.21	VLDLR	9	2621792	2654485	7	6.11979e-05	0.142442	0.0453176	3.14319	0.00167117	0.247961	4.80595	1.11987	20.6249
BspanHM_lg2rpkm3.21	SLC1A1	9	4490426	4587469	24	0.000209821	-0.00659518	0.0285594	-0.230928	0.817371	0.9999	1.38087	0.732798	2.60209
BspanHM_lg2rpkm3.21	AK3	9	4709556	4742043	9	7.8683e-05	0.00811101	0.0418782	0.193681	0.846426	0.9999	1.25563	0.411586	3.83054
BspanHM_lg2rpkm3.21	PLGRKT	9	5357966	5630071	14	0.000122396	-0.0488495	0.0255241	-1.91386	0.0556383	0.971131	0.258779	0.0774795	0.864312
BspanHM_lg2rpkm3.21	IL33	9	6215785	6257983	16	0.000139881	0.00831607	0.0338765	0.245482	0.806083	0.9999	1.05027	0.438075	2.51799
BspanHM_lg2rpkm3.21	PTPRD	9	8314245	10612723	388	0.00339211	-0.00342783	0.00634655	-0.540109	0.589122	0.9999	0.946442	0.786238	1.13929
BspanHM_lg2rpkm3.21	TUSC1	9	25676386	25678856	17	0.000148623	0.048491	0.0312912	1.54967	0.121222	0.9999	2.14827	0.902844	5.11169
BspanHM_lg2rpkm3.21	MOB3B	9	27325206	27529850	6	5.24553e-05	-0.00349923	0.0526677	-0.0664397	0.947028	0.9999	1.67181	0.478661	5.83912
BspanHM_lg2rpkm3.21	C9orf72	9	27546542	27573864	6	5.24553e-05	0.00640611	0.0506427	0.126496	0.899339	0.9999	2.05057	0.522446	8.04841
BspanHM_lg2rpkm3.21	PIP5K1B	9	71320329	71624092	9	7.8683e-05	-0.00801282	0.0445392	-0.179905	0.857227	0.9999	1.06192	0.292583	3.85423
BspanHM_lg2rpkm3.21	RORB	9	77112251	77302117	5	4.37128e-05	0.0532691	0.0341103	1.56167	0.118365	0.9999	1.85105	0.400954	8.5456
BspanHM_lg2rpkm3.21	NR4A3	9	102584136	102629173	16	0.000139881	-0.0143308	0.0242813	-0.5902	0.555057	0.9999	1.1124	0.357408	3.46222
BspanHM_lg2rpkm3.21	ERP44	9	102741462	102861330	17	0.000148623	-0.010148	0.0351124	-0.289016	0.772569	0.9999	1.13462	0.486464	2.64635
BspanHM_lg2rpkm3.21	TEX10	9	103064356	103115259	26	0.000227307	0.0227496	0.0270004	0.842567	0.39947	0.9999	1.7445	0.904807	3.36345
BspanHM_lg2rpkm3.21	SLC31A2	9	115913237	115926422	1	8.74256e-06	-0.0373038	0.129005	-0.289165	0.772455	0.9999	1.35214	0.0826853	22.1113
BspanHM_lg2rpkm3.21	COL27A1	9	116918230	117072975	15	0.000131138	0.000409994	0.0333121	0.0123077	0.99018	0.9999	1.59728	0.690426	3.69526
BspanHM_lg2rpkm3.21	RALGPS1	9	129677052	129985445	4	3.49702e-05	-0.0547563	0.070057	-0.781596	0.434452	0.9999	0.559908	0.0545383	5.74819
BspanHM_lg2rpkm3.21	GOLGA2	9	131018107	131038268	2	1.74851e-05	-0.0615436	0.0912223	-0.674655	0.499895	0.9999	NA	NA	NA
BspanHM_lg2rpkm3.21	SWI5	9	131038424	131051268	2	1.74851e-05	-0.0615436	0.0912223	-0.674655	0.499895	0.9999	NA	NA	NA
BspanHM_lg2rpkm3.21	MED22	9	136207754	136214972	9	7.8683e-05	-0.0314355	0.0671011	-0.46848	0.639442	0.9999	2.38975	0.6113	9.34227
BspanHM_lg2rpkm3.21	REXO4	9	136271185	136283164	8	6.99405e-05	-0.0387313	0.0958475	-0.404093	0.686144	0.9999	1.28007	0.318702	5.14144
BspanHM_lg2rpkm3.21	CACFD1	9	136325086	136335909	10	8.74256e-05	-0.037764	0.0660793	-0.571496	0.567664	0.9999	0.987964	0.300539	3.24774
BspanHM_lg2rpkm3.21	SLC2A6	9	136336215	136344276	10	8.74256e-05	-0.037764	0.0660793	-0.571496	0.567664	0.9999	0.987964	0.300539	3.24774
BspanHM_lg2rpkm3.21	VAV2	9	136627015	136857446	12	0.000104911	0.0389105	0.130486	0.298197	0.765553	0.9999	1.28746	0.428705	3.86642
BspanHM_lg2rpkm3.21	WDR5	9	137001209	137025094	13	0.000113653	0.062607	0.0668431	0.936626	0.348951	0.9999	1.81495	0.607651	5.42092
BspanHM_lg2rpkm3.21	RXRA	9	137218315	137332431	29	0.000253534	0.115639	0.0508456	2.27432	0.0229467	0.677866	2.83684	1.48167	5.43147
BspanHM_lg2rpkm3.21	DIP2C	10	320129	735608	11	9.61681e-05	0.0111599	0.0380556	0.293252	0.76933	0.9999	1.56187	0.557456	4.37602
BspanHM_lg2rpkm3.21	WDR37	10	1095477	1178237	1	8.74256e-06	-0.0794469	0.129005	-0.615845	0.537997	0.9999	NA	NA	NA
BspanHM_lg2rpkm3.21	PITRM1	10	3179918	3215033	3	2.62277e-05	-0.057187	0.0744843	-0.767773	0.442622	0.9999	0.444925	0.0449589	4.40308
BspanHM_lg2rpkm3.21	AKR1C1	10	4934795	5020158	19	0.000166109	-0.0240944	0.0229214	-1.05117	0.293179	0.9999	0.535839	0.213524	1.34469
BspanHM_lg2rpkm3.21	AKR1C3	10	5005453	5149878	22	0.000192336	-0.0284492	0.0221025	-1.28715	0.198042	0.9999	0.480266	0.203539	1.13322
BspanHM_lg2rpkm3.21	AKR1C2	10	5029967	5060225	19	0.000166109	-0.0240944	0.0229214	-1.05117	0.293179	0.9999	0.535839	0.213524	1.34469
BspanHM_lg2rpkm3.21	ITIH5	10	7601231	7708961	7	6.11979e-05	0.0143234	0.048761	0.293747	0.768951	0.9999	1.67839	0.490351	5.74485
BspanHM_lg2rpkm3.21	CAMK1D	10	12391582	12871733	7	6.11979e-05	-0.0525833	0.0491877	-1.06903	0.285054	0.9999	0.990585	0.126188	7.77617
BspanHM_lg2rpkm3.21	CCDC3	10	12938624	13043704	14	0.000122396	-0.0161608	0.035254	-0.458409	0.646658	0.9999	1.14101	0.44309	2.93821
BspanHM_lg2rpkm3.21	CACNB2	10	18429605	18830688	17	0.000148623	-0.0316761	0.0321594	-0.984974	0.324637	0.9999	0.888538	0.394561	2.00096
BspanHM_lg2rpkm3.21	PLXDC2	10	20105371	20569115	13	0.000113653	0.0480633	0.0252588	1.90283	0.0570627	0.98902	1.38804	0.492183	3.9145
BspanHM_lg2rpkm3.21	ZNF33B	10	43084554	43133992	4	3.49702e-05	0.0245752	0.0645064	0.380973	0.703223	0.9999	2.10249	0.413993	10.6777
BspanHM_lg2rpkm3.21	ZNF488	10	48355088	48373866	13	0.000113653	-0.0302408	0.0355237	-0.851286	0.394611	0.9999	1.35552	0.256862	7.15342
BspanHM_lg2rpkm3.21	GDF10	10	48425787	48439138	13	0.000113653	-0.0302408	0.0355237	-0.851286	0.394611	0.9999	1.35552	0.256862	7.15342
BspanHM_lg2rpkm3.21	TIMM23	10	51371394	51734610	15	0.000131138	0.0327696	0.0338374	0.968442	0.332824	0.9999	2.29314	0.966554	5.44044
BspanHM_lg2rpkm3.21	DYDC2	10	82104500	82127829	10	8.74256e-05	-0.0249428	0.0407969	-0.611391	0.540941	0.9999	0.713698	0.211157	2.41226
BspanHM_lg2rpkm3.21	NRG3	10	83635069	84746935	3	2.62277e-05	0.0367317	0.0782671	0.469311	0.638847	0.9999	2.57003	0.375981	17.5675
BspanHM_lg2rpkm3.21	CCSER2	10	86088409	86278276	22	0.000192336	0.00718929	0.0268453	0.267804	0.78885	0.9999	1.15258	0.525122	2.52977
BspanHM_lg2rpkm3.21	PTEN	10	89623194	89728532	23	0.000201079	0.00951574	0.0205779	0.462424	0.643777	0.9999	0.469429	0.198528	1.10998
BspanHM_lg2rpkm3.21	PCGF5	10	92922768	93044088	5	4.37128e-05	0.149546	0.106606	1.40279	0.160678	0.9999	3.72908	1.00422	13.8476
BspanHM_lg2rpkm3.21	EXOC6	10	94590934	94819251	50	0.000437128	-0.0106626	0.0208858	-0.510522	0.609686	0.9999	0.808792	0.48451	1.35012
BspanHM_lg2rpkm3.21	TM9SF3	10	98277866	98346809	8	6.99405e-05	-0.0314356	0.0456118	-0.689199	0.490698	0.9999	0.872853	0.254432	2.99441
BspanHM_lg2rpkm3.21	SH3PXD2A	10	105353783	105615164	1	8.74256e-06	0.170044	0.129003	1.31814	0.187458	0.9999	9.75607	0.605348	157.233
BspanHM_lg2rpkm3.21	SORCS1	10	108333420	108924466	9	7.8683e-05	0.0170281	0.0401835	0.423758	0.671742	0.9999	1.12733	0.292046	4.35165
BspanHM_lg2rpkm3.21	CTBP2	10	126676417	126849624	19	0.000166109	0.01385	0.0304105	0.455434	0.648797	0.9999	1.40613	0.626838	3.15423
BspanHM_lg2rpkm3.21	SIRT3	11	215029	236931	1	8.74256e-06	0.128864	0.129005	0.998907	0.31784	0.9999	7.07473	0.437976	114.28
BspanHM_lg2rpkm3.21	SIGIRR	11	405715	417397	3	2.62277e-05	-0.111211	0.122114	-0.910717	0.362445	0.9999	1.11305e-06	0	NA
BspanHM_lg2rpkm3.21	OSBPL5	11	3108345	3187969	4	3.49702e-05	-0.0958978	0.088683	-1.08135	0.279539	0.9999	1.91603e+06	0	NA
BspanHM_lg2rpkm3.21	HBE1	11	5289579	5526882	38	0.000332217	-0.0034165	0.0212749	-0.160588	0.872418	0.9999	0.862813	0.475351	1.5661
BspanHM_lg2rpkm3.21	SYT9	11	7260008	7490276	7	6.11979e-05	-0.00160389	0.0487612	-0.0328929	0.97376	0.9999	1.07608	0.249688	4.63758
BspanHM_lg2rpkm3.21	NUCB2	11	17281886	17353070	6	5.24553e-05	-0.0285153	0.0477808	-0.596793	0.550645	0.9999	0.772649	0.166602	3.58331
BspanHM_lg2rpkm3.21	KCNJ11	11	17406795	17410878	1	8.74256e-06	-0.0834802	0.12901	-0.647081	0.517579	0.9999	NA	NA	NA
BspanHM_lg2rpkm3.21	ABCC8	11	17414431	17498449	6	5.24553e-05	-0.0591327	0.0526705	-1.12269	0.261569	0.9999	0.222292	0.0261471	1.88983
BspanHM_lg2rpkm3.21	NELL1	11	20691116	21597229	51	0.00044587	-0.00823129	0.0183208	-0.449286	0.653225	0.9999	0.922137	0.550411	1.54491
BspanHM_lg2rpkm3.21	LUZP2	11	24518515	25104186	13	0.000113653	-0.030899	0.0370955	-0.832959	0.404868	0.9999	0.65834	0.217086	1.9965
BspanHM_lg2rpkm3.21	FIBIN	11	27015627	27018632	11	9.61681e-05	0.00817764	0.0275731	0.29658	0.766787	0.9999	0.359421	0.105919	1.21965
BspanHM_lg2rpkm3.21	DLG2	11	83166055	85338314	62	0.000542039	0.0178963	0.0167801	1.06652	0.286189	0.9999	1.23562	0.770999	1.98023
BspanHM_lg2rpkm3.21	CTSC	11	88026759	88070941	5	4.37128e-05	0.0771666	0.0576932	1.33753	0.181049	0.9999	2.33144	0.453732	11.9798
BspanHM_lg2rpkm3.21	FAT3	11	92085261	92629635	5	4.37128e-05	-0.0645713	0.0615608	-1.0489	0.294223	0.9999	1.53063	0.0952465	24.5975
BspanHM_lg2rpkm3.21	SMCO4	11	93211638	93276546	8	6.99405e-05	0.0494708	0.047452	1.04254	0.29716	0.9999	2.42232	0.749148	7.83244
BspanHM_lg2rpkm3.21	AMOTL1	11	94501507	94609918	13	0.000113653	0.0311345	0.0370687	0.839913	0.400957	0.9999	1.34185	0.450048	4.00081
BspanHM_lg2rpkm3.21	SLC35F2	11	107661716	107729914	2	1.74851e-05	0.0026745	0.0912229	0.0293183	0.976611	0.9999	1.35474	0.101633	18.0582
BspanHM_lg2rpkm3.21	KIRREL3	11	126293395	126870766	4	3.49702e-05	0.0239495	0.0645042	0.371286	0.710425	0.9999	2.06489	0.410187	10.3947
BspanHM_lg2rpkm3.21	ARHGAP32	11	128834954	129062093	8	6.99405e-05	0.0704301	0.0471404	1.49405	0.135163	0.9999	2.3484	0.679677	8.11412
BspanHM_lg2rpkm3.21	SNX19	11	130745765	130786382	2	1.74851e-05	-0.0574218	0.0912203	-0.629485	0.529032	0.9999	NA	NA	NA
BspanHM_lg2rpkm3.21	SLC6A12	12	299242	323371	2	1.74851e-05	-0.039761	0.0912205	-0.435877	0.662926	0.9999	0.808919	0.0706294	9.26455
BspanHM_lg2rpkm3.21	NINJ2	12	673461	772755	3	2.62277e-05	-0.0468757	0.0834159	-0.561952	0.574149	0.9999	1.60827	0.219762	11.7697
BspanHM_lg2rpkm3.21	ERC1	12	1100403	1605099	6	5.24553e-05	-0.0104581	0.0307452	-0.340154	0.733741	0.9999	0.905481	0.239814	3.41889
BspanHM_lg2rpkm3.21	ADIPOR2	12	1800246	1897845	23	0.000201079	-0.00525632	0.0303058	-0.173443	0.862304	0.9999	1.27258	0.545412	2.96922
BspanHM_lg2rpkm3.21	KCNA5	12	5153084	5155954	11	9.61681e-05	0.0367582	0.0411383	0.893528	0.371575	0.9999	1.78039	0.572043	5.54117
BspanHM_lg2rpkm3.21	DERA	12	16064185	16190315	44	0.000384673	0.00953985	0.019312	0.493985	0.621317	0.9999	1.14865	0.663782	1.98768
BspanHM_lg2rpkm3.21	SLCO1C1	12	20848288	20906320	133	0.00116276	-0.00878397	0.00816772	-1.07545	0.282173	0.9999	0.945971	0.695017	1.28754
BspanHM_lg2rpkm3.21	BCAT1	12	24962957	25102393	1	8.74256e-06	-0.404101	0.378686	-1.06712	0.28592	0.9999	NA	NA	NA
BspanHM_lg2rpkm3.21	TM7SF3	12	27124505	27167339	21	0.000183594	0.0259904	0.0287663	0.903502	0.36626	0.9999	1.22455	0.509514	2.94303
BspanHM_lg2rpkm3.21	SLC2A13	12	40148822	40499661	13	0.000113653	0.126222	0.0370626	3.40563	0.000660107	0.200683	3.45827	1.24135	9.63439
BspanHM_lg2rpkm3.21	GRIP1	12	66741210	67197894	15	0.000131138	0.0275788	0.0244468	1.12811	0.259272	0.9999	1.97815	0.773133	5.06133
BspanHM_lg2rpkm3.21	PPP1R12A	12	80167342	80329235	37	0.000323475	0.00563157	0.021282	0.264617	0.791304	0.9999	1.61686	0.932096	2.80469
BspanHM_lg2rpkm3.21	MGAT4C	12	86373036	87232681	37	0.000323475	0.0486503	0.021471	2.26586	0.0234598	0.678399	1.3353	0.711345	2.50655
BspanHM_lg2rpkm3.21	ANKS1B	12	99128568	100378432	49	0.000428385	0.0220149	0.0186253	1.18199	0.237209	0.9999	1.36825	0.820708	2.28108
BspanHM_lg2rpkm3.21	BTBD11	12	107712196	108053419	28	0.000244792	-0.00533307	0.0256597	-0.207838	0.835355	0.9999	1.06653	0.550667	2.06565
BspanHM_lg2rpkm3.21	SPPL3	12	121200312	121342155	4	3.49702e-05	-0.054677	0.101233	-0.54011	0.589121	0.9999	5.0341	0.313764	80.7683
BspanHM_lg2rpkm3.21	TMEM132B	12	125811161	126143589	6	5.24553e-05	0.10429	0.05064	2.05944	0.0394518	0.873412	4.30915	0.834676	22.2467
BspanHM_lg2rpkm3.21	TMEM132D	12	129556270	130388212	2	1.74851e-05	-0.0431086	0.0982927	-0.438573	0.660971	0.9999	2.24825	0.138427	36.5148
BspanHM_lg2rpkm3.21	FZD10	12	130647003	130650285	2	1.74851e-05	-0.0226843	0.0912276	-0.248656	0.803627	0.9999	0.970747	0.0820023	11.4918
BspanHM_lg2rpkm3.21	SFSWAP	12	132195631	132284283	1	8.74256e-06	-0.0815855	0.129007	-0.632414	0.527117	0.9999	NA	NA	NA
BspanHM_lg2rpkm3.21	ULK1	12	132379278	132407707	5	4.37128e-05	-0.00746508	0.0576951	-0.129389	0.89705	0.9999	0.674901	0.116861	3.89773
BspanHM_lg2rpkm3.21	PUS1	12	132413744	132428406	4	3.49702e-05	0.0101986	0.0645056	0.158104	0.874375	0.9999	0.971335	0.148683	6.34567
BspanHM_lg2rpkm3.21	NOC4L	12	132628992	132636986	1	8.74256e-06	-0.0815855	0.129007	-0.632414	0.527117	0.9999	NA	NA	NA
BspanHM_lg2rpkm3.21	FBRSL1	12	133067156	133161773	8	6.99405e-05	-0.0271694	0.0507388	-0.535476	0.592321	0.9999	1.12836	0.345719	3.68276
BspanHM_lg2rpkm3.21	MPHOSPH8	13	20207787	20247599	106	0.000926711	0.00143785	0.0113491	0.126693	0.899184	0.9999	1.08221	0.760287	1.54045
BspanHM_lg2rpkm3.21	ZMYM2	13	20532809	20665968	14	0.000122396	0.0392791	0.026878	1.46138	0.143911	0.9999	1.68771	0.603724	4.71799
BspanHM_lg2rpkm3.21	SACS	13	23902961	24007867	35	0.00030599	0.0436346	0.0217496	2.00622	0.0448323	0.925743	1.33477	0.707829	2.51699
BspanHM_lg2rpkm3.21	TNFRSF19	13	24144508	24250244	31	0.000271019	0.00325928	0.0231826	0.140591	0.888193	0.9999	0.958403	0.489057	1.87818
BspanHM_lg2rpkm3.21	SPATA13	13	24553838	24896669	1	8.74256e-06	0.255308	0.129004	1.97907	0.0478076	0.926141	17.8835	1.11062	287.965
BspanHM_lg2rpkm3.21	WBP4	13	41635696	41658139	1	8.74256e-06	-0.0824616	0.129006	-0.639206	0.522689	0.9999	NA	NA	NA
BspanHM_lg2rpkm3.21	KBTBD7	13	41765710	41768702	4	3.49702e-05	-0.00670545	0.0571462	-0.117339	0.906592	0.9999	1.11586	0.186648	6.67102
BspanHM_lg2rpkm3.21	FNDC3A	13	49550047	49783915	5	4.37128e-05	-0.0471885	0.0576941	-0.817909	0.413409	0.9999	0.577641	0.107839	3.09413
BspanHM_lg2rpkm3.21	CAB39L	13	49882785	50018221	24	0.000209821	-0.0299529	0.0268348	-1.1162	0.264338	0.9999	0.614598	0.275769	1.36973
BspanHM_lg2rpkm3.21	RCBTB1	13	50106081	50159719	25	0.000218564	-0.0325477	0.0258042	-1.26133	0.207188	0.9999	0.544841	0.247593	1.19895
BspanHM_lg2rpkm3.21	EBPL	13	50234809	50265623	27	0.000236049	-0.03116	0.0248313	-1.25487	0.209527	0.9999	0.57744	0.272152	1.22519
BspanHM_lg2rpkm3.21	KPNA3	13	50273442	50367057	31	0.000271019	-0.0308177	0.023174	-1.32984	0.183571	0.9999	0.559371	0.273824	1.14269
BspanHM_lg2rpkm3.21	SPRYD7	13	50486841	50510625	33	0.000288504	-0.046785	0.0225552	-2.07425	0.0380561	0.860611	0.500535	0.247792	1.01107
BspanHM_lg2rpkm3.21	KCNRG	13	50589389	50595058	31	0.000271019	-0.0505113	0.0236191	-2.13857	0.0324702	0.806582	0.49567	0.237175	1.0359
BspanHM_lg2rpkm3.21	GPC5	13	92050934	93519487	30	0.000262277	-0.0397352	0.0248117	-1.60147	0.109273	0.9999	0.535316	0.260393	1.1005
BspanHM_lg2rpkm3.21	SOX21	13	95361878	95364389	4	3.49702e-05	-0.0137145	0.0730853	-0.187651	0.85115	0.9999	0.567438	0.0554874	5.80286
BspanHM_lg2rpkm3.21	DZIP1	13	96230455	96296960	16	0.000139881	-0.0255447	0.033184	-0.76979	0.441425	0.9999	0.866071	0.340266	2.20439
BspanHM_lg2rpkm3.21	FGF14	13	102373204	103054124	5	4.37128e-05	-0.054868	0.0576937	-0.951024	0.341592	0.9999	0.528534	0.100944	2.76735
BspanHM_lg2rpkm3.21	TEX30	13	103418462	103426149	4	3.49702e-05	0.0138608	0.0645035	0.214885	0.829857	0.9999	1.24804	0.195574	7.96424
BspanHM_lg2rpkm3.21	BIVM	13	103451398	103493888	19	0.000166109	0.00393615	0.0300836	0.13084	0.895902	0.9999	1.60741	0.738246	3.49987
BspanHM_lg2rpkm3.21	ERCC5	13	103498190	103528351	17	0.000148623	0.00909232	0.0318658	0.285332	0.77539	0.9999	1.74485	0.767154	3.96857
BspanHM_lg2rpkm3.21	FAM155A	13	107820878	108519460	28	0.000244792	0.0125521	0.0205146	0.611861	0.54063	0.9999	0.8128	0.395243	1.67149
BspanHM_lg2rpkm3.21	MYO16	13	109248499	109860355	8	6.99405e-05	0.0583415	0.0493129	1.18309	0.236774	0.9999	1.67792	0.476484	5.90872
BspanHM_lg2rpkm3.21	COL4A2	13	110959630	111165373	7	6.11979e-05	-0.0714797	0.0442189	-1.6165	0.105987	0.9999	0.747966	0.183176	3.05418
BspanHM_lg2rpkm3.21	MCF2L	13	113622813	113754053	1	8.74256e-06	-0.0801106	0.129015	-0.62094	0.534639	0.9999	NA	NA	NA
BspanHM_lg2rpkm3.21	PCID2	13	113831852	113863029	2	1.74851e-05	-0.0790109	0.0912242	-0.866118	0.386426	0.9999	NA	NA	NA
BspanHM_lg2rpkm3.21	DCUN1D2	13	114110133	114145023	3	2.62277e-05	0.02832	0.0744833	0.380219	0.703782	0.9999	1.9512	0.277641	13.7126
BspanHM_lg2rpkm3.21	TMCO3	13	114145307	114204544	3	2.62277e-05	-0.00555919	0.0744948	-0.0746252	0.940513	0.9999	1.41524	0.225895	8.86658
BspanHM_lg2rpkm3.21	TFDP1	13	114239055	114295788	2	1.74851e-05	0.0314979	0.0912426	0.345211	0.729936	0.9999	2.6031	0.358503	18.9011
BspanHM_lg2rpkm3.21	PRMT5	14	23389732	23398661	8	6.99405e-05	-0.0633786	0.0487614	-1.29977	0.19368	0.9999	1.02692e-06	0	NA
BspanHM_lg2rpkm3.21	HAUS4	14	23415436	23426351	8	6.99405e-05	-0.0633786	0.0487614	-1.29977	0.19368	0.9999	1.02692e-06	0	NA
BspanHM_lg2rpkm3.21	HECTD1	14	31569323	31676689	7	6.11979e-05	-0.00984738	0.0282812	-0.348195	0.727694	0.9999	1.29085	0.345759	4.81924
BspanHM_lg2rpkm3.21	DTD2	14	31915242	31926680	3	2.62277e-05	-0.00792984	0.074483	-0.106465	0.915213	0.9999	0.748824	0.0659072	8.50798
BspanHM_lg2rpkm3.21	NPAS3	14	33408458	34273382	5	4.37128e-05	-0.0046487	0.0576942	-0.0805747	0.93578	0.9999	1.40268	0.31525	6.24108
BspanHM_lg2rpkm3.21	FBXO33	14	39865576	39901704	10	8.74256e-05	-0.0635193	0.0407965	-1.55698	0.119476	0.9999	NA	NA	NA
BspanHM_lg2rpkm3.21	SGPP1	14	64150934	64194756	7	6.11979e-05	-0.0434857	0.0487611	-0.891812	0.372494	0.9999	0.836956	0.24105	2.90602
BspanHM_lg2rpkm3.21	FUT8	14	65877309	66210839	8	6.99405e-05	0.0423172	0.0442788	0.955698	0.339225	0.9999	1.97066	0.615609	6.30839
BspanHM_lg2rpkm3.21	SIPA1L1	14	71996028	72206120	14	0.000122396	-0.0276359	0.0338965	-0.815303	0.414899	0.9999	1.09389	0.475086	2.5187
BspanHM_lg2rpkm3.21	RGS6	14	72398816	73033238	6	5.24553e-05	0.0336045	0.0555562	0.604875	0.545262	0.9999	2.75214	0.630009	12.0225
BspanHM_lg2rpkm3.21	DPF3	14	73086003	73360809	2	1.74851e-05	-0.00238925	0.0912304	-0.0261892	0.979106	0.9999	1.91718	0.266628	13.7854
BspanHM_lg2rpkm3.21	ACOT1	14	74003927	74042362	12	0.000104911	0.0113345	0.0725928	0.156139	0.875924	0.9999	1.76506	0.609984	5.10741
BspanHM_lg2rpkm3.21	ACOT2	14	74034323	74042362	12	0.000104911	0.0113345	0.0725928	0.156139	0.875924	0.9999	1.76506	0.609984	5.10741
BspanHM_lg2rpkm3.21	TGFB3	14	76424441	76448092	1	8.74256e-06	-2.91595	123.859	-0.0235426	0.981217	0.9999	3.35538e-06	0	NA
BspanHM_lg2rpkm3.21	CLMN	14	95648275	95786245	16	0.000139881	0.0356766	0.0313108	1.13943	0.254522	0.9999	2.156	0.899746	5.16628
BspanHM_lg2rpkm3.21	PPP1R13B	14	104200087	104313927	18	0.000157366	-0.017718	0.0375386	-0.471995	0.63693	0.9999	1.23023	0.539205	2.80683
BspanHM_lg2rpkm3.21	CYFIP1	15	22892683	23003603	532	0.00465104	0.0203309	0.00560074	3.63003	0.000283385	0.103925	1.27644	1.09382	1.48955
BspanHM_lg2rpkm3.21	NIPA2	15	23004683	23034427	530	0.00463356	0.0204445	0.00560803	3.64557	0.000266799	0.103925	1.27472	1.09185	1.48821
BspanHM_lg2rpkm3.21	FAM189A1	15	29412454	29862927	6	5.24553e-05	0.0307424	0.0570354	0.539006	0.589883	0.9999	2.11168	0.597942	7.45755
BspanHM_lg2rpkm3.21	TJP1	15	29992356	30114706	4	3.49702e-05	0.0890313	0.0730798	1.21828	0.223119	0.9999	3.4853	0.851193	14.2709
BspanHM_lg2rpkm3.21	MTMR10	15	31231143	31283807	11	9.61681e-05	0.0524367	0.0263739	1.9882	0.0467894	0.925743	3.4368	1.27451	9.2676
BspanHM_lg2rpkm3.21	ARHGAP11A	15	32907344	32931868	10	8.74256e-05	-0.0125874	0.0407985	-0.308525	0.757683	0.9999	0.99033	0.318702	3.07734
BspanHM_lg2rpkm3.21	FAM98B	15	38746327	38777063	20	0.000174851	0.00853012	0.0288499	0.295673	0.76748	0.9999	1.60829	0.763783	3.38655
BspanHM_lg2rpkm3.21	RASGRP1	15	38780301	38857007	20	0.000174851	0.00853012	0.0288499	0.295673	0.76748	0.9999	1.60829	0.763783	3.38655
BspanHM_lg2rpkm3.21	CAPN3	15	42640300	42704515	8	6.99405e-05	-0.0624632	0.0474516	-1.31635	0.188055	0.9999	1.11706	0.0694694	17.9621
BspanHM_lg2rpkm3.21	ZNF106	15	42705020	42764516	7	6.11979e-05	-0.0565673	0.0487601	-1.16011	0.246002	0.9999	0.378571	0.0769794	1.86174
BspanHM_lg2rpkm3.21	CTDSPL2	15	44719578	44819429	3	2.62277e-05	-0.0647517	0.0744829	-0.869349	0.384656	0.9999	NA	NA	NA
BspanHM_lg2rpkm3.21	SORD	15	45315301	45367287	1	8.74256e-06	-0.0800439	0.129004	-0.620474	0.534946	0.9999	NA	NA	NA
BspanHM_lg2rpkm3.21	BLOC1S6	15	45879416	45901909	13	0.000113653	0.111819	0.0357814	3.12506	0.00177767	0.253647	3.03892	1.17056	7.88944
BspanHM_lg2rpkm3.21	GABPB1	15	50569388	50647605	1	8.74256e-06	0.467675	0.378442	1.23579	0.216537	0.9999	6.74616	0.393518	115.651
BspanHM_lg2rpkm3.21	TNFAIP8L3	15	51348798	51397473	3	2.62277e-05	-0.0404297	0.0744829	-0.542806	0.587264	0.9999	0.554525	0.0543373	5.65906
BspanHM_lg2rpkm3.21	UNC13C	15	54305100	54920806	24	0.000209821	-0.00792137	0.0303867	-0.260685	0.794335	0.9999	0.771141	0.345348	1.72191
BspanHM_lg2rpkm3.21	RFX7	15	56379478	56535483	12	0.000104911	-0.0687842	0.0372432	-1.84689	0.0647627	0.9999	NA	NA	NA
BspanHM_lg2rpkm3.21	TCF12	15	57210322	57580714	4	3.49702e-05	0.129595	0.0730802	1.77333	0.0761738	0.9999	2.21156	0.379974	12.8719
BspanHM_lg2rpkm3.21	LRRC49	15	71145617	71342436	12	0.000104911	-0.0299058	0.0363705	-0.822254	0.410933	0.9999	0.622173	0.183033	2.11492
BspanHM_lg2rpkm3.21	SCAPER	15	76640526	77197744	12	0.000104911	0.102557	0.0537811	1.90694	0.0565282	0.982722	4.3487	1.4754	12.8177
BspanHM_lg2rpkm3.21	TM6SF1	15	83776323	83806111	3	2.62277e-05	0.125141	0.116214	1.07682	0.281562	0.9999	2.0718	0.331844	12.9348
BspanHM_lg2rpkm3.21	ZSCAN2	15	85144248	85166947	7	6.11979e-05	-0.0665972	0.048765	-1.36568	0.172041	0.9999	NA	NA	NA
BspanHM_lg2rpkm3.21	ZNF592	15	85291817	85349663	1	8.74256e-06	-0.0388492	0.129004	-0.301147	0.763302	0.9999	1.33964	0.0819257	21.9057
BspanHM_lg2rpkm3.21	PDE8A	15	85523743	85682376	1	8.74256e-06	-0.046665	0.0352111	-1.32529	0.185075	0.9999	NA	NA	NA
BspanHM_lg2rpkm3.21	ABHD2	15	89631380	89745591	13	0.000113653	0.135091	0.0411667	3.28157	0.00103232	0.203608	3.67133	1.2692	10.6198
BspanHM_lg2rpkm3.21	AP3S2	15	90373830	90437617	5	4.37128e-05	-0.0132449	0.0577169	-0.22948	0.818496	0.9999	0.774157	0.134732	4.44821
BspanHM_lg2rpkm3.21	SLCO3A1	15	92396937	92715665	7	6.11979e-05	0.0294158	0.0471382	0.624033	0.532606	0.9999	2.08673	0.558003	7.80359
BspanHM_lg2rpkm3.21	FAM174B	15	93160678	93199031	15	0.000131138	-0.0372076	0.0321556	-1.15711	0.247227	0.9999	0.743395	0.276233	2.00062
BspanHM_lg2rpkm3.21	CHD2	15	93443550	93571237	30	0.000262277	-0.0128421	0.0238707	-0.537984	0.590588	0.9999	1.04816	0.52972	2.07399
BspanHM_lg2rpkm3.21	IGF1R	15	99192760	99507759	6	5.24553e-05	-0.0477302	0.0627095	-0.761132	0.446578	0.9999	0.552802	0.103771	2.94487
BspanHM_lg2rpkm3.21	MEF2A	15	100106132	100256629	13	0.000113653	-0.016789	0.0367386	-0.456984	0.647682	0.9999	1.14479	0.356371	3.67748
BspanHM_lg2rpkm3.21	CHSY1	15	101715927	101792137	27	0.000236049	-0.0159352	0.0256069	-0.6223	0.533745	0.9999	0.996254	0.507378	1.95618
BspanHM_lg2rpkm3.21	SNRPA1	15	101821714	101835460	34	0.000297247	-0.0222851	0.0216037	-1.03154	0.302288	0.9999	0.962733	0.53353	1.73721
BspanHM_lg2rpkm3.21	PCSK6	15	101844132	102030187	17	0.000148623	-0.00999799	0.0304326	-0.328529	0.742512	0.9999	1.02519	0.431409	2.43623
BspanHM_lg2rpkm3.21	NPRL3	16	135803	188697	8	6.99405e-05	0.0311499	0.0464257	0.670963	0.502244	0.9999	2.30592	0.749475	7.09465
BspanHM_lg2rpkm3.21	AXIN1	16	337439	402676	2	1.74851e-05	-0.0350183	0.0912213	-0.383883	0.701066	0.9999	0.847098	0.0738637	9.71486
BspanHM_lg2rpkm3.21	PIGQ	16	617031	634136	2	1.74851e-05	0.182531	0.122112	1.49478	0.134972	0.9999	5.47284	0.753759	39.7368
BspanHM_lg2rpkm3.21	RPUSD1	16	834973	838383	4	3.49702e-05	-0.0693193	0.0645034	-1.07466	0.282526	0.9999	NA	NA	NA
BspanHM_lg2rpkm3.21	LMF1	16	903634	1020984	6	5.24553e-05	0.0578523	0.0526683	1.09843	0.272018	0.9999	2.93945	0.775973	11.1349
BspanHM_lg2rpkm3.21	CACNA1H	16	1203240	1271772	12	0.000104911	0.0664844	0.0382229	1.73939	0.081967	0.9999	1.45089	0.502318	4.19074
BspanHM_lg2rpkm3.21	PRSS22	16	2902727	2908171	40	0.000349702	-0.0112047	0.0204538	-0.547807	0.583825	0.9999	0.706081	0.392363	1.27064
BspanHM_lg2rpkm3.21	FLYWCH1	16	2961979	3001209	5	4.37128e-05	-0.0768347	0.0584415	-1.31473	0.188601	0.9999	0.416214	0.0240452	7.2045
BspanHM_lg2rpkm3.21	CLDN9	16	3062456	3064506	44	0.000384673	0.0184406	0.0175295	1.05198	0.29281	0.9999	1.50548	0.903456	2.50866
BspanHM_lg2rpkm3.21	THOC6	16	3074031	3077756	20	0.000174851	0.0207229	0.022602	0.916863	0.359214	0.9999	1.42608	0.686138	2.96398
BspanHM_lg2rpkm3.21	CLUAP1	16	3550944	3589051	6	5.24553e-05	-0.0630921	0.0627313	-1.00575	0.314535	0.9999	0.575687	0.0942058	3.51799
BspanHM_lg2rpkm3.21	PPL	16	4932507	4987136	15	0.000131138	0.0299716	0.0337569	0.887864	0.374614	0.9999	1.47843	0.571593	3.82399
BspanHM_lg2rpkm3.21	SEC14L5	16	5008317	5069156	24	0.000209821	0.0244749	0.0265551	0.921665	0.356703	0.9999	1.92357	0.895608	4.13142
BspanHM_lg2rpkm3.21	NAGPA	16	5074844	5083942	21	0.000183594	0.0415507	0.0284228	1.46188	0.143774	0.9999	2.78414	1.28793	6.01851
BspanHM_lg2rpkm3.21	C16orf89	16	5094122	5116146	19	0.000166109	0.0319863	0.0287799	1.11141	0.266391	0.9999	2.35799	1.06001	5.24532
BspanHM_lg2rpkm3.21	METTL22	16	8715526	8740079	2	1.74851e-05	0.00379974	0.0912207	0.0416544	0.966774	0.9999	2.12334	0.280537	16.0712
BspanHM_lg2rpkm3.21	USP7	16	8985950	9057341	4	3.49702e-05	0.0778426	0.0645034	1.2068	0.22751	0.9999	2.59454	0.329182	20.4495
BspanHM_lg2rpkm3.21	GRIN2A	16	9847264	10276611	12	0.000104911	0.00125011	0.0382221	0.0327065	0.973909	0.9999	1.77698	0.672752	4.69362
BspanHM_lg2rpkm3.21	EMP2	16	10622278	10674539	17	0.000148623	-0.0060235	0.0296723	-0.203	0.839135	0.9999	1.12219	0.488326	2.57884
BspanHM_lg2rpkm3.21	CPPED1	16	12753655	12897744	55	0.000480841	0.0119972	0.0169612	0.70733	0.479361	0.9999	1.29728	0.798708	2.10707
BspanHM_lg2rpkm3.21	SHISA9	16	12995476	13334273	5	4.37128e-05	0.113738	0.0576935	1.97142	0.0486755	0.934372	5.97418	1.49142	23.9307
BspanHM_lg2rpkm3.21	NOMO1	16	14927642	14990014	10	8.74256e-05	0.00852593	0.0427295	0.199533	0.841846	0.9999	1.43862	0.441225	4.69061
BspanHM_lg2rpkm3.21	PDXDC1	16	15068598	15233196	27	0.000236049	0.0348191	0.0267057	1.30381	0.1923	0.9999	1.27925	0.630714	2.59463
BspanHM_lg2rpkm3.21	RRN3	16	15153878	15188158	17	0.000148623	0.0265269	0.0337371	0.786284	0.431701	0.9999	1.46054	0.559446	3.813
BspanHM_lg2rpkm3.21	NDE1	16	15737123	15820208	30	0.000262277	0.0382454	0.020408	1.87404	0.0609256	0.9999	1.68276	0.872142	3.24681
BspanHM_lg2rpkm3.21	COQ7	16	19078916	19091417	7	6.11979e-05	-0.0263152	0.0487615	-0.539673	0.589423	0.9999	0.475194	0.0927053	2.43578
BspanHM_lg2rpkm3.21	EEF2K	16	22217591	22300066	74	0.000646949	0.0277112	0.0130167	2.1289	0.0332626	0.823977	1.67621	1.10065	2.55273
BspanHM_lg2rpkm3.21	CDR2	16	22357256	22385938	69	0.000603236	0.026713	0.0133609	1.99935	0.0455704	0.925743	1.72478	1.1196	2.65707
BspanHM_lg2rpkm3.21	SPNS1	16	28986095	28996838	10	8.74256e-05	0.000409849	0.0369545	0.0110906	0.991151	0.9999	1.89005	0.73621	4.85224
BspanHM_lg2rpkm3.21	QPRT	16	29690440	29709314	22	0.000192336	0.0575101	0.0231532	2.48389	0.0129955	0.562927	1.79057	0.79825	4.01646
BspanHM_lg2rpkm3.21	MVP	16	29831714	29859360	17	0.000148623	0.0701549	0.0244609	2.86804	0.00413025	0.324642	2.6185	1.01918	6.72751
BspanHM_lg2rpkm3.21	TAOK2	16	29985187	30003582	17	0.000148623	0.0701549	0.0244609	2.86804	0.00413025	0.324642	2.6185	1.01918	6.72751
BspanHM_lg2rpkm3.21	ZFP1	16	75182420	75206132	7	6.11979e-05	-0.0383099	0.0487615	-0.785659	0.432067	0.9999	0.855232	0.24187	3.02403
BspanHM_lg2rpkm3.21	TMEM170A	16	75477141	75498584	26	0.000227307	-0.00852348	0.0253953	-0.335632	0.737148	0.9999	0.846795	0.422236	1.69825
BspanHM_lg2rpkm3.21	CNTNAP4	16	76311175	76593135	26	0.000227307	0.00721807	0.0254748	0.283341	0.776915	0.9999	1.09952	0.545921	2.2145
BspanHM_lg2rpkm3.21	MON1B	16	77224835	77233543	9	7.8683e-05	0.0343486	0.0479797	0.715898	0.474054	0.9999	1.37048	0.388061	4.83998
BspanHM_lg2rpkm3.21	WWOX	16	78133326	79246564	256	0.00223809	-0.000535123	0.00776823	-0.0688861	0.94508	0.9999	1.05377	0.841726	1.31922
BspanHM_lg2rpkm3.21	CDYL2	16	80637675	80838175	11	9.61681e-05	-0.000390608	0.0252558	-0.0154661	0.98766	0.9999	1.52249	0.545319	4.2507
BspanHM_lg2rpkm3.21	GCSH	16	81115551	81129980	26	0.000227307	0.014503	0.0253033	0.573168	0.566531	0.9999	1.22035	0.61513	2.42106
BspanHM_lg2rpkm3.21	MPHOSPH6	16	82181766	82203829	9	7.8683e-05	-0.0308409	0.0445354	-0.692503	0.488622	0.9999	0.743135	0.236879	2.33136
BspanHM_lg2rpkm3.21	MBTPS1	16	84087368	84150517	22	0.000192336	0.0226416	0.0276909	0.817656	0.413554	0.9999	1.46471	0.693349	3.09423
BspanHM_lg2rpkm3.21	TAF1C	16	84211452	84220676	23	0.000201079	0.0121502	0.021904	0.554701	0.579099	0.9999	1.00469	0.450164	2.2423
BspanHM_lg2rpkm3.21	ZC3H18	16	88636788	88698372	13	0.000113653	0.00456954	0.0722015	0.0632887	0.949537	0.9999	1.05369	0.330209	3.36227
BspanHM_lg2rpkm3.21	RNF166	16	88762902	88772829	5	4.37128e-05	0.057318	0.073165	0.783407	0.433388	0.9999	3.23023	0.662051	15.7607
BspanHM_lg2rpkm3.21	CTU2	16	88772890	88781786	7	6.11979e-05	0.0969885	0.067829	1.4299	0.152746	0.9999	4.06725	1.18002	14.0189
BspanHM_lg2rpkm3.21	CBFA2T3	16	88941262	89043504	1	8.74256e-06	3.29631	123.859	0.0266135	0.978768	0.9999	1.54285e+06	0	NA
BspanHM_lg2rpkm3.21	SPG7	16	89574804	89624174	10	8.74256e-05	-0.0466593	0.043153	-1.08125	0.279585	0.9999	0.936773	0.203971	4.3023
BspanHM_lg2rpkm3.21	CDK10	16	89753075	89762772	27	0.000236049	-0.00191221	0.020389	-0.0937865	0.925279	0.9999	1.2238	0.619398	2.41799
BspanHM_lg2rpkm3.21	SPATA2L	16	89762764	89768121	30	0.000262277	-0.0119524	0.0196656	-0.607783	0.543331	0.9999	0.973957	0.5044	1.88064
BspanHM_lg2rpkm3.21	VPS9D1	16	89773540	89787394	31	0.000271019	-0.0176416	0.0196647	-0.897121	0.369654	0.9999	0.771862	0.40999	1.45313
BspanHM_lg2rpkm3.21	ZNF276	16	89787392	89807332	27	0.000236049	-0.0173727	0.0209608	-0.828815	0.407209	0.9999	0.78519	0.399177	1.54449
BspanHM_lg2rpkm3.21	SPIRE2	16	89894906	89937727	9	7.8683e-05	-0.00520784	0.040604	-0.128259	0.897944	0.9999	1.44747	0.433371	4.83458
BspanHM_lg2rpkm3.21	DEF8	16	90015138	90034468	17	0.000148623	0.0679106	0.0334251	2.03173	0.0421815	0.901569	1.67991	0.69725	4.04745
BspanHM_lg2rpkm3.21	VPS53	17	411907	618096	26	0.000227307	0.0269292	0.0245462	1.09708	0.272605	0.9999	1.31304	0.661049	2.60809
BspanHM_lg2rpkm3.21	GEMIN4	17	647660	655501	16	0.000139881	0.00301996	0.0323736	0.0932847	0.925677	0.9999	0.859804	0.343912	2.14957
BspanHM_lg2rpkm3.21	NXN	17	702552	882998	35	0.00030599	0.000778723	0.0222379	0.0350179	0.972065	0.9999	0.862602	0.468889	1.58691
BspanHM_lg2rpkm3.21	TIMM22	17	900356	905390	26	0.000227307	0.0573486	0.0256635	2.23464	0.0254412	0.703919	1.7038	0.836298	3.47116
BspanHM_lg2rpkm3.21	RPA1	17	1733272	1802848	5	4.37128e-05	0.0903414	0.0576952	1.56584	0.117386	0.9999	2.29391	0.444457	11.8392
BspanHM_lg2rpkm3.21	ASPA	17	3377403	3402700	13	0.000113653	0.00735218	0.0395891	0.185712	0.85267	0.9999	1.61091	0.659012	3.93774
BspanHM_lg2rpkm3.21	SPNS2	17	4402128	4443228	40	0.000349702	-0.0206286	0.0204328	-1.00958	0.312696	0.9999	0.744443	0.404163	1.37121
BspanHM_lg2rpkm3.21	MYBBP1A	17	4442190	4458681	31	0.000271019	-0.0299581	0.022992	-1.30298	0.192583	0.9999	0.657716	0.322714	1.34048
BspanHM_lg2rpkm3.21	PELP1	17	4574678	4607632	2	1.74851e-05	-0.0816041	0.0912207	-0.89458	0.371012	0.9999	NA	NA	NA
BspanHM_lg2rpkm3.21	PITPNM3	17	6354582	6459877	3	2.62277e-05	0.0759604	0.0886835	0.856534	0.391703	0.9999	3.02257	0.137165	66.6052
BspanHM_lg2rpkm3.21	NCOR1	17	15933407	16118874	1	8.74256e-06	0.089297	0.129004	0.692201	0.488811	0.9999	5.04224	0.311136	81.7141
BspanHM_lg2rpkm3.21	ULK2	17	19674142	19771239	6	5.24553e-05	0.000472169	0.0555592	0.00849848	0.993219	0.9999	0.738131	0.129022	4.22282
BspanHM_lg2rpkm3.21	MYO18A	17	27400527	27507407	2	1.74851e-05	-0.110593	0.122108	-0.905699	0.365095	0.9999	NA	NA	NA
BspanHM_lg2rpkm3.21	TAOK1	17	27717942	27878921	20	0.000174851	-0.0410566	0.030136	-1.36238	0.173079	0.9999	0.758995	0.332947	1.73023
BspanHM_lg2rpkm3.21	PSMD11	17	30771480	30810337	12	0.000104911	-0.00233354	0.0371529	-0.0628092	0.949918	0.9999	1.70061	0.714521	4.04756
BspanHM_lg2rpkm3.21	ASIC2	17	31340105	32483825	11	9.61681e-05	0.00909176	0.0410463	0.2215	0.824703	0.9999	1.13998	0.416576	3.1196
BspanHM_lg2rpkm3.21	MRPL45	17	36452988	36479101	2	1.74851e-05	0.277303	0.0912166	3.04005	0.00236538	0.297815	18.895	1.74595	204.485
BspanHM_lg2rpkm3.21	SOCS7	17	36508006	36561846	2	1.74851e-05	0.277303	0.0912166	3.04005	0.00236538	0.297815	18.895	1.74595	204.485
BspanHM_lg2rpkm3.21	MLLT6	17	36861872	36886056	1	8.74256e-06	0.0911423	0.129005	0.706501	0.479877	0.9999	5.19546	0.32058	84.2
BspanHM_lg2rpkm3.21	PLXDC1	17	37219555	37307902	1	8.74256e-06	0.0911423	0.129005	0.706501	0.479877	0.9999	5.19546	0.32058	84.2
BspanHM_lg2rpkm3.21	MED1	17	37560537	37607527	1	8.74256e-06	0.0911423	0.129005	0.706501	0.479877	0.9999	5.19546	0.32058	84.2
BspanHM_lg2rpkm3.21	STARD3	17	37793332	37820454	4	3.49702e-05	-0.0448477	0.0654758	-0.684951	0.493375	0.9999	0.886466	0.141265	5.56275
BspanHM_lg2rpkm3.21	TMEM100	17	53796987	53809482	7	6.11979e-05	-0.0334281	0.0487612	-0.685546	0.492999	0.9999	1.24563	0.409732	3.78687
BspanHM_lg2rpkm3.21	TANC2	17	61086897	61505067	4	3.49702e-05	0.0502346	0.0668855	0.751054	0.45262	0.9999	2.91411	0.591914	14.3467
BspanHM_lg2rpkm3.21	TEX2	17	62224794	62340653	14	0.000122396	0.0158629	0.0344807	0.460052	0.645479	0.9999	0.795098	0.289641	2.18264
BspanHM_lg2rpkm3.21	KCNJ16	17	68071365	68131746	108	0.000944196	0.00612681	0.0126754	0.483363	0.628838	0.9999	1.15207	0.824667	1.60945
BspanHM_lg2rpkm3.21	SLC38A10	17	79218798	79269096	37	0.000323475	-0.0154672	0.0216537	-0.714298	0.475043	0.9999	0.899525	0.483323	1.67413
BspanHM_lg2rpkm3.21	USP14	18	158482	213739	3	2.62277e-05	-0.0122218	0.0744827	-0.164089	0.869661	0.9999	1.41055	0.225165	8.83645
BspanHM_lg2rpkm3.21	COLEC12	18	319354	500729	17	0.000148623	-0.0283388	0.0318657	-0.88932	0.373831	0.9999	0.979959	0.425124	2.25892
BspanHM_lg2rpkm3.21	YES1	18	721591	812542	15	0.000131138	-0.00435155	0.0327792	-0.132753	0.894388	0.9999	1.71015	0.727873	4.01805
BspanHM_lg2rpkm3.21	ADCYAP1	18	904943	912173	10	8.74256e-05	-0.0100225	0.039831	-0.251626	0.80133	0.9999	1.17909	0.38951	3.56926
BspanHM_lg2rpkm3.21	LPIN2	18	2916991	3011945	3	2.62277e-05	0.0583124	0.0744831	0.782894	0.433689	0.9999	2.36187	0.304757	18.3046
BspanHM_lg2rpkm3.21	PTPRM	18	7567313	8406859	28	0.000244792	-0.0140939	0.0235505	-0.598453	0.549537	0.9999	0.853245	0.443551	1.64136
BspanHM_lg2rpkm3.21	RNMT	18	13726703	13764554	4	3.49702e-05	0.0788315	0.109576	0.719423	0.47188	0.9999	2.43169	0.304039	19.4485
BspanHM_lg2rpkm3.21	PHLPP1	18	60382671	60647676	29	0.000253534	0.0108986	0.0231086	0.471624	0.637195	0.9999	0.901335	0.473394	1.71613
BspanHM_lg2rpkm3.21	SOCS6	18	67956136	67997434	85	0.000743117	0.00877542	0.0143266	0.612525	0.54019	0.9999	0.989159	0.657366	1.48842
BspanHM_lg2rpkm3.21	NETO1	18	70409548	70534810	11	9.61681e-05	-0.0113294	0.0400217	-0.283081	0.777115	0.9999	1.14223	0.361932	3.6048
BspanHM_lg2rpkm3.21	TIMM21	18	71815745	71826204	16	0.000139881	-0.0136394	0.0352073	-0.387403	0.698458	0.9999	0.662991	0.266997	1.6463
BspanHM_lg2rpkm3.21	HSBP1L1	18	77724581	77730822	2	1.74851e-05	0.0441576	0.0912221	0.484067	0.628338	0.9999	1.96415	0.1254	30.7648
BspanHM_lg2rpkm3.21	RBFA	18	77794345	77810652	2	1.74851e-05	0.0441576	0.0912221	0.484067	0.628338	0.9999	1.96415	0.1254	30.7648
BspanHM_lg2rpkm3.21	ADNP2	18	77866914	77898228	2	1.74851e-05	0.0441576	0.0912221	0.484067	0.628338	0.9999	1.96415	0.1254	30.7648
BspanHM_lg2rpkm3.21	SHC2	19	416582	460996	4	3.49702e-05	-0.0670335	0.0765864	-0.875266	0.381429	0.9999	0.685336	0.109722	4.28068
BspanHM_lg2rpkm3.21	MADCAM1	19	496489	505343	5	4.37128e-05	0.0123751	0.0635862	0.194619	0.845691	0.9999	1.86427	0.359583	9.6654
BspanHM_lg2rpkm3.21	SPPL2B	19	2328628	2355100	15	0.000131138	-0.00803772	0.062393	-0.128824	0.897497	0.9999	0.737468	0.269336	2.01926
BspanHM_lg2rpkm3.21	INSR	19	7112265	7294011	5	4.37128e-05	-0.0394723	0.0593695	-0.664859	0.506141	0.9999	6.06415	0.375201	98.0112
BspanHM_lg2rpkm3.21	ZNF91	19	23540497	23578269	73	0.000638207	0.0365918	0.0145364	2.51726	0.0118273	0.532272	1.18071	0.75967	1.8351
BspanHM_lg2rpkm3.21	ZNF675	19	23835707	23870017	99	0.000865513	0.0236472	0.0126377	1.87116	0.0613225	0.9999	1.042	0.709404	1.53053
BspanHM_lg2rpkm3.21	ZNF254	19	24216246	24312654	6	5.24553e-05	0.0714327	0.0550999	1.29642	0.194831	0.9999	2.93313	0.786869	10.9335
BspanHM_lg2rpkm3.21	DPY19L3	19	32896654	32976799	13	0.000113653	-0.00272525	0.0378746	-0.0719547	0.942638	0.9999	1.00724	0.327637	3.09653
BspanHM_lg2rpkm3.21	SERTAD3	19	40946747	40950282	24	0.000209821	-0.00806828	0.0249874	-0.322895	0.746775	0.9999	0.982123	0.468886	2.05714
BspanHM_lg2rpkm3.21	SPTBN4	19	40972147	41082365	27	0.000236049	0.00426024	0.02369	0.179833	0.857284	0.9999	0.981213	0.481201	2.00078
BspanHM_lg2rpkm3.21	SMG9	19	44235300	44259142	10	8.74256e-05	-0.0314143	0.0427293	-0.735193	0.462222	0.9999	0.990391	0.350624	2.79751
BspanHM_lg2rpkm3.21	KPTN	19	47978399	47987521	2	1.74851e-05	-0.055479	0.0912225	-0.608172	0.543073	0.9999	NA	NA	NA
BspanHM_lg2rpkm3.21	PLA2G4C	19	48551099	48614109	1	8.74256e-06	0.0184248	0.2062	0.089354	0.928801	0.9999	1.91663	0.119232	30.8092
BspanHM_lg2rpkm3.21	SYNGR4	19	48867650	48879634	1	8.74256e-06	-0.0808367	0.129004	-0.62662	0.530908	0.9999	NA	NA	NA
BspanHM_lg2rpkm3.21	GRIN2D	19	48898131	48948188	3	2.62277e-05	0.04495	0.0744816	0.603505	0.546173	0.9999	3.26609	0.639698	16.6756
BspanHM_lg2rpkm3.21	ZNF83	19	53115617	53193886	21	0.000183594	0.0410326	0.0244504	1.6782	0.0933088	0.9999	1.72749	0.800752	3.72676
BspanHM_lg2rpkm3.21	ZNF160	19	53569866	53606687	1	8.74256e-06	0.602601	0.379066	1.5897	0.111902	0.9999	NA	NA	NA
BspanHM_lg2rpkm3.21	ZNF415	19	53611131	53636173	1	8.74256e-06	0.602601	0.379066	1.5897	0.111902	0.9999	NA	NA	NA
BspanHM_lg2rpkm3.21	PRPF31	19	54618789	54635150	4	3.49702e-05	-0.044528	0.0608769	-0.731442	0.464509	0.9999	2.30542	0.143256	37.1012
BspanHM_lg2rpkm3.21	CNOT3	19	54641435	54659446	7	6.11979e-05	-0.0748452	0.0487603	-1.53496	0.124793	0.9999	NA	NA	NA
BspanHM_lg2rpkm3.21	LENG1	19	54659378	54663446	7	6.11979e-05	-0.0748452	0.0487603	-1.53496	0.124793	0.9999	NA	NA	NA
BspanHM_lg2rpkm3.21	CDC42EP5	19	54976209	54984422	15	0.000131138	-0.0180024	0.0367171	-0.4903	0.623921	0.9999	0.833333	0.321135	2.16246
BspanHM_lg2rpkm3.21	SHISA7	19	55940104	55954230	4	3.49702e-05	-0.0524057	0.0730802	-0.717098	0.473313	0.9999	0.992931	0.161429	6.10739
BspanHM_lg2rpkm3.21	ZNF444	19	56652534	56672262	73	0.000638207	0.0303139	0.0149364	2.02953	0.0424042	0.901569	1.60109	1.06507	2.40686
BspanHM_lg2rpkm3.21	ZNF71	19	57106663	57135544	12	0.000104911	-0.0125086	0.0356534	-0.350838	0.72571	0.9999	1.31822	0.513634	3.38316
BspanHM_lg2rpkm3.21	RBCK1	20	388708	411610	115	0.00100539	-0.000919999	0.0120492	-0.0763534	0.939138	0.9999	1.0358	0.738281	1.45323
BspanHM_lg2rpkm3.21	GPCPD1	20	5525079	5591672	2	1.74851e-05	0.00337052	0.0912207	0.036949	0.970526	0.9999	1.35466	0.103757	17.6865
BspanHM_lg2rpkm3.21	PLCB1	20	8095099	8865547	25	0.000218564	-0.0195648	0.0253263	-0.772507	0.439814	0.9999	0.835362	0.412009	1.69373
BspanHM_lg2rpkm3.21	PLCB4	20	9049700	9461462	3	2.62277e-05	0.0373388	0.0744902	0.501258	0.61619	0.9999	2.81667	0.532678	14.8939
BspanHM_lg2rpkm3.21	PIGU	20	33148345	33265089	14	0.000122396	0.0160701	0.0360842	0.445348	0.656068	0.9999	1.10949	0.402986	3.05464
BspanHM_lg2rpkm3.21	TOX2	20	42543491	42698254	244	0.00213318	-0.0131457	0.00763348	-1.72211	0.0850497	0.9999	0.79163	0.62586	1.00131
BspanHM_lg2rpkm3.21	KCNB1	20	47988504	48100490	12	0.000104911	-0.0514608	0.0372441	-1.38172	0.167059	0.9999	0.47647	0.150881	1.50465
BspanHM_lg2rpkm3.21	DPM1	20	49551404	49575060	105	0.000917969	-0.0136836	0.0128593	-1.0641	0.287285	0.9999	0.801304	0.558125	1.15044
BspanHM_lg2rpkm3.21	FAM210B	20	54933982	54943718	2	1.74851e-05	-0.081748	0.0912312	-0.896054	0.370224	0.9999	NA	NA	NA
BspanHM_lg2rpkm3.21	CSTF1	20	54967426	54979582	2	1.74851e-05	-0.081748	0.0912312	-0.896054	0.370224	0.9999	NA	NA	NA
BspanHM_lg2rpkm3.21	MRGBP	20	61427804	61431945	7	6.11979e-05	0.0171287	0.0453354	0.377822	0.705563	0.9999	1.69459	0.485868	5.91032
BspanHM_lg2rpkm3.21	OGFR	20	61436176	61445352	11	9.61681e-05	0.00397428	0.0370908	0.10715	0.91467	0.9999	1.52726	0.58301	4.0008
BspanHM_lg2rpkm3.21	COL9A3	20	61448413	61472511	38	0.000332217	-0.00434517	0.0198204	-0.219228	0.826473	0.9999	1.32126	0.774933	2.25276
BspanHM_lg2rpkm3.21	ZNF512B	20	62588056	62601223	2	1.74851e-05	0.12881	0.0912195	1.41209	0.157923	0.9999	3.67575	0.146593	92.1673
BspanHM_lg2rpkm3.21	CHODL	21	19273579	19639687	9	7.8683e-05	0.0233023	0.0282611	0.824536	0.409635	0.9999	0.872406	0.246197	3.0914
BspanHM_lg2rpkm3.21	RWDD2B	21	30378079	30391685	31	0.000271019	-0.00279832	0.0239801	-0.116694	0.907103	0.9999	1.11931	0.59104	2.11974
BspanHM_lg2rpkm3.21	USP16	21	30396937	30426807	31	0.000271019	-0.00279832	0.0239801	-0.116694	0.907103	0.9999	1.11931	0.59104	2.11974
BspanHM_lg2rpkm3.21	DSCAM	21	41384342	42219039	21	0.000183594	-0.0218491	0.0280114	-0.780009	0.435386	0.9999	1.10785	0.510713	2.40319
BspanHM_lg2rpkm3.21	NDUFV3	21	44299753	44329773	4	3.49702e-05	0.0303	0.0765821	0.395654	0.692361	0.9999	2.25849	0.548814	9.29416
BspanHM_lg2rpkm3.21	TRPM2	21	45770045	45862964	1	8.74256e-06	0.00164627	0.129005	0.0127613	0.989818	0.9999	2.06421	0.127096	33.5255
BspanHM_lg2rpkm3.21	UBE2G2	21	46188494	46221751	18	0.000157366	-0.0390931	0.0351595	-1.11188	0.26619	0.9999	0.620732	0.228853	1.68365
BspanHM_lg2rpkm3.21	FAM207A	21	46359954	46396888	11	9.61681e-05	-0.0272019	0.0388998	-0.69928	0.484377	0.9999	0.638533	0.191457	2.12958
BspanHM_lg2rpkm3.21	ADARB1	21	46494492	46646478	9	7.8683e-05	-0.00652485	0.0430042	-0.151726	0.879403	0.9999	1.23136	0.382892	3.96002
BspanHM_lg2rpkm3.21	BCL2L13	22	18111681	18213621	2	1.74851e-05	0.0337832	0.122105	0.276674	0.78203	0.9999	1.35623	0.0829383	22.1774
BspanHM_lg2rpkm3.21	HIRA	22	19318223	19435755	1	8.74256e-06	-0.0338601	0.0348122	-0.972652	0.330726	0.9999	0.283602	0.0172875	4.65251
BspanHM_lg2rpkm3.21	C22orf39	22	19428409	19435755	1	8.74256e-06	-0.0338601	0.0348122	-0.972652	0.330726	0.9999	0.283602	0.0172875	4.65251
BspanHM_lg2rpkm3.21	GNB1L	22	19775933	19842462	1	8.74256e-06	-0.0338601	0.0348122	-0.972652	0.330726	0.9999	0.283602	0.0172875	4.65251
BspanHM_lg2rpkm3.21	TXNRD2	22	19863039	19929359	1	8.74256e-06	-0.0338601	0.0348122	-0.972652	0.330726	0.9999	0.283602	0.0172875	4.65251
BspanHM_lg2rpkm3.21	TANGO2	22	20004553	20053447	17	0.000148623	-0.046697	0.0237234	-1.96839	0.0490232	0.934372	0.814224	0.35621	1.86115
BspanHM_lg2rpkm3.21	DGCR8	22	20067754	20099400	16	0.000139881	-0.0452533	0.0246137	-1.83854	0.0659828	0.9999	0.814224	0.35621	1.86115
BspanHM_lg2rpkm3.21	TRMT2A	22	20099388	20104818	1	8.74256e-06	-0.0338601	0.0348122	-0.972652	0.330726	0.9999	0.283602	0.0172875	4.65251
BspanHM_lg2rpkm3.21	ZDHHC8	22	20119363	20135530	1	8.74256e-06	-0.0338601	0.0348122	-0.972652	0.330726	0.9999	0.283602	0.0172875	4.65251
BspanHM_lg2rpkm3.21	KLHL22	22	20795805	20850170	14	0.000122396	-0.00863671	0.0196972	-0.438474	0.661043	0.9999	0.819242	0.332509	2.01847
BspanHM_lg2rpkm3.21	MED15	22	20861885	20941919	14	0.000122396	-0.00863671	0.0196972	-0.438474	0.661043	0.9999	0.819242	0.332509	2.01847
BspanHM_lg2rpkm3.21	UBE2L3	22	21903735	21978323	2	1.74851e-05	0.00789261	0.145784	0.0541391	0.956824	0.9999	1.74952	0.242928	12.5997
BspanHM_lg2rpkm3.21	CABIN1	22	24407764	24574596	1	8.74256e-06	-0.0465289	0.0347877	-1.33751	0.181056	0.9999	0.159619	0.00968282	2.63128
BspanHM_lg2rpkm3.21	SYN3	22	32908539	33454377	13	0.000113653	-0.0476194	0.0255386	-1.86461	0.0622368	0.9999	1.09512	0.342712	3.49942
BspanHM_lg2rpkm3.21	C22orf46	22	42086546	42094140	17	0.000148623	0.054597	0.0312903	1.74485	0.0810107	0.9999	1.44837	0.590726	3.55118
BspanHM_lg2rpkm3.21	GTSE1	22	46692637	46726707	3	2.62277e-05	-0.0101174	0.0744826	-0.135836	0.891951	0.9999	1.34431	0.20231	8.93272
BspanHM_lg2rpkm3.21	TRMU	22	46731297	46753237	3	2.62277e-05	-0.0101174	0.0744826	-0.135836	0.891951	0.9999	1.34431	0.20231	8.93272
BspanHM_lg2rpkm3.21	GRAMD4	22	47022647	47075688	7	6.11979e-05	0.0581279	0.0487606	1.19211	0.233219	0.9999	1.53517	0.3789	6.21995
BspanHM_lg2rpkm3.21	BRD1	22	50166936	50221196	11	9.61681e-05	-0.00602802	0.0271105	-0.22235	0.824042	0.9999	0.855307	0.27803	2.63119
BspanHM_lg2rpkm3.21	ZBED4	22	50247496	50283726	4	3.49702e-05	0.0714081	0.0744817	0.958734	0.337693	0.9999	2.0118	0.229931	17.6023
BspanHM_lg2rpkm3.21	TUBGCP6	22	50656117	50683400	17	0.000148623	0.0425576	0.0312913	1.36005	0.173815	0.9999	1.44605	0.610108	3.42736
BspanHM_lg2rpkm3.21	HDAC10	22	50683612	50689834	21	0.000183594	0.0194094	0.0281548	0.689383	0.490583	0.9999	0.983028	0.436334	2.21469
BspanHM_lg2rpkm3.21	MAPK12	22	50688491	50700089	22	0.000192336	0.014713	0.0275074	0.534874	0.592737	0.9999	0.906704	0.406467	2.02258
BspanHM_lg2rpkm3.21	MAPK11	22	50702141	50708779	23	0.000201079	0.0122597	0.0269028	0.455703	0.648604	0.9999	0.93104	0.43119	2.01033
BspanHM_lg2rpkm3.21	PRKX	23	3522383	3631675	5	4.37128e-05	0.0425366	0.0576969	0.737243	0.460974	0.9999	1.5297	0.311535	7.51117
BspanHM_lg2rpkm3.21	NLGN4X	23	5808082	6146706	5	4.37128e-05	0.0964342	0.0576932	1.6715	0.0946232	0.9999	1.63774	0.205045	13.0809
BspanHM_lg2rpkm3.21	STS	23	7137471	7272682	106	0.000926711	0.0451736	0.0125364	3.6034	0.000314088	0.103925	1.75533	1.23631	2.49224
BspanHM_lg2rpkm3.21	PNPLA4	23	7866803	7895780	107	0.000935454	0.0429368	0.0124777	3.44107	0.000579417	0.178157	1.69629	1.19671	2.40443
BspanHM_lg2rpkm3.21	SPIN4	23	62567106	62571218	5	4.37128e-05	0.0046592	0.0576952	0.0807554	0.935636	0.9999	0.842139	0.14362	4.93803
BspanHM_lg2rpkm3.21	HTR2C	23	113818550	114144624	18	0.000157366	-0.0387882	0.0304095	-1.27553	0.202123	0.9999	0.489413	0.189005	1.26729
BspanHM_lg2rpkm3.21	ZBTB33	23	119384606	119392251	12	0.000104911	-0.0368535	0.0372434	-0.989529	0.322404	0.9999	0.67925	0.231891	1.98964
BspanHM_lg2rpkm3.21	SMARCA1	23	128580477	128657460	14	0.000122396	0.0344975	0.0344938	1.00011	0.317258	0.9999	1.50786	0.545937	4.16466
BspanHM_lg2rpkm3.21	OCRL	23	128674251	128726530	14	0.000122396	0.0344975	0.0344938	1.00011	0.317258	0.9999	1.50786	0.545937	4.16466
BspanHM_lg2rpkm3.21	FMR1	23	146993468	147032647	11	9.61681e-05	0.0389894	0.0388989	1.00233	0.316186	0.9999	1.91326	0.675464	5.41934
BspanHM_lg2rpkm3.21	IRAK1	23	153275956	153285342	5	4.37128e-05	0.187236	0.057691	3.2455	0.00117244	0.203608	7.95083	1.25082	50.5395
BspanHM_lg2rpkm3.21	MECP2	23	153287263	153363188	5	4.37128e-05	0.187236	0.057691	3.2455	0.00117244	0.203608	7.95083	1.25082	50.5395
BspanHM_lg2rpkm3.21	G6PD	23	153759605	153775787	2	1.74851e-05	0.295291	0.0912181	3.23719	0.00120712	0.203608	22.3218	3.06481	162.575
BspanHM_lg2rpkm3.21	RAB39B	23	154487525	154493852	9	7.8683e-05	0.0834821	0.0430046	1.94123	0.0522298	0.955927	1.88318	0.506959	6.99537
BspanHM_lg2rpkm3.21	VAMP7	23	155110942	155173433	14	0.000122396	0.0801665	0.0344804	2.32499	0.0200725	0.649132	2.41061	0.865236	6.71611
BspanHM_lg2rpkm3.21	NA	#N/A	#N/A	#N/A	20867	0.182431	-0.00039878	0.000973691	-0.409555	0.682132	0.9999	0.989414	0.962055	1.01755
BspanHM_lg2rpkm3.21	NA	#N/A	#N/A	#N/A	20867	0.182431	-0.00039878	0.000973691	-0.409555	0.682132	0.9999	0.989414	0.962055	1.01755
BspanVH_lg2rpkm4.74	HES4	1	934341	935552	15	0.000131138	0.0327707	0.0378424	0.865977	0.386503	0.9999	1.29144	0.502454	3.31932
BspanVH_lg2rpkm4.74	ISG15	1	948846	949919	13	0.000113653	0.0256351	0.0415896	0.616383	0.537642	0.9999	1.20894	0.445108	3.28355
BspanVH_lg2rpkm4.74	AGRN	1	955502	991499	23	0.000201079	0.0448366	0.0312883	1.43302	0.151853	0.9999	1.58375	0.773341	3.24343
BspanVH_lg2rpkm4.74	SDF4	1	1152287	1167447	13	0.000113653	0.0361112	0.0401107	0.900288	0.367967	0.9999	1.92764	0.785472	4.73065
BspanVH_lg2rpkm4.74	B3GALT6	1	1167628	1170420	13	0.000113653	0.0361112	0.0401107	0.900288	0.367967	0.9999	1.92764	0.785472	4.73065
BspanVH_lg2rpkm4.74	ACAP3	1	1227763	1243269	42	0.000367187	0.0472321	0.021627	2.18394	0.0289666	0.748776	1.72715	1.01257	2.94603
BspanVH_lg2rpkm4.74	DVL1	1	1270657	1284492	44	0.000384673	0.049963	0.0210481	2.37375	0.0176083	0.62879	1.81898	1.08175	3.05864
BspanVH_lg2rpkm4.74	AURKAIP1	1	1309109	1310818	47	0.0004109	0.0461775	0.0204811	2.25463	0.0241563	0.689037	1.71107	1.03111	2.83941
BspanVH_lg2rpkm4.74	CCNL2	1	1321090	1334718	46	0.000402158	0.0449385	0.0205035	2.19175	0.0283973	0.74485	1.64396	0.985967	2.74106
BspanVH_lg2rpkm4.74	MRPL20	1	1337275	1342693	37	0.000323475	0.0545636	0.0233172	2.34006	0.0192808	0.637516	1.78717	1.02249	3.12372
BspanVH_lg2rpkm4.74	VWA1	1	1370902	1378262	26	0.000227307	0.0762959	0.0267154	2.85588	0.0042918	0.327983	2.23566	1.1721	4.2643
BspanVH_lg2rpkm4.74	TMEM240	1	1470157	1475740	23	0.000201079	0.0620731	0.0280142	2.21578	0.0267069	0.723074	2.18021	1.11274	4.27174
BspanVH_lg2rpkm4.74	SSU72	1	1477052	1510262	24	0.000209821	0.0636647	0.0279377	2.27881	0.0226787	0.677866	2.23237	1.15981	4.29681
BspanVH_lg2rpkm4.74	GABRD	1	1950767	1962192	2	1.74851e-05	0.273737	0.267687	1.0226	0.306495	0.9999	2.23283	0.288816	17.2619
BspanVH_lg2rpkm4.74	PRKCZ	1	1981908	2116834	8	6.99405e-05	-0.145803	0.133965	-1.08837	0.276432	0.9999	0.453445	0.116344	1.76728
BspanVH_lg2rpkm4.74	SKI	1	2160133	2241652	19	0.000166109	-0.00163332	0.0870152	-0.0187705	0.985024	0.9999	0.971882	0.427936	2.20723
BspanVH_lg2rpkm4.74	RER1	1	2323213	2336885	24	0.000209821	-0.0159607	0.0791204	-0.201727	0.84013	0.9999	0.886892	0.422744	1.86065
BspanVH_lg2rpkm4.74	KAZN	1	14925212	15444544	6	5.24553e-05	0.0244075	0.0526676	0.463426	0.643059	0.9999	1.82328	0.45451	7.31417
BspanVH_lg2rpkm4.74	PLEKHM2	1	16010826	16061264	84	0.000734375	-0.00216386	0.0141084	-0.153374	0.878104	0.9999	1.0123	0.677088	1.51348
BspanVH_lg2rpkm4.74	ATP13A2	1	17312452	17338423	10	8.74256e-05	-0.0379335	0.0411639	-0.921523	0.356778	0.9999	1.14368	0.321857	4.06392
BspanVH_lg2rpkm4.74	CLIC4	1	25071759	25170815	1	8.74256e-06	-0.0388119	0.129005	-0.300856	0.763524	0.9999	1.34987	0.082548	22.0738
BspanVH_lg2rpkm4.74	ZNF362	1	33722173	33766320	1	8.74256e-06	-0.0778821	0.129005	-0.603715	0.546033	0.9999	NA	NA	NA
BspanVH_lg2rpkm4.74	AKR1A1	1	46016454	46035723	2	1.74851e-05	0.0784109	0.122124	0.642061	0.520834	0.9999	7.40786	0.458427	119.706
BspanVH_lg2rpkm4.74	PIK3R3	1	46505811	46642160	13	0.000113653	0.0259367	0.0370644	0.699774	0.484069	0.9999	1.10458	0.405532	3.00863
BspanVH_lg2rpkm4.74	DAB1	1	57463578	59012446	14	0.000122396	-0.0247096	0.0356296	-0.693514	0.487987	0.9999	1.0348	0.412321	2.59704
BspanVH_lg2rpkm4.74	NFIA	1	61542945	61928460	2	1.74851e-05	0.00349351	0.09122	0.0382976	0.96945	0.9999	1.3607	0.103162	17.9475
BspanVH_lg2rpkm4.74	NEGR1	1	71868624	72748405	68	0.000594494	-0.0132934	0.0155129	-0.856923	0.391487	0.9999	0.825812	0.532322	1.28111
BspanVH_lg2rpkm4.74	DDAH1	1	85784167	86044046	11	9.61681e-05	-0.0227041	0.0399291	-0.568609	0.569621	0.9999	0.780202	0.2526	2.40979
BspanVH_lg2rpkm4.74	OLFM3	1	102268126	102462790	7	6.11979e-05	0.0118548	0.0517479	0.229087	0.818802	0.9999	1.33415	0.359086	4.95694
BspanVH_lg2rpkm4.74	NTNG1	1	107682628	108024475	7	6.11979e-05	0.0444877	0.047135	0.943837	0.345253	0.9999	2.28679	0.66769	7.83208
BspanVH_lg2rpkm4.74	SUSD4	1	223394160	223537544	6	5.24553e-05	0.0346831	0.0484292	0.716161	0.473892	0.9999	2.59135	0.738472	9.09324
BspanVH_lg2rpkm4.74	TSNAX	1	231664398	231702269	1	8.74256e-06	0.335803	0.129007	2.60299	0.00924143	0.482417	28.8747	1.79462	464.583
BspanVH_lg2rpkm4.74	GNG4	1	235710984	235814054	6	5.24553e-05	-0.0285073	0.0822061	-0.346778	0.728758	0.9999	2.9259	0.519487	16.4795
BspanVH_lg2rpkm4.74	GPR137B	1	236305831	236372209	5	4.37128e-05	-0.0829221	0.0688795	-1.20387	0.228639	0.9999	1.5273	0.0950936	24.53
BspanVH_lg2rpkm4.74	ACTN2	1	236849769	236927558	1	8.74256e-06	0.376186	0.206001	1.82614	0.0678291	0.9999	13.4186	0.835053	215.626
BspanVH_lg2rpkm4.74	SCCPDH	1	246887377	246931440	24	0.000209821	0.0310739	0.0537515	0.578104	0.563194	0.9999	1.15548	0.511499	2.61022
BspanVH_lg2rpkm4.74	ACP1	2	264868	278282	7	6.11979e-05	0.0211527	0.0453551	0.466381	0.640943	0.9999	0.832013	0.138253	5.0071
BspanVH_lg2rpkm4.74	MYT1L	2	1792884	2335045	1	8.74256e-06	-0.0757359	0.129006	-0.587075	0.557154	0.9999	NA	NA	NA
BspanVH_lg2rpkm4.74	ADI1	2	3501689	3523350	5	4.37128e-05	-0.0291479	0.0576956	-0.505202	0.613417	0.9999	0.728201	0.132438	4.00396
BspanVH_lg2rpkm4.74	TMEM178A	2	39892637	39945104	42	0.000367187	-0.0280613	0.0199653	-1.4055	0.159873	0.9999	0.791961	0.447973	1.40009
BspanVH_lg2rpkm4.74	PPM1B	2	44395999	44471523	40	0.000349702	0.00114549	0.0204021	0.0561456	0.955226	0.9999	0.823553	0.456892	1.48446
BspanVH_lg2rpkm4.74	SIX3	2	45169036	45173216	1	8.74256e-06	-0.341751	0.378584	-0.902709	0.36668	0.9999	NA	NA	NA
BspanVH_lg2rpkm4.74	PRKCE	2	45879042	46415129	2	1.74851e-05	-0.0817685	0.0912199	-0.896389	0.370045	0.9999	NA	NA	NA
BspanVH_lg2rpkm4.74	NRXN1	2	50145642	51259674	218	0.00190588	0.00691281	0.008337	0.829173	0.407007	0.9999	1.2073	0.950249	1.53388
BspanVH_lg2rpkm4.74	PPP3R1	2	68405988	68479651	9	7.8683e-05	0.0411628	0.045285	0.908973	0.363364	0.9999	2.27982	0.789229	6.58566
BspanVH_lg2rpkm4.74	CNRIP1	2	68511302	68547183	11	9.61681e-05	0.0289239	0.0418406	0.691287	0.489385	0.9999	1.93329	0.729683	5.12223
BspanVH_lg2rpkm4.74	PAIP2B	2	71409867	71454233	5	4.37128e-05	-0.0700225	0.0897686	-0.780033	0.435371	0.9999	1.00088	0.23005	4.3545
BspanVH_lg2rpkm4.74	CTNNA2	2	79412356	80875988	3	2.62277e-05	-0.00979519	0.0637271	-0.153705	0.877842	0.9999	3.34345	0.446916	25.0129
BspanVH_lg2rpkm4.74	ST3GAL5	2	86066270	86116157	1	8.74256e-06	0.34654	0.378619	0.915274	0.360048	0.9999	3.26926	0.193213	55.3176
BspanVH_lg2rpkm4.74	STARD7	2	96850602	96874573	10	8.74256e-05	-0.0510288	0.0462419	-1.10352	0.269802	0.9999	0.425897	0.105756	1.71516
BspanVH_lg2rpkm4.74	TMEM127	2	96915945	96931751	11	9.61681e-05	-0.0446141	0.04353	-1.0249	0.305409	0.9999	0.560636	0.164683	1.90859
BspanVH_lg2rpkm4.74	SNRNP200	2	96940073	96971307	11	9.61681e-05	-0.0446141	0.04353	-1.0249	0.305409	0.9999	0.560636	0.164683	1.90859
BspanVH_lg2rpkm4.74	RPL31	2	101618690	101636155	8	6.99405e-05	0.0503425	0.0456115	1.10372	0.269714	0.9999	1.74899	0.495995	6.1673
BspanVH_lg2rpkm4.74	NCK2	2	106361519	106510730	17	0.000148623	-0.0114751	0.0312909	-0.366724	0.713825	0.9999	0.757216	0.298171	1.92298
BspanVH_lg2rpkm4.74	ST6GAL2	2	107418055	107503563	22	0.000192336	-0.00612117	0.0278953	-0.219433	0.826312	0.9999	0.969957	0.432146	2.17708
BspanVH_lg2rpkm4.74	LIMS2	2	128395995	128439360	14	0.000122396	0.014772	0.0344805	0.428417	0.668348	0.9999	0.616188	0.208382	1.82207
BspanVH_lg2rpkm4.74	GPR17	2	128403438	128410213	14	0.000122396	0.014772	0.0344805	0.428417	0.668348	0.9999	0.616188	0.208382	1.82207
BspanVH_lg2rpkm4.74	MZT2B	2	130939500	130948300	8	6.99405e-05	0.162328	0.0493365	3.29022	0.0010011	0.203608	3.07225	0.766064	12.3211
BspanVH_lg2rpkm4.74	IMP4	2	131100488	131104197	8	6.99405e-05	0.162328	0.0493365	3.29022	0.0010011	0.203608	3.07225	0.766064	12.3211
BspanVH_lg2rpkm4.74	GPR39	2	133174146	133404169	59	0.000515811	-0.0108375	0.0134572	-0.805328	0.420631	0.9999	1.09949	0.70036	1.7261
BspanVH_lg2rpkm4.74	FMNL2	2	153191750	153506348	25	0.000218564	-0.0326558	0.0258046	-1.2655	0.205692	0.9999	0.51594	0.226091	1.17737
BspanVH_lg2rpkm4.74	ARL6IP6	2	153574406	153617767	20	0.000174851	-0.0458402	0.0288497	-1.58893	0.112076	0.9999	0.344138	0.126682	0.934866
BspanVH_lg2rpkm4.74	SCN2A	2	166095911	166248820	20	0.000174851	-0.0011673	0.0169969	-0.068677	0.945247	0.9999	0.573892	0.252352	1.30513
BspanVH_lg2rpkm4.74	PDE1A	2	183004761	183387572	11	9.61681e-05	-0.0157763	0.0388993	-0.405569	0.68506	0.9999	0.827962	0.270623	2.53313
BspanVH_lg2rpkm4.74	TMEFF2	2	192813771	193059644	26	0.000227307	0.00011441	0.0264252	0.00432958	0.996546	0.9999	0.736559	0.338365	1.60336
BspanVH_lg2rpkm4.74	BMPR2	2	203241049	203432474	15	0.000131138	0.129077	0.0842512	1.53205	0.12551	0.9999	2.50446	1.01104	6.20381
BspanVH_lg2rpkm4.74	PID1	2	229888688	230136057	1	8.74256e-06	-0.0801095	0.129004	-0.620984	0.53461	0.9999	NA	NA	NA
BspanVH_lg2rpkm4.74	DNER	2	230222344	230579286	5	4.37128e-05	-0.0648986	0.0679569	-0.954997	0.339579	0.9999	1.24157	0.174137	8.85224
BspanVH_lg2rpkm4.74	AGAP1	2	236402732	237040444	4	3.49702e-05	-0.0075086	0.0645051	-0.116403	0.907333	0.9999	0.981629	0.157445	6.12019
BspanVH_lg2rpkm4.74	CHL1	3	238278	451097	38	0.000332217	-0.00468517	0.0209637	-0.22349	0.823154	0.9999	0.983512	0.561299	1.72332
BspanVH_lg2rpkm4.74	CRBN	3	3191316	3221401	11	9.61681e-05	0.0222204	0.0385217	0.576828	0.564056	0.9999	1.24901	0.359646	4.33767
BspanVH_lg2rpkm4.74	LRRN1	3	3841120	3889387	81	0.000708147	0.038736	0.0125334	3.09061	0.00199746	0.263937	1.61634	1.0872	2.40301
BspanVH_lg2rpkm4.74	BHLHE40	3	5021096	5026865	8	6.99405e-05	0.0833598	0.0474511	1.75675	0.0789605	0.9999	2.16104	0.579776	8.05504
BspanVH_lg2rpkm4.74	RAF1	3	12625099	12705700	1	8.74256e-06	0.166795	0.206122	0.809207	0.418396	0.9999	4.28696	0.266962	68.8415
BspanVH_lg2rpkm4.74	FAM107A	3	58549844	58613337	6	5.24553e-05	-0.00624736	0.0570365	-0.109533	0.91278	0.9999	1.31596	0.350581	4.93965
BspanVH_lg2rpkm4.74	ROBO2	3	75986644	77699114	26	0.000227307	-0.0258395	0.0264566	-0.976675	0.32873	0.9999	0.690472	0.313288	1.52177
BspanVH_lg2rpkm4.74	ROBO1	3	78646387	79817059	11	9.61681e-05	-0.0247547	0.0355211	-0.696902	0.485864	0.9999	0.789927	0.260085	2.39916
BspanVH_lg2rpkm4.74	CADM2	3	85008132	86123579	62	0.000542039	0.0106323	0.0161688	0.657579	0.510809	0.9999	1.18281	0.75572	1.85126
BspanVH_lg2rpkm4.74	MRAS	3	138066489	138124377	1	8.74256e-06	-0.0593403	0.0891025	-0.665978	0.505425	0.9999	0.702667	0.0433879	11.3797
BspanVH_lg2rpkm4.74	ZIC4	3	147103834	147124596	34	0.000297247	-0.0100615	0.0230469	-0.436567	0.662425	0.9999	0.681708	0.343825	1.35163
BspanVH_lg2rpkm4.74	ZIC1	3	147127180	147134506	34	0.000297247	-0.0100615	0.0230469	-0.436567	0.662425	0.9999	0.681708	0.343825	1.35163
BspanVH_lg2rpkm4.74	IQCJ	3	158787040	158984096	15	0.000131138	0.051611	0.0333113	1.54935	0.121297	0.9999	2.37572	0.982763	5.74304
BspanVH_lg2rpkm4.74	SCHIP1	3	158991035	159615155	9	7.8683e-05	0.0310391	0.0445361	0.696943	0.485839	0.9999	1.03688	0.231532	4.64352
BspanVH_lg2rpkm4.74	MASP1	3	186933872	187009810	7	6.11979e-05	0.104585	0.0487606	2.14488	0.0319628	0.796551	3.39118	0.869839	13.2209
BspanVH_lg2rpkm4.74	FGF12	3	191857181	192445388	10	8.74256e-05	0.00989656	0.0406035	0.243736	0.807435	0.9999	1.42219	0.444783	4.54744
BspanVH_lg2rpkm4.74	BDH1	3	197236653	197300194	2	1.74851e-05	-0.0251929	0.122116	-0.206303	0.836554	0.9999	6.32521	0.367692	108.809
BspanVH_lg2rpkm4.74	RPL35A	3	197677051	197682721	3	2.62277e-05	-0.0801868	0.0744808	-1.07661	0.281654	0.9999	NA	NA	NA
BspanVH_lg2rpkm4.74	STK32B	4	5053526	5502725	52	0.000454613	-0.0337341	0.0176397	-1.9124	0.0558254	0.972581	0.547087	0.318378	0.940088
BspanVH_lg2rpkm4.74	RPL9	4	23854760	82665114	556	0.00486086	0.00672707	0.00527599	1.27504	0.202297	0.9999	1.15394	0.993119	1.3408
BspanVH_lg2rpkm4.74	PAICS	4	57301914	57327534	1	8.74256e-06	0.0440506	0.129019	0.341428	0.732781	0.9999	3.22187	0.198183	52.3781
BspanVH_lg2rpkm4.74	SRP72	4	57333761	57369847	1	8.74256e-06	0.0440506	0.129019	0.341428	0.732781	0.9999	3.22187	0.198183	52.3781
BspanVH_lg2rpkm4.74	HOPX	4	57514153	57547872	2	1.74851e-05	-0.0166758	0.0912405	-0.182767	0.854981	0.9999	1.06188	0.0883929	12.7565
BspanVH_lg2rpkm4.74	YTHDC1	4	69176104	69215824	1	8.74256e-06	-0.0799354	0.129006	-0.619624	0.535506	0.9999	NA	NA	NA
BspanVH_lg2rpkm4.74	SNCA	4	90645249	90759447	4	3.49702e-05	-0.0862096	0.0782233	-1.1021	0.27042	0.9999	0.394053	0.024201	6.41617
BspanVH_lg2rpkm4.74	GRID2	4	93225549	94693649	14	0.000122396	0.0122598	0.0356239	0.344147	0.730736	0.9999	1.46858	0.593955	3.63112
BspanVH_lg2rpkm4.74	RAP1GDS1	4	99182526	99365012	8	6.99405e-05	-0.0170698	0.0227106	-0.751624	0.452277	0.9999	1.35222	0.451303	4.05157
BspanVH_lg2rpkm4.74	ANK2	4	113739238	114304896	12	0.000104911	-0.0246848	0.0372442	-0.662782	0.50747	0.9999	0.863944	0.30918	2.41413
BspanVH_lg2rpkm4.74	PCDH10	4	134070469	134112732	442	0.00386421	0.00673117	0.00603864	1.11468	0.264986	0.9999	1.10335	0.927219	1.31293
BspanVH_lg2rpkm4.74	DCLK2	4	150999425	151178608	5	4.37128e-05	-0.0709638	0.0576951	-1.22998	0.218704	0.9999	NA	NA	NA
BspanVH_lg2rpkm4.74	TRIM2	4	154074269	154260474	9	7.8683e-05	0.0568941	0.0474953	1.19789	0.23096	0.9999	1.96905	0.697259	5.56055
BspanVH_lg2rpkm4.74	FSTL5	4	162305043	163085186	14	0.000122396	-0.0524197	0.0394732	-1.32798	0.184184	0.9999	0.592972	0.213796	1.64463
BspanVH_lg2rpkm4.74	SPOCK3	4	167654535	168155741	778	0.00680171	0.00251858	0.0044913	0.560768	0.574956	0.9999	0.994768	0.871411	1.13559
BspanVH_lg2rpkm4.74	SLC25A4	4	186064416	186071538	5	4.37128e-05	-0.0629564	0.0576994	-1.09111	0.275225	0.9999	NA	NA	NA
BspanVH_lg2rpkm4.74	PDLIM3	4	186421814	186456712	8	6.99405e-05	-0.0466819	0.0483667	-0.965168	0.334461	0.9999	0.906903	0.265103	3.10247
BspanVH_lg2rpkm4.74	SDHA	5	218355	256814	8	6.99405e-05	0.0497929	0.0505717	0.984599	0.324821	0.9999	2.2113	0.761546	6.42094
BspanVH_lg2rpkm4.74	EXOC3	5	443333	467409	4	3.49702e-05	0.0357087	0.0700526	0.50974	0.610233	0.9999	2.14129	0.51846	8.84374
BspanVH_lg2rpkm4.74	TPPP	5	659976	693510	2	1.74851e-05	0.0465545	0.0912225	0.51034	0.609813	0.9999	3.09134	0.373143	25.6105
BspanVH_lg2rpkm4.74	CTNND2	5	10971951	11904110	23	0.000201079	0.0566408	0.0267778	2.11522	0.0344114	0.8314	2.24968	1.0681	4.73838
BspanVH_lg2rpkm4.74	NDUFAF2	5	60240955	60448864	7	6.11979e-05	0.0326414	0.0570414	0.572241	0.567159	0.9999	2.23457	0.606209	8.23691
BspanVH_lg2rpkm4.74	SMIM15	5	60453535	60458302	2	1.74851e-05	0.18073	0.0982683	1.83915	0.0658935	0.9999	8.80072	1.22314	63.323
BspanVH_lg2rpkm4.74	RGS7BP	5	63801773	63908121	11	9.61681e-05	0.00252013	0.0273173	0.0922541	0.926496	0.9999	1.27638	0.448349	3.63367
BspanVH_lg2rpkm4.74	COX7C	5	85913783	85916583	17	0.000148623	-0.0291091	0.0321382	-0.905747	0.36507	0.9999	0.939832	0.40275	2.19313
BspanVH_lg2rpkm4.74	FAM174A	5	99871123	99922440	58	0.000507068	-0.000143139	0.0174516	-0.00820205	0.993456	0.9999	0.954248	0.583626	1.56023
BspanVH_lg2rpkm4.74	PAM	5	102201526	102366808	13	0.000113653	0.000615467	0.0370657	0.0166047	0.986752	0.9999	0.89647	0.289906	2.77214
BspanVH_lg2rpkm4.74	SLC25A46	5	110073861	110098484	15	0.000131138	0.0360148	0.0335131	1.07465	0.282533	0.9999	1.54446	0.644741	3.69972
BspanVH_lg2rpkm4.74	CAMK4	5	110559946	110820748	22	0.000192336	0.0426305	0.0283411	1.50419	0.132532	0.9999	2.11407	1.02747	4.3498
BspanVH_lg2rpkm4.74	NREP	5	111064999	111312628	12	0.000104911	0.00237139	0.0398019	0.0595799	0.95249	0.9999	1.18175	0.414746	3.36719
BspanVH_lg2rpkm4.74	APC	5	112043201	112181936	11	9.61681e-05	-0.0630818	0.0424764	-1.4851	0.137517	0.9999	0.355747	0.117204	1.07979
BspanVH_lg2rpkm4.74	CCDC112	5	114602884	114632458	12	0.000104911	0.00287433	0.0373582	0.0769396	0.938672	0.9999	1.54633	0.576808	4.14547
BspanVH_lg2rpkm4.74	SEMA6A	5	115779250	115910551	2	1.74851e-05	0.0239212	0.0912225	0.262229	0.793145	0.9999	1.66521	0.116704	23.7603
BspanVH_lg2rpkm4.74	PCDHGC3	5	140855568	140892548	15	0.000131138	0.0790692	0.0333216	2.37291	0.0176485	0.62879	2.42419	0.942695	6.23395
BspanVH_lg2rpkm4.74	PCDHGC4	5	140864740	140892548	15	0.000131138	0.0790692	0.0333216	2.37291	0.0176485	0.62879	2.42419	0.942695	6.23395
BspanVH_lg2rpkm4.74	PCDHGC5	5	140868807	140892548	15	0.000131138	0.0790692	0.0333216	2.37291	0.0176485	0.62879	2.42419	0.942695	6.23395
BspanVH_lg2rpkm4.74	RNF14	5	141346401	141369856	15	0.000131138	-0.0510965	0.0333117	-1.53389	0.125057	0.9999	0.461664	0.164677	1.29425
BspanVH_lg2rpkm4.74	FAT2	5	150883652	150948505	74	0.000646949	-0.016881	0.0139283	-1.21199	0.225516	0.9999	0.930302	0.605123	1.43023
BspanVH_lg2rpkm4.74	GRIA1	5	152869174	153193429	25	0.000218564	-0.0196162	0.0209946	-0.934349	0.350124	0.9999	1.06037	0.548775	2.04891
BspanVH_lg2rpkm4.74	HNRNPH1	5	179041178	179051670	1	8.74256e-06	0.00150821	0.129007	0.011691	0.990672	0.9999	2.13702	0.131572	34.71
BspanVH_lg2rpkm4.74	CANX	5	179125427	179158639	2	1.74851e-05	-0.0383847	0.0912211	-0.420788	0.67391	0.9999	0.828487	0.0724217	9.4777
BspanVH_lg2rpkm4.74	MGAT4B	5	179224597	179233952	6	5.24553e-05	0.107576	0.0555574	1.93631	0.0528302	0.959725	2.49657	0.609127	10.2325
BspanVH_lg2rpkm4.74	SQSTM1	5	179233387	179265077	7	6.11979e-05	0.096636	0.0549699	1.75798	0.078751	0.9999	2.49657	0.609127	10.2325
BspanVH_lg2rpkm4.74	TBC1D9B	5	179289070	179334856	6	5.24553e-05	0.0159572	0.0607628	0.262614	0.792848	0.9999	0.94296	0.19375	4.58929
BspanVH_lg2rpkm4.74	RNF130	5	179382473	179499109	1	8.74256e-06	0.00414286	0.129015	0.0321114	0.974383	0.9999	2.1858	0.134532	35.5136
BspanVH_lg2rpkm4.74	LYRM4	6	5108652	5261172	11	9.61681e-05	-0.0379006	0.0418394	-0.905857	0.365012	0.9999	0.967566	0.341585	2.74071
BspanVH_lg2rpkm4.74	CAP2	6	17393735	17558023	1	8.74256e-06	-0.16425	0.20647	-0.795514	0.426315	0.9999	0.337645	0.0208428	5.46971
BspanVH_lg2rpkm4.74	COX7A2	6	75947390	75953644	2	1.74851e-05	0.0801627	0.105787	0.757774	0.448587	0.9999	3.98661	0.553029	28.7382
BspanVH_lg2rpkm4.74	SNAP91	6	84262604	84419127	2	1.74851e-05	0.0683748	0.0912217	0.749545	0.453529	0.9999	4.21786	0.583523	30.4878
BspanVH_lg2rpkm4.74	SYNCRIP	6	86317501	86353043	1	8.74256e-06	0.211668	0.129003	1.6408	0.100838	0.9999	13.0195	0.808492	209.658
BspanVH_lg2rpkm4.74	EPHA7	6	93949739	94129300	19	0.000166109	-0.0458938	0.0229081	-2.00339	0.0451354	0.925743	0.531557	0.198502	1.42343
BspanVH_lg2rpkm4.74	FYN	6	111981534	112194655	11	9.61681e-05	0.0593586	0.037911	1.56574	0.11741	0.9999	2.85623	0.979852	8.32583
BspanVH_lg2rpkm4.74	FAM229B	6	112408673	112423993	7	6.11979e-05	0.0804619	0.0487603	1.65015	0.0989117	0.9999	2.0517	0.466672	9.02016
BspanVH_lg2rpkm4.74	SLC35F1	6	118228688	118638839	1	8.74256e-06	0.348732	0.206046	1.6925	0.0905512	0.9999	12.0253	0.748902	193.092
BspanVH_lg2rpkm4.74	TIAM2	6	155153830	155578857	18	0.000157366	-0.0138277	0.0311881	-0.443363	0.657503	0.9999	0.817899	0.348456	1.91978
BspanVH_lg2rpkm4.74	FAM20C	7	192968	300740	5	4.37128e-05	-0.0118429	0.0576944	-0.205269	0.837362	0.9999	0.336981	0.0359693	3.15704
BspanVH_lg2rpkm4.74	ADAP1	7	937536	1015235	7	6.11979e-05	0.0248504	0.0240091	1.03504	0.30065	0.9999	1.7009	0.502855	5.75325
BspanVH_lg2rpkm4.74	C7orf50	7	1036622	1177893	9	7.8683e-05	0.000848164	0.0531153	0.0159684	0.98726	0.9999	1.70119	0.565379	5.11875
BspanVH_lg2rpkm4.74	NUDT1	7	2281856	2290780	11	9.61681e-05	-0.0210509	0.0449642	-0.468171	0.639663	0.9999	1.35922	0.501492	3.68394
BspanVH_lg2rpkm4.74	NXPH1	7	8473584	8792593	10	8.74256e-05	0.00797091	0.0451225	0.176651	0.859783	0.9999	0.752634	0.204996	2.76327
BspanVH_lg2rpkm4.74	NDUFA4	7	10971579	10979813	3	2.62277e-05	0.0438992	0.031475	1.39474	0.163096	0.9999	9.90738	0.614715	159.678
BspanVH_lg2rpkm4.74	TSPAN13	7	16793350	16824161	9	7.8683e-05	-0.00730228	0.0431715	-0.169146	0.865682	0.9999	1.89184	0.653618	5.47574
BspanVH_lg2rpkm4.74	CHN2	7	29186199	29553944	5	4.37128e-05	0.00687328	0.0522334	0.131588	0.89531	0.9999	9.88185	0.613394	159.198
BspanVH_lg2rpkm4.74	AUTS2	7	69063904	70257885	10	8.74256e-05	0.0732843	0.0403752	1.81508	0.0695117	0.9999	1.42577	0.406526	5.00045
BspanVH_lg2rpkm4.74	MDH2	7	75677392	75695930	2	1.74851e-05	-0.00823595	0.122137	-0.0674322	0.946238	0.9999	NA	NA	NA
BspanVH_lg2rpkm4.74	SRRM3	7	75831215	75916605	4	3.49702e-05	0.0659341	0.0730872	0.902129	0.366989	0.9999	2.55655	0.363599	17.9758
BspanVH_lg2rpkm4.74	YWHAG	7	75956107	75988342	6	5.24553e-05	-0.0175621	0.0555598	-0.316094	0.751931	0.9999	0.890368	0.151943	5.21745
BspanVH_lg2rpkm4.74	GNAI1	7	79764139	79848725	4	3.49702e-05	-0.0863859	0.0700503	-1.2332	0.217502	0.9999	0.464628	0.0287567	7.5071
BspanVH_lg2rpkm4.74	SEMA3C	7	80371853	80551675	10	8.74256e-05	-0.0553674	0.0413816	-1.33797	0.180906	0.9999	0.58904	0.196833	1.76276
BspanVH_lg2rpkm4.74	GRM3	7	86273229	86494192	19	0.000166109	0.00964018	0.0311319	0.309656	0.756822	0.9999	1.0479	0.461033	2.38183
BspanVH_lg2rpkm4.74	LHFPL3	7	103969103	104549003	12	0.000104911	-0.00337683	0.0249493	-0.135348	0.892337	0.9999	1.39012	0.528372	3.65734
BspanVH_lg2rpkm4.74	LRRN3	7	110731061	110765509	25	0.000218564	0.0259161	0.0268377	0.965663	0.334213	0.9999	1.49097	0.737233	3.01533
BspanVH_lg2rpkm4.74	KCND2	7	119913721	120390387	16	0.000139881	0.00125921	0.0337606	0.0372981	0.970247	0.9999	1.65324	0.705599	3.8736
BspanVH_lg2rpkm4.74	CADPS2	7	121958477	122526813	10	8.74256e-05	-0.0616987	0.0486117	-1.26922	0.204364	0.9999	0.823827	0.231413	2.93281
BspanVH_lg2rpkm4.74	EXOC4	7	132937822	133750513	15	0.000131138	0.00633304	0.0320782	0.197425	0.843495	0.9999	2.05126	0.950803	4.4254
BspanVH_lg2rpkm4.74	AKR1B1	7	134127106	134143888	8	6.99405e-05	-0.055103	0.0427886	-1.2878	0.197817	0.9999	1.17601	0.0725646	19.059
BspanVH_lg2rpkm4.74	SMARCD3	7	150936058	150974231	2	1.74851e-05	-0.0597969	0.0912211	-0.655516	0.512135	0.9999	NA	NA	NA
BspanVH_lg2rpkm4.74	ACTR3B	7	152456833	152552464	1	8.74256e-06	-0.0824659	0.129005	-0.639246	0.522663	0.9999	NA	NA	NA
BspanVH_lg2rpkm4.74	DPP6	7	153584418	154685995	48	0.000419643	-0.00235102	0.0185299	-0.126877	0.899037	0.9999	1.05983	0.626292	1.79349
BspanVH_lg2rpkm4.74	PTPRN2	7	157331749	158380482	25	0.000218564	-0.0309116	0.0255555	-1.20959	0.226438	0.9999	0.508948	0.220199	1.17634
BspanVH_lg2rpkm4.74	KBTBD11	8	1922043	1955109	11	9.61681e-05	0.0421502	0.0371038	1.13601	0.255954	0.9999	2.09608	0.746362	5.88663
BspanVH_lg2rpkm4.74	MSRA	8	9911829	10286401	15	0.000131138	0.0200168	0.035257	0.56774	0.570212	0.9999	1.46902	0.606909	3.55576
BspanVH_lg2rpkm4.74	TUSC3	8	15397595	15624158	31	0.000271019	-0.0175899	0.0236894	-0.742523	0.457771	0.9999	0.848364	0.447927	1.60678
BspanVH_lg2rpkm4.74	CNOT7	8	17086739	17104387	11	9.61681e-05	-0.0436506	0.0423683	-1.03026	0.302886	0.9999	0.65403	0.162387	2.63417
BspanVH_lg2rpkm4.74	ASAH1	8	17913924	17942507	10	8.74256e-05	-0.0218322	0.0407987	-0.535121	0.592566	0.9999	0.485061	0.125479	1.87509
BspanVH_lg2rpkm4.74	PPP2R2A	8	25230074	26230195	95	0.000830543	-0.00710925	0.0139983	-0.507867	0.611547	0.9999	1.09784	0.756636	1.5929
BspanVH_lg2rpkm4.74	ST18	8	53023391	53322439	7	6.11979e-05	0.00300692	0.0510281	0.0589268	0.95301	0.9999	1.16602	0.342682	3.96757
BspanVH_lg2rpkm4.74	PMP2	8	82352563	82359719	20	0.000174851	0.0356493	0.0285015	1.25078	0.211013	0.9999	1.80232	0.794764	4.08722
BspanVH_lg2rpkm4.74	RALYL	8	85095452	85834078	6	5.24553e-05	-0.0237914	0.0526685	-0.451719	0.651472	0.9999	0.252998	0.0287134	2.22919
BspanVH_lg2rpkm4.74	OXR1	8	107282405	107764921	8	6.99405e-05	0.0310268	0.0223056	1.39099	0.164229	0.9999	1.66062	0.495225	5.56853
BspanVH_lg2rpkm4.74	ENY2	8	110346551	110358189	8	6.99405e-05	-0.0438528	0.045613	-0.96141	0.336346	0.9999	0.371795	0.075905	1.82111
BspanVH_lg2rpkm4.74	SYBU	8	110586404	110704020	3	2.62277e-05	-0.0809098	0.0744918	-1.08616	0.277409	0.9999	NA	NA	NA
BspanVH_lg2rpkm4.74	KCNV1	8	110979232	110988076	5	4.37128e-05	-0.0309228	0.0576985	-0.535938	0.592002	0.9999	0.73421	0.134356	4.0122
BspanVH_lg2rpkm4.74	TMEM65	8	125323158	125384940	1	8.74256e-06	0.0930501	0.0890835	1.04453	0.296242	0.9999	4.92246	0.305631	79.2805
BspanVH_lg2rpkm4.74	PLEC	8	144989320	145050913	11	9.61681e-05	0.00658067	0.0363614	0.180979	0.856384	0.9999	1.07774	0.343014	3.38622
BspanVH_lg2rpkm4.74	GRINA	8	145064225	145067583	9	7.8683e-05	0.0326554	0.041874	0.779848	0.43548	0.9999	1.71369	0.535178	5.48739
BspanVH_lg2rpkm4.74	SH3GL2	9	17578952	17797122	4	3.49702e-05	-0.0367946	0.0645039	-0.570424	0.56839	0.9999	1.11071	0.24418	5.05235
BspanVH_lg2rpkm4.74	RRAGA	9	19049371	19051021	5	4.37128e-05	0.0107474	0.0576941	0.186282	0.852224	0.9999	1.43596	0.308762	6.67826
BspanVH_lg2rpkm4.74	SLC24A2	9	19507449	19787017	6	5.24553e-05	-0.0263959	0.0532002	-0.496162	0.61978	0.9999	0.593804	0.124742	2.82665
BspanVH_lg2rpkm4.74	MSANTD3	9	103189494	103214016	12	0.000104911	0.0143529	0.0408063	0.351732	0.725039	0.9999	1.83983	0.714042	4.74056
BspanVH_lg2rpkm4.74	TMEFF1	9	103235519	103339918	11	9.61681e-05	0.00328242	0.0389493	0.0842742	0.932838	0.9999	1.81028	0.651545	5.02976
BspanVH_lg2rpkm4.74	TXN	9	113006091	113018920	39	0.00034096	-0.0248046	0.0137033	-1.81011	0.0702784	0.9999	0.702096	0.373722	1.319
BspanVH_lg2rpkm4.74	POLE3	9	116169517	116173029	1	8.74256e-06	-0.0427369	0.129006	-0.331277	0.740435	0.9999	1.29249	0.0790351	21.1367
BspanVH_lg2rpkm4.74	ABL1	9	133589267	133763062	6	5.24553e-05	-0.00373401	0.0526681	-0.0708971	0.94348	0.9999	1.64756	0.469854	5.77723
BspanVH_lg2rpkm4.74	RPL7A	9	136215068	136218280	9	7.8683e-05	-0.0314355	0.0671011	-0.46848	0.639442	0.9999	2.38975	0.6113	9.34227
BspanVH_lg2rpkm4.74	SURF1	9	136218665	136223361	9	7.8683e-05	-0.0314355	0.0671011	-0.46848	0.639442	0.9999	2.38975	0.6113	9.34227
BspanVH_lg2rpkm4.74	SURF2	9	136223420	136228040	9	7.8683e-05	-0.0314355	0.0671011	-0.46848	0.639442	0.9999	2.38975	0.6113	9.34227
BspanVH_lg2rpkm4.74	SURF4	9	136228339	136242970	10	8.74256e-05	-0.0419754	0.0660748	-0.635271	0.525252	0.9999	1.72821	0.471266	6.33763
BspanVH_lg2rpkm4.74	BRD3	9	136895445	136933655	10	8.74256e-05	0.148366	0.14771	1.00444	0.315168	0.9999	1.96756	0.57724	6.70658
BspanVH_lg2rpkm4.74	OLFM1	9	137967088	138013030	2	1.74851e-05	0.0856562	0.0912206	0.939	0.347731	0.9999	2.74606	0.136366	55.2985
BspanVH_lg2rpkm4.74	PFKP	10	3109711	3178997	13	0.000113653	-0.0426857	0.0357826	-1.19292	0.232901	0.9999	0.580457	0.201073	1.67566
BspanVH_lg2rpkm4.74	GAD2	10	26505235	26593491	12	0.000104911	0.0865127	0.0382249	2.26325	0.02362	0.678929	2.08794	0.749562	5.81606
BspanVH_lg2rpkm4.74	MAPK8	10	49514785	49643183	13	0.000113653	-0.0302408	0.0355237	-0.851286	0.394611	0.9999	1.35552	0.256862	7.15342
BspanVH_lg2rpkm4.74	CSTF2T	10	53455245	53459355	26	0.000227307	0.0101434	0.0255555	0.396916	0.691429	0.9999	1.02461	0.484711	2.16588
BspanVH_lg2rpkm4.74	ZNF365	10	64018915	64431771	13	0.000113653	-0.0392118	0.0357831	-1.09582	0.273158	0.9999	0.635938	0.220535	1.8338
BspanVH_lg2rpkm4.74	KAT6B	10	76586170	76792380	30	0.000262277	0.0366403	0.0231369	1.58363	0.113278	0.9999	1.58988	0.832275	3.03711
BspanVH_lg2rpkm4.74	TSPAN14	10	82214037	82282391	9	7.8683e-05	-0.0030157	0.0432888	-0.0696647	0.944461	0.9999	1.37889	0.410758	4.62884
BspanVH_lg2rpkm4.74	CYP26A1	10	94833231	94837641	13	0.000113653	0.00755595	0.0395861	0.190874	0.848625	0.9999	1.23276	0.426354	3.56442
BspanVH_lg2rpkm4.74	FBXW4	10	103370420	103454743	1	8.74256e-06	-0.40315	0.378738	-1.06446	0.287122	0.9999	NA	NA	NA
BspanVH_lg2rpkm4.74	TCF7L2	10	114710008	114927436	1	8.74256e-06	-0.0827133	0.151797	-0.544895	0.585826	0.9999	0.405388	0.0251015	6.54698
BspanVH_lg2rpkm4.74	MGMT	10	131265453	131565783	2	1.74851e-05	-0.0593257	0.0912211	-0.65035	0.515466	0.9999	NA	NA	NA
BspanVH_lg2rpkm4.74	EBF3	10	131633495	131762091	3	2.62277e-05	-0.0355404	0.0744826	-0.477163	0.633246	0.9999	0.584671	0.0566185	6.0376
BspanVH_lg2rpkm4.74	RIC8A	11	208529	215110	2	1.74851e-05	0.0444821	0.105796	0.420453	0.674155	0.9999	7.07473	0.437976	114.28
BspanVH_lg2rpkm4.74	PSMD13	11	236807	252984	2	1.74851e-05	0.0346075	0.0944897	0.366257	0.714173	0.9999	2.32909	0.318934	17.0087
BspanVH_lg2rpkm4.74	IFITM2	11	308106	309410	3	2.62277e-05	-0.025359	0.0818053	-0.309992	0.756567	0.9999	2.00696	0.26653	15.1124
BspanVH_lg2rpkm4.74	IFITM1	11	313990	315272	3	2.62277e-05	-0.0215296	0.0886816	-0.242774	0.80818	0.9999	2.00696	0.26653	15.1124
BspanVH_lg2rpkm4.74	IFITM3	11	319672	320914	3	2.62277e-05	-0.0215296	0.0886816	-0.242774	0.80818	0.9999	2.00696	0.26653	15.1124
BspanVH_lg2rpkm4.74	B4GALNT4	11	369794	382117	7	6.11979e-05	-0.0501861	0.0521659	-0.962048	0.336025	0.9999	0.240983	0.0277731	2.09097
BspanVH_lg2rpkm4.74	CD151	11	832951	838835	1	8.74256e-06	-0.0824259	0.129005	-0.638938	0.522863	0.9999	NA	NA	NA
BspanVH_lg2rpkm4.74	POLR2L	11	839720	842529	1	8.74256e-06	-0.0824259	0.129005	-0.638938	0.522863	0.9999	NA	NA	NA
BspanVH_lg2rpkm4.74	TSPAN4	11	842823	867116	1	8.74256e-06	-0.0824259	0.129005	-0.638938	0.522863	0.9999	NA	NA	NA
BspanVH_lg2rpkm4.74	BBOX1	11	27062508	27149354	11	9.61681e-05	0.00817764	0.0275731	0.29658	0.766787	0.9999	0.359421	0.105919	1.21965
BspanVH_lg2rpkm4.74	LRRC4C	11	40135750	41481186	37	0.000323475	0.0238662	0.0219552	1.08704	0.277019	0.9999	1.34529	0.734822	2.4629
BspanVH_lg2rpkm4.74	PICALM	11	85668213	85780923	570	0.00498326	-0.000922589	0.00542531	-0.170053	0.864969	0.9999	1.01669	0.87345	1.18341
BspanVH_lg2rpkm4.74	ACAT1	11	107992257	108018891	1	8.74256e-06	-0.0842847	0.129017	-0.653286	0.513572	0.9999	NA	NA	NA
BspanVH_lg2rpkm4.74	CADM1	11	115039950	115375241	12	0.000104911	-0.00339581	0.0365059	-0.093021	0.925887	0.9999	1.78934	0.659763	4.85288
BspanVH_lg2rpkm4.74	NTM	11	131240370	132206716	9	7.8683e-05	0.0596205	0.0430033	1.38642	0.16562	0.9999	2.61791	0.806082	8.50215
BspanVH_lg2rpkm4.74	OPCML	11	132284874	133402403	38	0.000332217	0.00166517	0.018183	0.0915781	0.927033	0.9999	1.16732	0.647094	2.10579
BspanVH_lg2rpkm4.74	B3GAT1	11	134248397	134281812	13	0.000113653	-0.0378857	0.0257792	-1.46963	0.141663	0.9999	0.591509	0.216476	1.61627
BspanVH_lg2rpkm4.74	IQSEC3	12	176048	287625	7	6.11979e-05	-0.0330193	0.0487619	-0.677154	0.498308	0.9999	0.765989	0.190557	3.07908
BspanVH_lg2rpkm4.74	WNK1	12	862088	1020618	1	8.74256e-06	-0.0428825	0.129012	-0.332392	0.739593	0.9999	1.23173	0.0753048	20.147
BspanVH_lg2rpkm4.74	STRAP	12	16035287	16056410	18	0.000157366	0.0243234	0.0320235	0.759548	0.447525	0.9999	1.09275	0.461441	2.58775
BspanVH_lg2rpkm4.74	SOX5	12	23685230	24715383	5	4.37128e-05	0.0351175	0.0565002	0.621546	0.53424	0.9999	2.43645	0.695897	8.5304
BspanVH_lg2rpkm4.74	MED21	12	27175454	27183606	21	0.000183594	0.0259904	0.0287663	0.903502	0.36626	0.9999	1.22455	0.509514	2.94303
BspanVH_lg2rpkm4.74	ACVR1B	12	52345450	52390863	2	1.74851e-05	-0.0795585	0.0866776	-0.917867	0.358689	0.9999	0.85268	0.053179	13.672
BspanVH_lg2rpkm4.74	NR4A1	12	52416615	52453291	3	2.62277e-05	0.0620448	0.0799106	0.776427	0.437497	0.9999	1.49673	0.298352	7.50861
BspanVH_lg2rpkm4.74	NTS	12	86268072	86276770	14	0.000122396	0.0916662	0.0364784	2.51289	0.0119748	0.532272	2.40012	0.880045	6.54578
BspanVH_lg2rpkm4.74	CHST11	12	104850691	105155792	16	0.000139881	-0.0223266	0.0409901	-0.544683	0.585971	0.9999	1.91442	0.626141	5.85329
BspanVH_lg2rpkm4.74	PWP1	12	108079589	108106257	28	0.000244792	-0.00533307	0.0256597	-0.207838	0.835355	0.9999	1.06653	0.550667	2.06565
BspanVH_lg2rpkm4.74	CORO1C	12	109038884	109125326	1	8.74256e-06	0.258699	0.206211	1.25454	0.209647	0.9999	7.12155	0.442299	114.666
BspanVH_lg2rpkm4.74	PEBP1	12	118573869	118583390	21	0.000183594	0.026547	0.025596	1.03715	0.299664	0.9999	1.41515	0.667617	2.99969
BspanVH_lg2rpkm4.74	RNF10	12	120972131	121015397	20	0.000174851	-0.00844263	0.0288569	-0.292569	0.769852	0.9999	1.10826	0.495801	2.47729
BspanVH_lg2rpkm4.74	MMP17	12	132312940	132336316	4	3.49702e-05	0.0658224	0.0645031	1.02045	0.307513	0.9999	0.509777	0.0468431	5.54774
BspanVH_lg2rpkm4.74	GALNT9	12	132680916	132905905	9	7.8683e-05	-0.0349008	0.0464832	-0.750827	0.452757	0.9999	1.00506	0.273739	3.69019
BspanVH_lg2rpkm4.74	PSPC1	13	20277008	20357159	110	0.000961681	0.00482833	0.0106887	0.451723	0.651469	0.9999	1.12424	0.794782	1.59026
BspanVH_lg2rpkm4.74	KBTBD6	13	41701708	41706936	1	8.74256e-06	-0.0824616	0.129006	-0.639206	0.522689	0.9999	NA	NA	NA
BspanVH_lg2rpkm4.74	AKAP11	13	42846288	42897403	1	8.74256e-06	-0.010185	0.0349371	-0.291524	0.770651	0.9999	0.711142	0.0429361	11.7785
BspanVH_lg2rpkm4.74	TRIM13	13	50571142	50592603	32	0.000279762	-0.0514075	0.0232335	-2.21264	0.0269225	0.726125	0.475563	0.228335	0.990473
BspanVH_lg2rpkm4.74	PCDH9	13	66876965	67804468	9	7.8683e-05	-0.0567615	0.0491156	-1.15567	0.247815	0.9999	0.433477	0.110097	1.7067
BspanVH_lg2rpkm4.74	KLHL1	13	70274724	70682625	25	0.000218564	-0.00650342	0.027031	-0.240591	0.809872	0.9999	0.913084	0.465295	1.79181
BspanVH_lg2rpkm4.74	DACH1	13	72012097	72441330	16	0.000139881	-0.035864	0.0238789	-1.50191	0.13312	0.9999	1.01932	0.391614	2.65318
BspanVH_lg2rpkm4.74	SPRY2	13	80910111	80915086	25	0.000218564	0.0380602	0.0247406	1.53837	0.123958	0.9999	1.95682	1.00509	3.80973
BspanVH_lg2rpkm4.74	CLDN10	13	96085852	96232010	12	0.000104911	-0.0327891	0.0386955	-0.847364	0.396793	0.9999	0.956869	0.345131	2.6529
BspanVH_lg2rpkm4.74	SOX1	13	112721912	112726020	4	3.49702e-05	-0.0496512	0.0645027	-0.769754	0.441446	0.9999	0.693689	0.124177	3.87515
BspanVH_lg2rpkm4.74	NOVA1	14	26915088	27066960	40	0.000349702	0.00661071	0.0205025	0.322434	0.747124	0.9999	0.871837	0.477337	1.59238
BspanVH_lg2rpkm4.74	SNX6	14	35030617	35099366	2	1.74851e-05	-0.112847	0.122108	-0.924161	0.355403	0.9999	NA	NA	NA
BspanVH_lg2rpkm4.74	CFL2	14	35179587	35184029	7	6.11979e-05	-0.0981384	0.0586429	-1.67349	0.0942304	0.9999	1.33135e+06	0	NA
BspanVH_lg2rpkm4.74	LRFN5	14	42076763	42373752	27	0.000236049	-0.0441645	0.0255459	-1.72883	0.0838397	0.9999	0.470252	0.21413	1.03272
BspanVH_lg2rpkm4.74	FKBP3	14	45584801	45604009	5	4.37128e-05	0.0375685	0.0576983	0.651119	0.51497	0.9999	2.86871	0.758209	10.8539
BspanVH_lg2rpkm4.74	PELI2	14	56585092	56768031	15	0.000131138	0.0795359	0.0334419	2.37833	0.0173912	0.62879	2.65339	1.14086	6.17123
BspanVH_lg2rpkm4.74	IFT43	14	76452095	76550416	3	2.62277e-05	0.0854431	0.0912205	0.936666	0.34893	0.9999	4.51906	0.544733	37.4897
BspanVH_lg2rpkm4.74	NRXN3	14	78870073	80334633	33	0.000288504	0.0545126	0.0220684	2.47016	0.0135051	0.567986	2.31455	1.28988	4.1532
BspanVH_lg2rpkm4.74	DIO2	14	80663867	80697397	13	0.000113653	-0.000553625	0.038282	-0.0144618	0.988462	0.9999	1.77619	0.686929	4.59268
BspanVH_lg2rpkm4.74	KLC1	14	104029298	104167888	10	8.74256e-05	0.242037	0.119821	2.01999	0.043384	0.908886	4.03703	1.27003	12.8324
BspanVH_lg2rpkm4.74	ZFYVE21	14	104182080	104200005	8	6.99405e-05	0.160034	0.13393	1.1949	0.232125	0.9999	2.50186	0.698508	8.96095
BspanVH_lg2rpkm4.74	NIPA1	15	23043278	23086843	530	0.00463356	0.0204445	0.00560803	3.64557	0.000266799	0.103925	1.27472	1.09185	1.48821
BspanVH_lg2rpkm4.74	NDN	15	23930553	23932450	3	2.62277e-05	0.00313645	0.0744826	0.0421098	0.966411	0.9999	0.765999	0.0642216	9.13639
BspanVH_lg2rpkm4.74	APBA2	15	29131167	29410516	6	5.24553e-05	0.120857	0.0570339	2.11904	0.0340867	0.8314	4.72631	1.46691	15.2279
BspanVH_lg2rpkm4.74	KLF13	15	31619082	31670102	12	0.000104911	0.0485782	0.0261611	1.85689	0.0633271	0.9999	2.77602	1.01985	7.55634
BspanVH_lg2rpkm4.74	SCG5	15	32933869	32989298	12	0.000104911	-0.0134966	0.0372436	-0.362387	0.717063	0.9999	0.999723	0.356398	2.8043
BspanVH_lg2rpkm4.74	EMC7	15	34376223	34394053	1	8.74256e-06	-0.0799806	0.129004	-0.619985	0.535267	0.9999	NA	NA	NA
BspanVH_lg2rpkm4.74	EMC4	15	34517244	34522352	1	8.74256e-06	-0.0799806	0.129004	-0.619985	0.535267	0.9999	NA	NA	NA
BspanVH_lg2rpkm4.74	SPRED1	15	38545051	38649450	3	2.62277e-05	-0.0116427	0.0744818	-0.156316	0.875784	0.9999	0.699423	0.0613894	7.96867
BspanVH_lg2rpkm4.74	EIF3J	15	44829265	44855001	2	1.74851e-05	-0.0589615	0.0912242	-0.646336	0.518061	0.9999	NA	NA	NA
BspanVH_lg2rpkm4.74	SHF	15	45459411	45493373	1	8.74256e-06	-0.0810016	0.129004	-0.627902	0.530068	0.9999	NA	NA	NA
BspanVH_lg2rpkm4.74	GATM	15	45653321	45670980	1	8.74256e-06	-0.0810016	0.129004	-0.627902	0.530068	0.9999	NA	NA	NA
BspanVH_lg2rpkm4.74	MYO5A	15	52599479	52821247	9	7.8683e-05	0.0596016	0.057637	1.03409	0.301096	0.9999	1.22334	0.320917	4.66342
BspanVH_lg2rpkm4.74	SH3GL3	15	84116090	84287493	4	3.49702e-05	-0.0145563	0.0645114	-0.225639	0.821482	0.9999	0.472109	0.0467877	4.76379
BspanVH_lg2rpkm4.74	SEC11A	15	85212767	85259691	1	8.74256e-06	-0.0388492	0.129004	-0.301147	0.763302	0.9999	1.33964	0.0819257	21.9057
BspanVH_lg2rpkm4.74	RGMA	15	93586635	93632443	272	0.00237798	-0.00523152	0.00765842	-0.683107	0.494539	0.9999	0.828345	0.660695	1.03854
BspanVH_lg2rpkm4.74	POLR3K	16	96978	103632	4	3.49702e-05	-0.0602539	0.0645037	-0.934116	0.350244	0.9999	0.329272	0.0359328	3.01729
BspanVH_lg2rpkm4.74	SNRNP25	16	103828	107669	4	3.49702e-05	-0.0602539	0.0645037	-0.934116	0.350244	0.9999	0.329272	0.0359328	3.01729
BspanVH_lg2rpkm4.74	MPG	16	127017	135850	3	2.62277e-05	0.0427337	0.074485	0.573722	0.566156	0.9999	2.24632	0.304973	16.5456
BspanVH_lg2rpkm4.74	LUC7L	16	238969	385566	4	3.49702e-05	-0.0366257	0.0645042	-0.567804	0.570168	0.9999	0.835287	0.148485	4.69882
BspanVH_lg2rpkm4.74	PDIA2	16	330605	337209	2	1.74851e-05	-0.0350183	0.0912213	-0.383883	0.701066	0.9999	0.847098	0.0738637	9.71486
BspanVH_lg2rpkm4.74	MRPL28	16	417383	420569	2	1.74851e-05	-0.0350183	0.0912213	-0.383883	0.701066	0.9999	0.847098	0.0738637	9.71486
BspanVH_lg2rpkm4.74	NME4	16	447191	450754	2	1.74851e-05	-0.0350183	0.0912213	-0.383883	0.701066	0.9999	0.847098	0.0738637	9.71486
BspanVH_lg2rpkm4.74	RAB11FIP3	16	475667	572481	5	4.37128e-05	-0.0209419	0.0645053	-0.324654	0.745443	0.9999	0.980961	0.168404	5.71416
BspanVH_lg2rpkm4.74	RAB40C	16	639356	679273	2	1.74851e-05	0.182531	0.122112	1.49478	0.134972	0.9999	5.47284	0.753759	39.7368
BspanVH_lg2rpkm4.74	METRN	16	765172	767480	7	6.11979e-05	-0.00380625	0.0549701	-0.0692422	0.944797	0.9999	1.25656	0.341722	4.62057
BspanVH_lg2rpkm4.74	HAGHL	16	777265	779715	7	6.11979e-05	-0.00380625	0.0549701	-0.0692422	0.944797	0.9999	1.25656	0.341722	4.62057
BspanVH_lg2rpkm4.74	GNG13	16	848040	850733	4	3.49702e-05	-0.0693193	0.0645034	-1.07466	0.282526	0.9999	NA	NA	NA
BspanVH_lg2rpkm4.74	MAPK8IP3	16	1756220	1820318	9	7.8683e-05	-0.0153366	0.0456814	-0.33573	0.737075	0.9999	1.78187	0.538764	5.89326
BspanVH_lg2rpkm4.74	NUBP2	16	1832932	1839192	6	5.24553e-05	-0.00193118	0.0558996	-0.0345472	0.972441	0.9999	2.39738	0.619096	9.28356
BspanVH_lg2rpkm4.74	FLYWCH2	16	2933195	2949383	44	0.000384673	-0.0149933	0.0195258	-0.767875	0.442562	0.9999	0.681992	0.390165	1.19209
BspanVH_lg2rpkm4.74	HCFC1R1	16	3072625	3074287	20	0.000174851	0.0207229	0.022602	0.916863	0.359214	0.9999	1.42608	0.686138	2.96398
BspanVH_lg2rpkm4.74	MGRN1	16	4674824	4740975	15	0.000131138	-0.0427591	0.0333122	-1.28359	0.199287	0.9999	0.277283	0.0786008	0.978183
BspanVH_lg2rpkm4.74	NUDT16L1	16	4743693	4745860	13	0.000113653	-0.043448	0.0357829	-1.21421	0.224667	0.9999	0.206382	0.0456169	0.933721
BspanVH_lg2rpkm4.74	RBFOX1	16	6069131	7763340	648	0.00566518	0.00571948	0.00496064	1.15297	0.248922	0.9999	1.0413	0.901472	1.20281
BspanVH_lg2rpkm4.74	ABAT	16	8768443	8878432	7	6.11979e-05	-0.0321896	0.0487603	-0.660161	0.509151	0.9999	1.12781	0.34902	3.64437
BspanVH_lg2rpkm4.74	CARHSP1	16	8946798	8962869	2	1.74851e-05	0.316388	0.0912168	3.46852	0.000523327	0.159885	25.9025	3.28444	204.278
BspanVH_lg2rpkm4.74	C16orf72	16	9185536	9213555	4	3.49702e-05	0.120057	0.0645042	1.86122	0.0627128	0.9999	1.51584	0.208739	11.0078
BspanVH_lg2rpkm4.74	NTAN1	16	15131709	15149936	17	0.000148623	0.0265269	0.0337371	0.786284	0.431701	0.9999	1.46054	0.559446	3.813
BspanVH_lg2rpkm4.74	MYH11	16	15796991	15950887	31	0.000271019	0.0435425	0.0201575	2.16011	0.0307639	0.773629	1.83492	0.960361	3.50592
BspanVH_lg2rpkm4.74	METTL9	16	21610855	21668792	238	0.00208073	0.00131154	0.00852303	0.153882	0.877703	0.9999	1.11467	0.883826	1.40581
BspanVH_lg2rpkm4.74	UQCRC2	16	21964608	21994668	69	0.000603236	0.0328928	0.0133607	2.46191	0.0138199	0.567986	1.79256	1.15945	2.77137
BspanVH_lg2rpkm4.74	ATXN2L	16	28834368	28848558	10	8.74256e-05	0.000409849	0.0369545	0.0110906	0.991151	0.9999	1.89005	0.73621	4.85224
BspanVH_lg2rpkm4.74	TUFM	16	28853731	28857729	10	8.74256e-05	0.000409849	0.0369545	0.0110906	0.991151	0.9999	1.89005	0.73621	4.85224
BspanVH_lg2rpkm4.74	SH2B1	16	28858009	28885534	10	8.74256e-05	0.000409849	0.0369545	0.0110906	0.991151	0.9999	1.89005	0.73621	4.85224
BspanVH_lg2rpkm4.74	KIF22	16	29802033	29816706	20	0.000174851	0.0567851	0.0232403	2.44339	0.01455	0.582382	1.87083	0.795548	4.39948
BspanVH_lg2rpkm4.74	MAZ	16	29817416	29822504	19	0.000166109	0.0613472	0.0236266	2.59653	0.00941698	0.482417	2.12601	0.885471	5.10455
BspanVH_lg2rpkm4.74	PRRT2	16	29823408	29827202	19	0.000166109	0.0613472	0.0236266	2.59653	0.00941698	0.482417	2.12601	0.885471	5.10455
BspanVH_lg2rpkm4.74	PAGR1	16	29827527	29833816	18	0.000157366	0.0662773	0.0240329	2.75777	0.00581968	0.380253	2.44702	0.99673	6.00755
BspanVH_lg2rpkm4.74	CDIPT	16	29869677	29874578	17	0.000148623	0.0701549	0.0244609	2.86804	0.00413025	0.324642	2.6185	1.01918	6.72751
BspanVH_lg2rpkm4.74	SEZ6L2	16	29882479	29910585	17	0.000148623	0.0701549	0.0244609	2.86804	0.00413025	0.324642	2.6185	1.01918	6.72751
BspanVH_lg2rpkm4.74	ASPHD1	16	29912146	29930953	16	0.000139881	0.070155	0.0244609	2.86804	0.00413018	0.324642	2.61853	1.0192	6.72759
BspanVH_lg2rpkm4.74	KCTD13	16	29917656	29937545	16	0.000139881	0.070155	0.0244609	2.86804	0.00413018	0.324642	2.61853	1.0192	6.72759
BspanVH_lg2rpkm4.74	TMEM219	16	29952205	29984373	17	0.000148623	0.0701549	0.0244609	2.86804	0.00413025	0.324642	2.6185	1.01918	6.72751
BspanVH_lg2rpkm4.74	HIRIP3	16	30003641	30007417	17	0.000148623	0.0701549	0.0244609	2.86804	0.00413025	0.324642	2.6185	1.01918	6.72751
BspanVH_lg2rpkm4.74	INO80E	16	30007530	30017112	17	0.000148623	0.0701549	0.0244609	2.86804	0.00413025	0.324642	2.6185	1.01918	6.72751
BspanVH_lg2rpkm4.74	DOC2A	16	30016834	30024843	17	0.000148623	0.0701549	0.0244609	2.86804	0.00413025	0.324642	2.6185	1.01918	6.72751
BspanVH_lg2rpkm4.74	ALDOA	16	30064410	30081741	17	0.000148623	0.0701549	0.0244609	2.86804	0.00413025	0.324642	2.6185	1.01918	6.72751
BspanVH_lg2rpkm4.74	PPP4C	16	30087349	30096695	17	0.000148623	0.0701549	0.0244609	2.86804	0.00413025	0.324642	2.6185	1.01918	6.72751
BspanVH_lg2rpkm4.74	YPEL3	16	30103634	30107537	17	0.000148623	0.0701549	0.0244609	2.86804	0.00413025	0.324642	2.6185	1.01918	6.72751
BspanVH_lg2rpkm4.74	MAPK3	16	30125425	30134630	17	0.000148623	0.0701549	0.0244609	2.86804	0.00413025	0.324642	2.6185	1.01918	6.72751
BspanVH_lg2rpkm4.74	CORO1A	16	30194730	30200397	10	8.74256e-05	0.147229	0.0407954	3.60896	0.000307422	0.103925	4.32833	1.17724	15.9138
BspanVH_lg2rpkm4.74	NUP93	16	56764016	56878861	22	0.000192336	0.0314064	0.027512	1.14155	0.25364	0.9999	1.87659	0.884121	3.98316
BspanVH_lg2rpkm4.74	FA2H	16	74746855	74808729	9	7.8683e-05	-0.040096	0.0445343	-0.900339	0.36794	0.9999	0.483785	0.121462	1.92693
BspanVH_lg2rpkm4.74	BCAR1	16	75262927	75301951	5	4.37128e-05	-0.0391973	0.0576936	-0.679405	0.496881	0.9999	0.307059	0.033715	2.79654
BspanVH_lg2rpkm4.74	CFDP1	16	75327607	75467387	16	0.000139881	-0.0505523	0.0346073	-1.46074	0.144087	0.9999	0.377843	0.133544	1.06905
BspanVH_lg2rpkm4.74	VAT1L	16	77822482	78014001	49	0.000428385	-0.0110195	0.018787	-0.586552	0.557505	0.9999	0.929211	0.555375	1.55468
BspanVH_lg2rpkm4.74	CMC2	16	81009698	81040502	4	3.49702e-05	0.0046086	0.0700634	0.0657775	0.947555	0.9999	2.67714	0.487868	14.6906
BspanVH_lg2rpkm4.74	CDH13	16	82660398	83830215	146	0.00127641	-0.00378593	0.0107308	-0.352809	0.724232	0.9999	0.99864	0.740216	1.34729
BspanVH_lg2rpkm4.74	HSBP1	16	83841507	83846607	17	0.000148623	-0.0485315	0.031405	-1.54534	0.122264	0.9999	0.511324	0.205546	1.27199
BspanVH_lg2rpkm4.74	NECAB2	16	84002236	84036379	25	0.000218564	-0.0208785	0.0266201	-0.784312	0.432857	0.9999	1.17754	0.589315	2.35291
BspanVH_lg2rpkm4.74	HSDL1	16	84155743	84178800	13	0.000113653	0.0518778	0.0357821	1.44983	0.147107	0.9999	1.30295	0.460859	3.68372
BspanVH_lg2rpkm4.74	WFDC1	16	84328400	84363450	24	0.000209821	-0.0133182	0.0271956	-0.489717	0.624334	0.9999	0.923638	0.432959	1.97041
BspanVH_lg2rpkm4.74	COTL1	16	84599203	84651669	3	2.62277e-05	-0.0999995	0.0834136	-1.19884	0.230591	0.9999	NA	NA	NA
BspanVH_lg2rpkm4.74	USP10	16	84733554	84813527	6	5.24553e-05	0.0709186	0.0539292	1.31503	0.188499	0.9999	3.34977	0.966755	11.6068
BspanVH_lg2rpkm4.74	KIAA0513	16	85061374	85127828	7	6.11979e-05	0.0685422	0.0487602	1.4057	0.159814	0.9999	2.21728	0.591276	8.31475
BspanVH_lg2rpkm4.74	SLC7A5	16	87863628	87903100	13	0.000113653	0.0449051	0.0366508	1.22521	0.220495	0.9999	1.64486	0.654527	4.13362
BspanVH_lg2rpkm4.74	CYBA	16	88709696	88717492	4	3.49702e-05	0.0645633	0.088833	0.726794	0.467352	0.9999	3.84469	0.63856	23.1485
BspanVH_lg2rpkm4.74	MVD	16	88718347	88729495	6	5.24553e-05	-0.000171281	0.0565871	-0.00302685	0.997585	0.9999	1.89334	0.450668	7.95427
BspanVH_lg2rpkm4.74	TRAPPC2L	16	88923505	88927591	3	2.62277e-05	-0.0772052	0.0912207	-0.846356	0.397354	0.9999	1.54285e+06	0	NA
BspanVH_lg2rpkm4.74	CDH15	16	89238162	89261900	29	0.000253534	-0.0133129	0.0199274	-0.668072	0.504088	0.9999	0.605596	0.292444	1.25408
BspanVH_lg2rpkm4.74	RPL13	16	89627064	89633237	11	9.61681e-05	-0.0289814	0.0449716	-0.644438	0.519291	0.9999	0.999244	0.195434	5.10908
BspanVH_lg2rpkm4.74	CPNE7	16	89642175	89663654	13	0.000113653	-0.0342054	0.0403363	-0.848004	0.396436	0.9999	0.999244	0.195434	5.10908
BspanVH_lg2rpkm4.74	CHMP1A	16	89710838	89724193	19	0.000166109	-0.00254599	0.0233778	-0.108907	0.913277	0.9999	1.29458	0.585546	2.86219
BspanVH_lg2rpkm4.74	TCF25	16	89939993	89977792	7	6.11979e-05	0.0563494	0.0487632	1.15557	0.247856	0.9999	2.95108	0.888479	9.802
BspanVH_lg2rpkm4.74	DBNDD1	16	90071278	90085937	6	5.24553e-05	-0.00692443	0.0468344	-0.147849	0.882462	0.9999	1.0207	0.217728	4.78505
BspanVH_lg2rpkm4.74	GLOD4	17	662548	685571	16	0.000139881	0.00301996	0.0323736	0.0932847	0.925677	0.9999	0.859804	0.343912	2.14957
BspanVH_lg2rpkm4.74	ABR	17	906757	1090616	36	0.000314732	0.0316321	0.0214777	1.47279	0.140807	0.9999	1.47306	0.826816	2.62443
BspanVH_lg2rpkm4.74	YWHAE	17	1247833	1303556	25	0.000218564	0.0224059	0.026273	0.852812	0.393763	0.9999	1.24795	0.594333	2.62038
BspanVH_lg2rpkm4.74	CRK	17	1324646	1359561	19	0.000166109	0.0101256	0.0295991	0.342092	0.732282	0.9999	1.06831	0.46775	2.43995
BspanVH_lg2rpkm4.74	TAX1BP3	17	3566186	3571973	10	8.74256e-05	-0.0160626	0.0387264	-0.414771	0.67831	0.9999	0.924305	0.29525	2.89362
BspanVH_lg2rpkm4.74	EMC6	17	3572089	3572962	10	8.74256e-05	-0.0160626	0.0387264	-0.414771	0.67831	0.9999	0.924305	0.29525	2.89362
BspanVH_lg2rpkm4.74	MINK1	17	4736634	4801356	5	4.37128e-05	-0.0425451	0.0522389	-0.814432	0.415397	0.9999	0.913881	0.159468	5.23728
BspanVH_lg2rpkm4.74	WSCD1	17	5972425	6027747	20	0.000174851	0.00850327	0.0295088	0.28816	0.773224	0.9999	1.29587	0.565165	2.97129
BspanVH_lg2rpkm4.74	STX8	17	9153787	9479275	7	6.11979e-05	0.00457389	0.029075	0.157313	0.874998	0.9999	1.748	0.494388	6.18038
BspanVH_lg2rpkm4.74	GAS7	17	9813925	10101868	5	4.37128e-05	0.0470684	0.0576957	0.815805	0.414612	0.9999	3.32552	0.945735	11.6937
BspanVH_lg2rpkm4.74	PMP22	17	15133095	15168644	98	0.000856771	0.0308321	0.0132169	2.33278	0.0196595	0.644826	1.54085	1.08177	2.19476
BspanVH_lg2rpkm4.74	ZNF207	17	30677156	30707975	8	6.99405e-05	0.0140076	0.0471533	0.297066	0.766416	0.9999	1.88662	0.634424	5.61035
BspanVH_lg2rpkm4.74	CDK5R1	17	30814104	30818271	11	9.61681e-05	0.00716868	0.0408771	0.175372	0.860788	0.9999	1.83864	0.738229	4.57932
BspanVH_lg2rpkm4.74	DUSP14	17	35849950	35873588	2	1.74851e-05	-0.0822637	0.0912202	-0.901814	0.367156	0.9999	NA	NA	NA
BspanVH_lg2rpkm4.74	ARHGAP23	17	36584719	36668628	2	1.74851e-05	0.277303	0.0912166	3.04005	0.00236538	0.297815	18.895	1.74595	204.485
BspanVH_lg2rpkm4.74	SRCIN1	17	36686258	36762183	1	8.74256e-06	0.0911423	0.129005	0.706501	0.479877	0.9999	5.19546	0.32058	84.2
BspanVH_lg2rpkm4.74	CISD3	17	36886509	36891858	1	8.74256e-06	0.0911423	0.129005	0.706501	0.479877	0.9999	5.19546	0.32058	84.2
BspanVH_lg2rpkm4.74	PCGF2	17	36890149	36904561	1	8.74256e-06	0.0911423	0.129005	0.706501	0.479877	0.9999	5.19546	0.32058	84.2
BspanVH_lg2rpkm4.74	PSMB3	17	36909001	36920478	1	8.74256e-06	0.0911423	0.129005	0.706501	0.479877	0.9999	5.19546	0.32058	84.2
BspanVH_lg2rpkm4.74	PIP4K2B	17	36921943	36956158	1	8.74256e-06	0.0911423	0.129005	0.706501	0.479877	0.9999	5.19546	0.32058	84.2
BspanVH_lg2rpkm4.74	RPL23	17	37006320	37010053	1	8.74256e-06	0.0911423	0.129005	0.706501	0.479877	0.9999	5.19546	0.32058	84.2
BspanVH_lg2rpkm4.74	LASP1	17	37026111	37078023	1	8.74256e-06	0.0911423	0.129005	0.706501	0.479877	0.9999	5.19546	0.32058	84.2
BspanVH_lg2rpkm4.74	CACNB1	17	37329708	37353956	1	8.74256e-06	0.0911423	0.129005	0.706501	0.479877	0.9999	5.19546	0.32058	84.2
BspanVH_lg2rpkm4.74	RPL19	17	37356535	37360980	1	8.74256e-06	0.0911423	0.129005	0.706501	0.479877	0.9999	5.19546	0.32058	84.2
BspanVH_lg2rpkm4.74	STAC2	17	37366788	37382040	1	8.74256e-06	0.0911423	0.129005	0.706501	0.479877	0.9999	5.19546	0.32058	84.2
BspanVH_lg2rpkm4.74	NEUROD2	17	37760020	37764175	1	8.74256e-06	0.0911423	0.129005	0.706501	0.479877	0.9999	5.19546	0.32058	84.2
BspanVH_lg2rpkm4.74	PPP1R1B	17	37783176	37792878	1	8.74256e-06	0.0911423	0.129005	0.706501	0.479877	0.9999	5.19546	0.32058	84.2
BspanVH_lg2rpkm4.74	TCAP	17	37821598	37822807	4	3.49702e-05	-0.0448477	0.0654758	-0.684951	0.493375	0.9999	0.886466	0.141265	5.56275
BspanVH_lg2rpkm4.74	PNMT	17	37824233	37826728	4	3.49702e-05	-0.0448477	0.0654758	-0.684951	0.493375	0.9999	0.886466	0.141265	5.56275
BspanVH_lg2rpkm4.74	MIEN1	17	37885408	37886788	2	1.74851e-05	0.0505935	0.0912233	0.554612	0.57916	0.9999	3.49702	0.469479	26.0484
BspanVH_lg2rpkm4.74	VPS25	17	40925453	40931617	15	0.000131138	-0.0198426	0.0327826	-0.60528	0.544993	0.9999	0.986409	0.405524	2.39937
BspanVH_lg2rpkm4.74	COA3	17	40949635	40950743	15	0.000131138	-0.0198426	0.0327826	-0.60528	0.544993	0.9999	0.986409	0.405524	2.39937
BspanVH_lg2rpkm4.74	BECN1	17	40962149	40976310	10	8.74256e-05	-0.0454417	0.042097	-1.07945	0.280386	0.9999	0.779182	0.260619	2.32955
BspanVH_lg2rpkm4.74	DCAKD	17	43100705	43138473	6	5.24553e-05	-0.042177	0.0555582	-0.759149	0.447763	0.9999	0.725454	0.195237	2.69561
BspanVH_lg2rpkm4.74	COX11	17	53029258	53046064	30	0.000262277	0.0115376	0.0212007	0.544209	0.586298	0.9999	1.60729	0.863819	2.99063
BspanVH_lg2rpkm4.74	TYMS	18	657603	673499	10	8.74256e-05	0.000170305	0.0387238	0.00439793	0.996491	0.9999	1.86047	0.645209	5.36469
BspanVH_lg2rpkm4.74	MYL12B	18	3262110	3278282	2	1.74851e-05	-0.0389697	0.0912242	-0.427186	0.669244	0.9999	0.810097	0.0712387	9.21209
BspanVH_lg2rpkm4.74	DLGAP1	18	3496029	4455266	13	0.000113653	0.0502061	0.0357829	1.40308	0.160594	0.9999	1.31498	0.464468	3.7229
BspanVH_lg2rpkm4.74	NOL4	18	31431063	31803515	1	8.74256e-06	0.298375	0.129006	2.31289	0.0207289	0.656869	23.756	1.47647	382.226
BspanVH_lg2rpkm4.74	DTNA	18	32073253	32471808	11	9.61681e-05	0.0358248	0.0380623	0.941214	0.346595	0.9999	1.27014	0.399869	4.03445
BspanVH_lg2rpkm4.74	DOK6	18	67068283	67516322	45	0.000393415	-0.0204416	0.0200838	-1.01782	0.308766	0.9999	0.592499	0.328621	1.06827
BspanVH_lg2rpkm4.74	CYB5A	18	71920526	71959251	14	0.000122396	0.0293257	0.0368363	0.79611	0.425968	0.9999	0.822305	0.286708	2.35845
BspanVH_lg2rpkm4.74	CNDP1	18	72201691	72252261	8	6.99405e-05	-0.0222521	0.0456118	-0.487858	0.62565	0.9999	0.682112	0.168539	2.76064
BspanVH_lg2rpkm4.74	TXNL4A	18	77732866	77793915	2	1.74851e-05	0.0441576	0.0912221	0.484067	0.628338	0.9999	1.96415	0.1254	30.7648
BspanVH_lg2rpkm4.74	C2CD4C	19	405442	409170	3	2.62277e-05	-0.0582083	0.0886817	-0.656374	0.511584	0.9999	0.806172	0.0707632	9.18433
BspanVH_lg2rpkm4.74	TPGS1	19	507496	519654	5	4.37128e-05	0.0123751	0.0635862	0.194619	0.845691	0.9999	1.86427	0.359583	9.6654
BspanVH_lg2rpkm4.74	CDC34	19	531732	542087	4	3.49702e-05	0.0162799	0.0730797	0.222769	0.823715	0.9999	1.77624	0.231118	13.6511
BspanVH_lg2rpkm4.74	MED16	19	867961	893218	9	7.8683e-05	-0.0608312	0.0483608	-1.25786	0.208442	0.9999	0.383361	0.0778604	1.88755
BspanVH_lg2rpkm4.74	R3HDM4	19	896502	913225	8	6.99405e-05	-0.0573668	0.0521647	-1.09973	0.271452	0.9999	0.466889	0.091598	2.37981
BspanVH_lg2rpkm4.74	APC2	19	1450147	1473243	6	5.24553e-05	-0.0819622	0.0856381	-0.957076	0.338529	0.9999	0.21644	0.0340609	1.37537
BspanVH_lg2rpkm4.74	C19orf25	19	1473199	1479228	6	5.24553e-05	-0.0819622	0.0856381	-0.957076	0.338529	0.9999	0.21644	0.0340609	1.37537
BspanVH_lg2rpkm4.74	SCAMP4	19	1905370	1926012	5	4.37128e-05	-0.0989104	0.0888236	-1.11356	0.265468	0.9999	0.53534	0.0822635	3.48379
BspanVH_lg2rpkm4.74	TIMM13	19	2425621	2427875	12	0.000104911	-0.1587	0.109377	-1.45094	0.146796	0.9999	0.409729	0.128256	1.30893
BspanVH_lg2rpkm4.74	LMNB2	19	2428162	2456966	12	0.000104911	-0.1587	0.109377	-1.45094	0.146796	0.9999	0.409729	0.128256	1.30893
BspanVH_lg2rpkm4.74	GNG7	19	2511217	2702746	5	4.37128e-05	-0.0544678	0.0635858	-0.856603	0.391664	0.9999	7.17274	0.418474	122.942
BspanVH_lg2rpkm4.74	SHD	19	4278597	4290720	10	8.74256e-05	0.0437833	0.0398279	1.09931	0.271632	0.9999	2.52785	0.845038	7.56181
BspanVH_lg2rpkm4.74	FSD1	19	4304590	4323843	10	8.74256e-05	0.0133411	0.042098	0.316906	0.751315	0.9999	2.01333	0.670749	6.04326
BspanVH_lg2rpkm4.74	SMARCA4	19	11071597	11172958	1	8.74256e-06	-0.0842513	0.129016	-0.65303	0.513737	0.9999	NA	NA	NA
BspanVH_lg2rpkm4.74	BLVRB	19	40953690	40971725	27	0.000236049	0.00426024	0.02369	0.179833	0.857284	0.9999	0.981213	0.481201	2.00078
BspanVH_lg2rpkm4.74	BCAM	19	45312315	45324678	16	0.000139881	-0.0451758	0.0322537	-1.40064	0.161322	0.9999	0.347329	0.113425	1.06359
BspanVH_lg2rpkm4.74	NAPA	19	47990890	48018515	6	5.24553e-05	0.0619185	0.05267	1.17559	0.239758	0.9999	3.08637	0.822338	11.5837
BspanVH_lg2rpkm4.74	EMP3	19	48828628	48833810	3	2.62277e-05	-0.0779183	0.074482	-1.04614	0.295498	0.9999	NA	NA	NA
BspanVH_lg2rpkm4.74	IGLON5	19	51815101	51834102	1	8.74256e-06	0.000721442	0.129005	0.00559233	0.995538	0.9999	2.06052	0.126867	33.4661
BspanVH_lg2rpkm4.74	ETFB	19	51848408	51869672	1	8.74256e-06	0.000721442	0.129005	0.00559233	0.995538	0.9999	2.06052	0.126867	33.4661
BspanVH_lg2rpkm4.74	PPP2R1A	19	52693054	52729678	13	0.000113653	-0.00408672	0.0341124	-0.119802	0.90464	0.9999	1.52895	0.550195	4.24884
BspanVH_lg2rpkm4.74	NDUFA3	19	54606159	54610281	2	1.74851e-05	-0.013831	0.0817427	-0.169202	0.865638	0.9999	2.30542	0.143256	37.1012
BspanVH_lg2rpkm4.74	TFPT	19	54610319	54619055	2	1.74851e-05	-0.013831	0.0817427	-0.169202	0.865638	0.9999	2.30542	0.143256	37.1012
BspanVH_lg2rpkm4.74	TTYH1	19	54926604	54947899	14	0.000122396	0.0103002	0.0360085	0.286051	0.774839	0.9999	1.21706	0.476825	3.10646
BspanVH_lg2rpkm4.74	LENG8	19	54960064	54973196	13	0.000113653	-0.0057145	0.0401094	-0.142473	0.886706	0.9999	1.03921	0.390332	2.76676
BspanVH_lg2rpkm4.74	PPP6R1	19	55741146	55770038	10	8.74256e-05	0.0379602	0.0467258	0.812402	0.416561	0.9999	1.46789	0.510112	4.224
BspanVH_lg2rpkm4.74	HSPBP1	19	55773590	55791751	10	8.74256e-05	0.0513475	0.0449644	1.14196	0.253471	0.9999	1.94092	0.670103	5.62178
BspanVH_lg2rpkm4.74	BRSK1	19	55793439	55823903	10	8.74256e-05	0.0942845	0.0427288	2.20658	0.0273434	0.729814	3.25868	1.10536	9.60683
BspanVH_lg2rpkm4.74	RPL28	19	55897299	55903451	5	4.37128e-05	-0.0290332	0.0576955	-0.503215	0.614813	0.9999	0.730325	0.13271	4.01909
BspanVH_lg2rpkm4.74	UBE2S	19	55912649	55919325	5	4.37128e-05	-0.0290332	0.0576955	-0.503215	0.614813	0.9999	0.730325	0.13271	4.01909
BspanVH_lg2rpkm4.74	ISOC2	19	55964345	55973049	28	0.000244792	-0.030757	0.0247052	-1.24496	0.213147	0.9999	0.799349	0.399679	1.59868
BspanVH_lg2rpkm4.74	NAT14	19	55996556	55998935	29	0.000253534	-0.0327385	0.0245302	-1.33462	0.182001	0.9999	0.749523	0.37816	1.48557
BspanVH_lg2rpkm4.74	EPN1	19	56186560	56207133	3	2.62277e-05	-0.0670266	0.0744827	-0.899895	0.368176	0.9999	NA	NA	NA
BspanVH_lg2rpkm4.74	PSMF1	20	1093905	1148426	1	8.74256e-06	-0.0803077	0.129004	-0.622519	0.533601	0.9999	NA	NA	NA
BspanVH_lg2rpkm4.74	TMX4	20	7961715	8000393	2	1.74851e-05	-0.0583054	0.0912238	-0.639147	0.522728	0.9999	NA	NA	NA
BspanVH_lg2rpkm4.74	ABHD12	20	25275378	25371618	2	1.74851e-05	-0.0792434	0.0912202	-0.868705	0.385008	0.9999	NA	NA	NA
BspanVH_lg2rpkm4.74	COMMD7	20	31290492	31331814	3	2.62277e-05	-0.0850414	0.0745134	-1.14129	0.253749	0.9999	NA	NA	NA
BspanVH_lg2rpkm4.74	MAPRE1	20	31407698	31438211	3	2.62277e-05	-0.0850414	0.0745134	-1.14129	0.253749	0.9999	NA	NA	NA
BspanVH_lg2rpkm4.74	B4GALT5	20	48249482	48330421	19	0.000166109	-0.0332658	0.0303124	-1.09743	0.272452	0.9999	0.793964	0.349145	1.80549
BspanVH_lg2rpkm4.74	ADNP	20	49506882	49547527	110	0.000961681	-0.0126849	0.0126577	-1.00215	0.316273	0.9999	0.830322	0.583076	1.18241
BspanVH_lg2rpkm4.74	RPS21	20	60962120	60963576	2	1.74851e-05	0.0058522	0.0912206	0.0641544	0.948847	0.9999	2.14587	0.285702	16.1173
BspanVH_lg2rpkm4.74	TCFL5	20	61472466	61493115	37	0.000323475	-0.00395423	0.0203292	-0.19451	0.845777	0.9999	1.31511	0.764019	2.26371
BspanVH_lg2rpkm4.74	PRPF6	20	62612430	62664453	4	3.49702e-05	0.0459421	0.0700488	0.655858	0.511915	0.9999	1.01175	0.150325	6.80947
BspanVH_lg2rpkm4.74	NCAM2	21	22370632	22912517	96	0.000839286	0.0148459	0.0130003	1.14196	0.253469	0.9999	1.25583	0.870697	1.81131
BspanVH_lg2rpkm4.74	APP	21	27252860	27543446	10	8.74256e-05	-0.0842976	0.0420962	-2.0025	0.0452311	0.925743	NA	NA	NA
BspanVH_lg2rpkm4.74	CCT8	21	30428647	30446010	31	0.000271019	-0.00279832	0.0239801	-0.116694	0.907103	0.9999	1.11931	0.59104	2.11974
BspanVH_lg2rpkm4.74	RCAN1	21	35888783	35987382	7	6.11979e-05	-0.00787563	0.0487607	-0.161516	0.871687	0.9999	1.69863	0.552195	5.22524
BspanVH_lg2rpkm4.74	CBS	21	44473300	44496472	7	6.11979e-05	-0.0396359	0.049761	-0.796525	0.425727	0.9999	0.987422	0.307996	3.16563
BspanVH_lg2rpkm4.74	AGPAT3	21	45285115	45407475	2	1.74851e-05	-0.0161381	0.0912202	-0.176913	0.859576	0.9999	1.71637	0.236295	12.4671
BspanVH_lg2rpkm4.74	PFKL	21	45719924	45747261	13	0.000113653	-0.0339554	0.0357821	-0.948948	0.342647	0.9999	0.907416	0.355287	2.31757
BspanVH_lg2rpkm4.74	SUMO3	21	46225531	46238044	6	5.24553e-05	0.0362285	0.048439	0.74792	0.454508	0.9999	2.31555	0.601298	8.91697
BspanVH_lg2rpkm4.74	PTTG1IP	21	46269499	46293818	7	6.11979e-05	-0.020805	0.0487626	-0.426658	0.669628	0.9999	0.790234	0.187506	3.33039
BspanVH_lg2rpkm4.74	ATP6V1E1	22	18074902	18111588	6	5.24553e-05	-0.00606541	0.0570345	-0.106346	0.915308	0.9999	1.35339	0.344722	5.31344
BspanVH_lg2rpkm4.74	PRODH	22	18900286	18924066	15	0.000131138	-0.0328259	0.0244981	-1.33994	0.180266	0.9999	0.60046	0.234579	1.53702
BspanVH_lg2rpkm4.74	DGCR2	22	19023794	19109967	2	1.74851e-05	-0.0380469	0.0343257	-1.10841	0.267685	0.9999	0.283602	0.0172875	4.65251
BspanVH_lg2rpkm4.74	SLC25A1	22	19163087	19166338	3	2.62277e-05	-0.0263641	0.0331725	-0.794757	0.426755	0.9999	0.871785	0.174405	4.35773
BspanVH_lg2rpkm4.74	MRPL40	22	19420035	19423596	1	8.74256e-06	-0.0338601	0.0348122	-0.972652	0.330726	0.9999	0.283602	0.0172875	4.65251
BspanVH_lg2rpkm4.74	CLDN5	22	19510546	19512860	1	8.74256e-06	-0.0338601	0.0348122	-0.972652	0.330726	0.9999	0.283602	0.0172875	4.65251
BspanVH_lg2rpkm4.74	COMT	22	19929262	19957498	1	8.74256e-06	-0.0338601	0.0348122	-0.972652	0.330726	0.9999	0.283602	0.0172875	4.65251
BspanVH_lg2rpkm4.74	ARVCF	22	19957401	20004309	2	1.74851e-05	-0.0343275	0.0346659	-0.990239	0.322057	0.9999	0.525229	0.0732604	3.76555
BspanVH_lg2rpkm4.74	RANBP1	22	20105023	20114706	1	8.74256e-06	-0.0338601	0.0348122	-0.972652	0.330726	0.9999	0.283602	0.0172875	4.65251
BspanVH_lg2rpkm4.74	RTN4R	22	20228937	20255816	1	8.74256e-06	-0.0338601	0.0348122	-0.972652	0.330726	0.9999	0.283602	0.0172875	4.65251
BspanVH_lg2rpkm4.74	DGCR6L	22	20301760	20307628	1	8.74256e-06	-0.0338601	0.0348122	-0.972652	0.330726	0.9999	0.283602	0.0172875	4.65251
BspanVH_lg2rpkm4.74	ZNF74	22	20748404	20762753	14	0.000122396	-0.00863671	0.0196972	-0.438474	0.661043	0.9999	0.819242	0.332509	2.01847
BspanVH_lg2rpkm4.74	PI4KA	22	21061978	21213100	16	0.000139881	-0.0100923	0.0196082	-0.514697	0.606765	0.9999	0.742504	0.314639	1.75221
BspanVH_lg2rpkm4.74	GNAZ	22	23412668	23467221	10	8.74256e-05	0.0118051	0.0489282	0.241275	0.809342	0.9999	2.27327	0.557128	9.27573
BspanVH_lg2rpkm4.74	BCR	22	23522551	23660224	16	0.000139881	-0.0053236	0.0247243	-0.215318	0.829519	0.9999	1.34144	0.5556	3.23879
BspanVH_lg2rpkm4.74	SMARCB1	22	24129149	24176705	1	8.74256e-06	-0.0465289	0.0347877	-1.33751	0.181056	0.9999	0.159619	0.00968282	2.63128
BspanVH_lg2rpkm4.74	SLC2A11	22	24199058	24227725	1	8.74256e-06	-0.0465289	0.0347877	-1.33751	0.181056	0.9999	0.159619	0.00968282	2.63128
BspanVH_lg2rpkm4.74	MIF	22	24236564	24237409	1	8.74256e-06	-0.0465289	0.0347877	-1.33751	0.181056	0.9999	0.159619	0.00968282	2.63128
BspanVH_lg2rpkm4.74	DDT	22	24313553	24322019	1	8.74256e-06	-0.0465289	0.0347877	-1.33751	0.181056	0.9999	0.159619	0.00968282	2.63128
BspanVH_lg2rpkm4.74	GSTT1	22	24376138	24384284	1	8.74256e-06	-0.0465289	0.0347877	-1.33751	0.181056	0.9999	0.159619	0.00968282	2.63128
BspanVH_lg2rpkm4.74	TTC28	22	28374001	29075853	6	5.24553e-05	-0.0952782	0.0653351	-1.4583	0.144757	0.9999	0.356661	0.0493626	2.57699
BspanVH_lg2rpkm4.74	TIMP3	22	33196801	33259028	8	6.99405e-05	-0.0436375	0.0293501	-1.48679	0.13707	0.9999	1.20037	0.320417	4.4969
BspanVH_lg2rpkm4.74	RBFOX2	22	36134782	36424585	32	0.000279762	-0.0300398	0.0217197	-1.38307	0.166645	0.9999	0.930837	0.484768	1.78736
BspanVH_lg2rpkm4.74	CERK	22	47080306	47134152	7	6.11979e-05	0.0415829	0.0453316	0.917305	0.358983	0.9999	2.16746	0.490922	9.56954
BspanVH_lg2rpkm4.74	PLXNB2	22	50713407	50746001	23	0.000201079	0.0122597	0.0269028	0.455703	0.648604	0.9999	0.93104	0.43119	2.01033
BspanVH_lg2rpkm4.74	ARHGEF9	23	62854847	63005426	7	6.11979e-05	-0.0187267	0.0487619	-0.384044	0.700946	0.9999	0.483985	0.0939411	2.49349
BspanVH_lg2rpkm4.74	TSPAN6	23	99883794	99891794	12	0.000104911	-0.010237	0.0372434	-0.274868	0.783417	0.9999	0.858144	0.280117	2.62894
BspanVH_lg2rpkm4.74	SLITRK2	23	144899346	144907360	4	3.49702e-05	0.128996	0.064503	1.99985	0.0455168	0.925743	5.09858	0.828541	31.375
BspanVH_lg2rpkm4.74	FAM3A	23	153733326	153744566	2	1.74851e-05	0.295291	0.0912181	3.23719	0.00120712	0.203608	22.3218	3.06481	162.575
BspanVH_lg2rpkm4.74	VBP1	23	154444700	154468098	11	9.61681e-05	0.0882042	0.0388994	2.2675	0.02336	0.677866	2.3593	0.743349	7.48812
BspanVH_lg2rpkm4.74	NA	#N/A	#N/A	#N/A	20867	0.182431	-0.00039878	0.000973691	-0.409555	0.682132	0.9999	0.989414	0.962055	1.01755
BspanVH_lg2rpkm4.74	NA	#N/A	#N/A	#N/A	20867	0.182431	-0.00039878	0.000973691	-0.409555	0.682132	0.9999	0.989414	0.962055	1.01755
BspanVHM_PreNat	NOC2L	1	879582	894679	7	6.11979e-05	0.0808006	0.0510335	1.58329	0.113356	0.9999	1.68475	0.409391	6.93319
BspanVHM_PreNat	B3GALT6	1	1167628	1170420	13	0.000113653	0.0361112	0.0401107	0.900288	0.367967	0.9999	1.92764	0.785472	4.73065
BspanVHM_PreNat	UBE2J2	1	1189291	1209234	28	0.000244792	0.047775	0.0271845	1.75744	0.0788435	0.9999	1.61846	0.847497	3.09076
BspanVHM_PreNat	ZNF362	1	33722173	33766320	1	8.74256e-06	-0.0778821	0.129005	-0.603715	0.546033	0.9999	NA	NA	NA
BspanVHM_PreNat	PHC2	1	33789223	33896615	1	8.74256e-06	-0.0778821	0.129005	-0.603715	0.546033	0.9999	NA	NA	NA
BspanVHM_PreNat	ZSWIM5	1	45482075	45672250	2	1.74851e-05	-0.0718488	0.073281	-0.980455	0.326862	0.9999	NA	NA	NA
BspanVHM_PreNat	AKR1A1	1	46016454	46035723	2	1.74851e-05	0.0784109	0.122124	0.642061	0.520834	0.9999	7.40786	0.458427	119.706
BspanVHM_PreNat	PIK3R3	1	46505811	46642160	13	0.000113653	0.0259367	0.0370644	0.699774	0.484069	0.9999	1.10458	0.405532	3.00863
BspanVHM_PreNat	BEND5	1	49193539	49242547	12	0.000104911	0.113404	0.0365029	3.10672	0.00189173	0.254784	3.94235	1.52896	10.1652
BspanVHM_PreNat	DAB1	1	57463578	59012446	14	0.000122396	-0.0247096	0.0356296	-0.693514	0.487987	0.9999	1.0348	0.412321	2.59704
BspanVHM_PreNat	NFIA	1	61542945	61928460	2	1.74851e-05	0.00349351	0.09122	0.0382976	0.96945	0.9999	1.3607	0.103162	17.9475
BspanVHM_PreNat	SLC44A5	1	75667815	76143610	9	7.8683e-05	0.0205124	0.0600847	0.341392	0.732808	0.9999	2.12759	0.520048	8.70429
BspanVHM_PreNat	POLR3C	1	145592604	145610884	45	0.000393415	-0.0181615	0.0192359	-0.944146	0.345095	0.9999	0.80299	0.462721	1.39348
BspanVHM_PreNat	BCL9	1	147013181	147098015	24	0.000209821	0.0465643	0.0246085	1.89221	0.0584635	0.990245	1.68709	0.84562	3.36591
BspanVHM_PreNat	YY1AP1	1	155629232	155755165	8	6.99405e-05	0.0198984	0.0303203	0.656273	0.511648	0.9999	2.20129	0.559352	8.663
BspanVHM_PreNat	DAP3	1	155658881	155708800	8	6.99405e-05	0.0198984	0.0303203	0.656273	0.511648	0.9999	2.20129	0.559352	8.663
BspanVHM_PreNat	RCOR3	1	211432707	211489725	17	0.000148623	-0.0220714	0.0312921	-0.705336	0.480601	0.9999	0.788432	0.327492	1.89814
BspanVHM_PreNat	ARID4B	1	235294497	235491532	1	8.74256e-06	0.190305	0.378521	0.502759	0.615134	0.9999	1.43781	0.0858294	24.0862
BspanVHM_PreNat	TBCE	1	235530727	235612280	1	8.74256e-06	-0.0941816	0.129018	-0.729988	0.465398	0.9999	NA	NA	NA
BspanVHM_PreNat	GNG4	1	235710984	235814054	6	5.24553e-05	-0.0285073	0.0822061	-0.346778	0.728758	0.9999	2.9259	0.519487	16.4795
BspanVHM_PreNat	NID1	1	236139131	236228481	8	6.99405e-05	-0.0993319	0.0558429	-1.77877	0.075277	0.9999	0.470594	0.0651898	3.39713
BspanVHM_PreNat	ZNF496	1	247463621	247495045	1	8.74256e-06	-0.0859331	0.129007	-0.666112	0.505339	0.9999	NA	NA	NA
BspanVHM_PreNat	MYT1L	2	1792884	2335045	1	8.74256e-06	-0.0757359	0.129006	-0.587075	0.557154	0.9999	NA	NA	NA
BspanVHM_PreNat	NBAS	2	15307031	15701472	12	0.000104911	0.0120861	0.0372443	0.324509	0.745552	0.9999	1.59547	0.584603	4.35428
BspanVHM_PreNat	LRPPRC	2	44113362	44223144	6	5.24553e-05	0.0733313	0.0526673	1.39235	0.163816	0.9999	1.68807	0.325072	8.76596
BspanVHM_PreNat	STARD7	2	96850602	96874573	10	8.74256e-05	-0.0510288	0.0462419	-1.10352	0.269802	0.9999	0.425897	0.105756	1.71516
BspanVHM_PreNat	SNRNP200	2	96940073	96971307	11	9.61681e-05	-0.0446141	0.04353	-1.0249	0.305409	0.9999	0.560636	0.164683	1.90859
BspanVHM_PreNat	NCK2	2	106361519	106510730	17	0.000148623	-0.0114751	0.0312909	-0.366724	0.713825	0.9999	0.757216	0.298171	1.92298
BspanVHM_PreNat	ST6GAL2	2	107418055	107503563	22	0.000192336	-0.00612117	0.0278953	-0.219433	0.826312	0.9999	0.969957	0.432146	2.17708
BspanVHM_PreNat	SH3RF3	2	109745996	110262207	863	0.00754483	0.00923207	0.00426747	2.16336	0.0305137	0.770751	1.0977	0.969351	1.24304
BspanVHM_PreNat	CLASP1	2	122095351	122407052	6	5.24553e-05	0.0724061	0.0558812	1.29571	0.195074	0.9999	2.24213	0.617787	8.13737
BspanVHM_PreNat	SMPD4	2	130908964	130940323	8	6.99405e-05	0.162328	0.0493365	3.29022	0.0010011	0.203608	3.07225	0.766064	12.3211
BspanVHM_PreNat	CCDC115	2	131095815	131099922	8	6.99405e-05	0.162328	0.0493365	3.29022	0.0010011	0.203608	3.07225	0.766064	12.3211
BspanVHM_PreNat	PRPF40A	2	153508106	153573975	22	0.000192336	-0.0317944	0.0275077	-1.15584	0.247748	0.9999	0.51007	0.211056	1.23271
BspanVHM_PreNat	ARL6IP6	2	153574406	153617767	20	0.000174851	-0.0458402	0.0288497	-1.58893	0.112076	0.9999	0.344138	0.126682	0.934866
BspanVHM_PreNat	BMPR2	2	203241049	203432474	15	0.000131138	0.129077	0.0842512	1.53205	0.12551	0.9999	2.50446	1.01104	6.20381
BspanVHM_PreNat	NYAP2	2	226265601	226595471	16	0.000139881	-0.00637016	0.032254	-0.1975	0.843436	0.9999	1.07857	0.456833	2.54648
BspanVHM_PreNat	DGKD	2	234263152	234380743	9	7.8683e-05	0.0313421	0.0270076	1.16049	0.245848	0.9999	1.89392	0.617641	5.80745
BspanVHM_PreNat	CHL1	3	238278	451097	38	0.000332217	-0.00468517	0.0209637	-0.22349	0.823154	0.9999	0.983512	0.561299	1.72332
BspanVHM_PreNat	SETMAR	3	4344987	4358949	12	0.000104911	-0.0285827	0.0353651	-0.808218	0.418965	0.9999	0.722414	0.233609	2.234
BspanVHM_PreNat	RAF1	3	12625099	12705700	1	8.74256e-06	0.166795	0.206122	0.809207	0.418396	0.9999	4.28696	0.266962	68.8415
BspanVHM_PreNat	OSBPL10	3	31699402	32023342	7	6.11979e-05	0.083075	0.051032	1.6279	0.103546	0.9999	4.07815	1.18198	14.0708
BspanVHM_PreNat	ROBO2	3	75986644	77699114	26	0.000227307	-0.0258395	0.0264566	-0.976675	0.32873	0.9999	0.690472	0.313288	1.52177
BspanVHM_PreNat	ROBO1	3	78646387	79817059	11	9.61681e-05	-0.0247547	0.0355211	-0.696902	0.485864	0.9999	0.789927	0.260085	2.39916
BspanVHM_PreNat	ST6GAL1	3	186648314	186796341	85	0.000743117	0.000913246	0.0141073	0.0647358	0.948384	0.9999	0.898216	0.600282	1.34402
BspanVHM_PreNat	MASP1	3	186933872	187009810	7	6.11979e-05	0.104585	0.0487606	2.14488	0.0319628	0.796551	3.39118	0.869839	13.2209
BspanVHM_PreNat	UBXN7	3	196080368	196159345	4	3.49702e-05	0.00457543	0.0645036	0.0709329	0.943451	0.9999	1.05432	0.165162	6.73029
BspanVHM_PreNat	FYTTD1	3	197476423	197511317	3	2.62277e-05	-0.0653895	0.0744818	-0.877926	0.379984	0.9999	5.64807e-114	0	NA
BspanVHM_PreNat	IQCG	3	197615945	197686886	5	4.37128e-05	-0.0801517	0.0576931	-1.38928	0.164749	0.9999	NA	NA	NA
BspanVHM_PreNat	RPL35A	3	197677051	197682721	3	2.62277e-05	-0.0801868	0.0744808	-1.07661	0.281654	0.9999	NA	NA	NA
BspanVHM_PreNat	RGS12	4	3294754	3441640	5	4.37128e-05	-0.008644	0.0522612	-0.1654	0.868629	0.9999	2.50889	0.574714	10.9525
BspanVHM_PreNat	STK32B	4	5053526	5502725	52	0.000454613	-0.0337341	0.0176397	-1.9124	0.0558254	0.972581	0.547087	0.318378	0.940088
BspanVHM_PreNat	PAICS	4	57301914	57327534	1	8.74256e-06	0.0440506	0.129019	0.341428	0.732781	0.9999	3.22187	0.198183	52.3781
BspanVHM_PreNat	SRP72	4	57333761	57369847	1	8.74256e-06	0.0440506	0.129019	0.341428	0.732781	0.9999	3.22187	0.198183	52.3781
BspanVHM_PreNat	ARL9	4	57371374	57390058	1	8.74256e-06	0.0440506	0.129019	0.341428	0.732781	0.9999	3.22187	0.198183	52.3781
BspanVHM_PreNat	YTHDC1	4	69176104	69215824	1	8.74256e-06	-0.0799354	0.129006	-0.619624	0.535506	0.9999	NA	NA	NA
BspanVHM_PreNat	ANKRD17	4	73940501	74124502	2	1.74851e-05	0.10634	0.0912203	1.16575	0.243717	0.9999	5.57554	0.728958	42.6454
BspanVHM_PreNat	GPRIN3	4	90165428	90229161	4	3.49702e-05	0.01128	0.0587985	0.191842	0.847866	0.9999	1.75177	0.244242	12.5642
BspanVHM_PreNat	GRID2	4	93225549	94693649	14	0.000122396	0.0122598	0.0356239	0.344147	0.730736	0.9999	1.46858	0.593955	3.63112
BspanVHM_PreNat	TRIM2	4	154074269	154260474	9	7.8683e-05	0.0568941	0.0474953	1.19789	0.23096	0.9999	1.96905	0.697259	5.56055
BspanVHM_PreNat	FNIP2	4	159690181	159827954	8	6.99405e-05	0.0339221	0.047457	0.714797	0.474735	0.9999	0.933731	0.252379	3.45455
BspanVHM_PreNat	FSTL5	4	162305043	163085186	14	0.000122396	-0.0524197	0.0394732	-1.32798	0.184184	0.9999	0.592972	0.213796	1.64463
BspanVHM_PreNat	CASP3	4	185548849	185570629	3	2.62277e-05	-0.0659667	0.0744886	-0.885594	0.375836	0.9999	2.56646e-153	0	NA
BspanVHM_PreNat	BRD9	5	863849	892939	3	2.62277e-05	-0.0117191	0.0744835	-0.157338	0.874979	0.9999	0.693723	0.0614584	7.83052
BspanVHM_PreNat	WDR70	5	37379411	37752774	5	4.37128e-05	-0.00936363	0.0564966	-0.165738	0.868363	0.9999	2.25249	0.305738	16.595
BspanVHM_PreNat	SMIM15	5	60453535	60458302	2	1.74851e-05	0.18073	0.0982683	1.83915	0.0658935	0.9999	8.80072	1.22314	63.323
BspanVHM_PreNat	ZSWIM6	5	60628099	60841999	14	0.000122396	0.088464	0.0364787	2.42509	0.0153048	0.602864	2.40822	1.01031	5.74036
BspanVHM_PreNat	RNF180	5	63461670	63668696	15	0.000131138	0.0375904	0.0357841	1.05048	0.293498	0.9999	1.76076	0.730286	4.2453
BspanVHM_PreNat	NREP	5	111064999	111312628	12	0.000104911	0.00237139	0.0398019	0.0595799	0.95249	0.9999	1.18175	0.414746	3.36719
BspanVHM_PreNat	CCDC112	5	114602884	114632458	12	0.000104911	0.00287433	0.0373582	0.0769396	0.938672	0.9999	1.54633	0.576808	4.14547
BspanVHM_PreNat	SNCAIP	5	121647819	121799794	3	2.62277e-05	0.0566943	0.0660121	0.858847	0.390425	0.9999	2.71061	0.543685	13.5141
BspanVHM_PreNat	PCDHGC4	5	140864740	140892548	15	0.000131138	0.0790692	0.0333216	2.37291	0.0176485	0.62879	2.42419	0.942695	6.23395
BspanVHM_PreNat	GRIA1	5	152869174	153193429	25	0.000218564	-0.0196162	0.0209946	-0.934349	0.350124	0.9999	1.06037	0.548775	2.04891
BspanVHM_PreNat	HNRNPH1	5	179041178	179051670	1	8.74256e-06	0.00150821	0.129007	0.011691	0.990672	0.9999	2.13702	0.131572	34.71
BspanVHM_PreNat	MAML1	5	179159850	179223512	4	3.49702e-05	0.0760609	0.064505	1.17915	0.23834	0.9999	2.55739	0.461242	14.1796
BspanVHM_PreNat	EXOC2	6	485137	693141	5	4.37128e-05	-0.0754085	0.0522388	-1.44353	0.14887	0.9999	NA	NA	NA
BspanVHM_PreNat	KHDRBS2	6	62389864	62996100	6	5.24553e-05	-0.0158859	0.0555728	-0.285858	0.774987	0.9999	1.28893	0.348959	4.76083
BspanVHM_PreNat	SENP6	6	76311621	76427994	8	6.99405e-05	0.112123	0.0422666	2.65275	0.00798401	0.452463	2.99235	0.837929	10.6861
BspanVHM_PreNat	SYNCRIP	6	86317501	86353043	1	8.74256e-06	0.211668	0.129003	1.6408	0.100838	0.9999	13.0195	0.808492	209.658
BspanVHM_PreNat	EPHA7	6	93949739	94129300	19	0.000166109	-0.0458938	0.0229081	-2.00339	0.0451354	0.925743	0.531557	0.198502	1.42343
BspanVHM_PreNat	GRIK2	6	101846668	102517958	8	6.99405e-05	-0.01718	0.0576046	-0.29824	0.76552	0.9999	1.20285	0.357743	4.04437
BspanVHM_PreNat	FYN	6	111981534	112194655	11	9.61681e-05	0.0593586	0.037911	1.56574	0.11741	0.9999	2.85623	0.979852	8.32583
BspanVHM_PreNat	SLC35F1	6	118228688	118638839	1	8.74256e-06	0.348732	0.206046	1.6925	0.0905512	0.9999	12.0253	0.748902	193.092
BspanVHM_PreNat	SCAF8	6	155054511	155155194	18	0.000157366	-0.00982662	0.0306487	-0.320621	0.748498	0.9999	0.829218	0.339886	2.02304
BspanVHM_PreNat	TIAM2	6	155153830	155578857	18	0.000157366	-0.0138277	0.0311881	-0.443363	0.657503	0.9999	0.817899	0.348456	1.91978
BspanVHM_PreNat	FAM20C	7	192968	300740	5	4.37128e-05	-0.0118429	0.0576944	-0.205269	0.837362	0.9999	0.336981	0.0359693	3.15704
BspanVHM_PreNat	NUDT1	7	2281856	2290780	11	9.61681e-05	-0.0210509	0.0449642	-0.468171	0.639663	0.9999	1.35922	0.501492	3.68394
BspanVHM_PreNat	EIF3B	7	2394473	2420377	1	8.74256e-06	-0.385378	0.378514	-1.01813	0.308615	0.9999	NA	NA	NA
BspanVHM_PreNat	PHF14	7	11013498	11147376	8	6.99405e-05	0.0245206	0.0283528	0.864838	0.387128	0.9999	0.521516	0.10054	2.70518
BspanVHM_PreNat	TSPAN13	7	16793350	16824161	9	7.8683e-05	-0.00730228	0.0431715	-0.169146	0.865682	0.9999	1.89184	0.653618	5.47574
BspanVHM_PreNat	HDAC9	7	18126571	19036992	8	6.99405e-05	-0.0666372	0.048365	-1.3778	0.168266	0.9999	7.66467	0.478213	122.847
BspanVHM_PreNat	CPVL	7	29035246	29234892	1	8.74256e-06	-0.0773178	0.129006	-0.599336	0.548949	0.9999	NA	NA	NA
BspanVHM_PreNat	NT5C3A	7	33053724	33102409	2	1.74851e-05	0.140133	0.0912285	1.53606	0.124523	0.9999	6.99101	0.949767	51.4592
BspanVHM_PreNat	RP9	7	33134409	33149002	2	1.74851e-05	0.140133	0.0912285	1.53606	0.124523	0.9999	6.99101	0.949767	51.4592
BspanVHM_PreNat	RABGEF1	7	66093867	66276448	1	8.74256e-06	0.195416	0.378637	0.516104	0.605782	0.9999	1.47641	0.0880082	24.7681
BspanVHM_PreNat	AUTS2	7	69063904	70257885	10	8.74256e-05	0.0732843	0.0403752	1.81508	0.0695117	0.9999	1.42577	0.406526	5.00045
BspanVHM_PreNat	POR	7	75544419	75616173	4	3.49702e-05	-0.0377985	0.0730884	-0.517162	0.605043	0.9999	2.19856e-138	0	NA
BspanVHM_PreNat	GNAI1	7	79764139	79848725	4	3.49702e-05	-0.0863859	0.0700503	-1.2332	0.217502	0.9999	0.464628	0.0287567	7.5071
BspanVHM_PreNat	SEMA3C	7	80371853	80551675	10	8.74256e-05	-0.0553674	0.0413816	-1.33797	0.180906	0.9999	0.58904	0.196833	1.76276
BspanVHM_PreNat	SEMA3A	7	83587658	83824217	27	0.000236049	0.0268888	0.0178628	1.5053	0.132247	0.9999	1.25282	0.620194	2.53073
BspanVHM_PreNat	EXOC4	7	132937822	133750513	15	0.000131138	0.00633304	0.0320782	0.197425	0.843495	0.9999	2.05126	0.950803	4.4254
BspanVHM_PreNat	AGPAT5	8	6565877	6619021	10	8.74256e-05	-0.0546001	0.0407964	-1.33836	0.18078	0.9999	0.533237	0.165269	1.72048
BspanVHM_PreNat	MFHAS1	8	8641998	8751131	25	0.000218564	0.00742468	0.0258189	0.287567	0.773678	0.9999	1.11258	0.527822	2.34519
BspanVHM_PreNat	TNKS	8	9413444	9639856	20	0.000174851	0.00966861	0.0219701	0.44008	0.659879	0.9999	0.857044	0.343084	2.14094
BspanVHM_PreNat	MSRA	8	9911829	10286401	15	0.000131138	0.0200168	0.035257	0.56774	0.570212	0.9999	1.46902	0.606909	3.55576
BspanVHM_PreNat	TUSC3	8	15397595	15624158	31	0.000271019	-0.0175899	0.0236894	-0.742523	0.457771	0.9999	0.848364	0.447927	1.60678
BspanVHM_PreNat	CNOT7	8	17086739	17104387	11	9.61681e-05	-0.0436506	0.0423683	-1.03026	0.302886	0.9999	0.65403	0.162387	2.63417
BspanVHM_PreNat	PCM1	8	17780365	17887457	13	0.000113653	-0.020168	0.0361705	-0.55758	0.577131	0.9999	0.887901	0.335827	2.34755
BspanVHM_PreNat	INTS10	8	19674917	19709586	11	9.61681e-05	-0.0146152	0.0432487	-0.337935	0.735412	0.9999	0.839634	0.285031	2.47336
BspanVHM_PreNat	ST18	8	53023391	53322439	7	6.11979e-05	0.00300692	0.0510281	0.0589268	0.95301	0.9999	1.16602	0.342682	3.96757
BspanVHM_PreNat	FABP5	8	82192717	82197012	19	0.000166109	0.0287914	0.0292235	0.985214	0.324519	0.9999	1.59285	0.6846	3.70606
BspanVHM_PreNat	NUDCD1	8	110253147	110346350	10	8.74256e-05	-0.00999678	0.0413773	-0.241601	0.809089	0.9999	0.652193	0.187631	2.26698
BspanVHM_PreNat	ZC3H3	8	144519824	144623620	4	3.49702e-05	-0.0069238	0.0645064	-0.107335	0.914523	0.9999	0.471362	0.0459831	4.83183
BspanVHM_PreNat	VLDLR	9	2621792	2654485	7	6.11979e-05	0.142442	0.0453176	3.14319	0.00167117	0.247961	4.80595	1.11987	20.6249
BspanVHM_PreNat	PLGRKT	9	5357966	5630071	14	0.000122396	-0.0488495	0.0255241	-1.91386	0.0556383	0.971131	0.258779	0.0774795	0.864312
BspanVHM_PreNat	PTPRD	9	8314245	10612723	388	0.00339211	-0.00342783	0.00634655	-0.540109	0.589122	0.9999	0.946442	0.786238	1.13929
BspanVHM_PreNat	C9orf72	9	27546542	27573864	6	5.24553e-05	0.00640611	0.0506427	0.126496	0.899339	0.9999	2.05057	0.522446	8.04841
BspanVHM_PreNat	NR4A3	9	102584136	102629173	16	0.000139881	-0.0143308	0.0242813	-0.5902	0.555057	0.9999	1.1124	0.357408	3.46222
BspanVHM_PreNat	TEX10	9	103064356	103115259	26	0.000227307	0.0227496	0.0270004	0.842567	0.39947	0.9999	1.7445	0.904807	3.36345
BspanVHM_PreNat	MSANTD3	9	103189494	103214016	12	0.000104911	0.0143529	0.0408063	0.351732	0.725039	0.9999	1.83983	0.714042	4.74056
BspanVHM_PreNat	TMEFF1	9	103235519	103339918	11	9.61681e-05	0.00328242	0.0389493	0.0842742	0.932838	0.9999	1.81028	0.651545	5.02976
BspanVHM_PreNat	POLE3	9	116169517	116173029	1	8.74256e-06	-0.0427369	0.129006	-0.331277	0.740435	0.9999	1.29249	0.0790351	21.1367
BspanVHM_PreNat	RALGPS1	9	129677052	129985445	4	3.49702e-05	-0.0547563	0.070057	-0.781596	0.434452	0.9999	0.559908	0.0545383	5.74819
BspanVHM_PreNat	ABL1	9	133589267	133763062	6	5.24553e-05	-0.00373401	0.0526681	-0.0708971	0.94348	0.9999	1.64756	0.469854	5.77723
BspanVHM_PreNat	MED22	9	136207754	136214972	9	7.8683e-05	-0.0314355	0.0671011	-0.46848	0.639442	0.9999	2.38975	0.6113	9.34227
BspanVHM_PreNat	RPL7A	9	136215068	136218280	9	7.8683e-05	-0.0314355	0.0671011	-0.46848	0.639442	0.9999	2.38975	0.6113	9.34227
BspanVHM_PreNat	REXO4	9	136271185	136283164	8	6.99405e-05	-0.0387313	0.0958475	-0.404093	0.686144	0.9999	1.28007	0.318702	5.14144
BspanVHM_PreNat	CACFD1	9	136325086	136335909	10	8.74256e-05	-0.037764	0.0660793	-0.571496	0.567664	0.9999	0.987964	0.300539	3.24774
BspanVHM_PreNat	VAV2	9	136627015	136857446	12	0.000104911	0.0389105	0.130486	0.298197	0.765553	0.9999	1.28746	0.428705	3.86642
BspanVHM_PreNat	BRD3	9	136895445	136933655	10	8.74256e-05	0.148366	0.14771	1.00444	0.315168	0.9999	1.96756	0.57724	6.70658
BspanVHM_PreNat	WDR5	9	137001209	137025094	13	0.000113653	0.062607	0.0668431	0.936626	0.348951	0.9999	1.81495	0.607651	5.42092
BspanVHM_PreNat	DIP2C	10	320129	735608	11	9.61681e-05	0.0111599	0.0380556	0.293252	0.76933	0.9999	1.56187	0.557456	4.37602
BspanVHM_PreNat	AKR1C1	10	4934795	5020158	19	0.000166109	-0.0240944	0.0229214	-1.05117	0.293179	0.9999	0.535839	0.213524	1.34469
BspanVHM_PreNat	AKR1C2	10	5029967	5060225	19	0.000166109	-0.0240944	0.0229214	-1.05117	0.293179	0.9999	0.535839	0.213524	1.34469
BspanVHM_PreNat	ZNF33B	10	43084554	43133992	4	3.49702e-05	0.0245752	0.0645064	0.380973	0.703223	0.9999	2.10249	0.413993	10.6777
BspanVHM_PreNat	MAPK8	10	49514785	49643183	13	0.000113653	-0.0302408	0.0355237	-0.851286	0.394611	0.9999	1.35552	0.256862	7.15342
BspanVHM_PreNat	CSTF2T	10	53455245	53459355	26	0.000227307	0.0101434	0.0255555	0.396916	0.691429	0.9999	1.02461	0.484711	2.16588
BspanVHM_PreNat	KAT6B	10	76586170	76792380	30	0.000262277	0.0366403	0.0231369	1.58363	0.113278	0.9999	1.58988	0.832275	3.03711
BspanVHM_PreNat	TSPAN14	10	82214037	82282391	9	7.8683e-05	-0.0030157	0.0432888	-0.0696647	0.944461	0.9999	1.37889	0.410758	4.62884
BspanVHM_PreNat	PTEN	10	89623194	89728532	23	0.000201079	0.00951574	0.0205779	0.462424	0.643777	0.9999	0.469429	0.198528	1.10998
BspanVHM_PreNat	EXOC6	10	94590934	94819251	50	0.000437128	-0.0106626	0.0208858	-0.510522	0.609686	0.9999	0.808792	0.48451	1.35012
BspanVHM_PreNat	CYP26A1	10	94833231	94837641	13	0.000113653	0.00755595	0.0395861	0.190874	0.848625	0.9999	1.23276	0.426354	3.56442
BspanVHM_PreNat	SORCS1	10	108333420	108924466	9	7.8683e-05	0.0170281	0.0401835	0.423758	0.671742	0.9999	1.12733	0.292046	4.35165
BspanVHM_PreNat	CTBP2	10	126676417	126849624	19	0.000166109	0.01385	0.0304105	0.455434	0.648797	0.9999	1.40613	0.626838	3.15423
BspanVHM_PreNat	EBF3	10	131633495	131762091	3	2.62277e-05	-0.0355404	0.0744826	-0.477163	0.633246	0.9999	0.584671	0.0566185	6.0376
BspanVHM_PreNat	RIC8A	11	208529	215110	2	1.74851e-05	0.0444821	0.105796	0.420453	0.674155	0.9999	7.07473	0.437976	114.28
BspanVHM_PreNat	PSMD13	11	236807	252984	2	1.74851e-05	0.0346075	0.0944897	0.366257	0.714173	0.9999	2.32909	0.318934	17.0087
BspanVHM_PreNat	B4GALNT4	11	369794	382117	7	6.11979e-05	-0.0501861	0.0521659	-0.962048	0.336025	0.9999	0.240983	0.0277731	2.09097
BspanVHM_PreNat	OSBPL5	11	3108345	3187969	4	3.49702e-05	-0.0958978	0.088683	-1.08135	0.279539	0.9999	1.91603e+06	0	NA
BspanVHM_PreNat	HBE1	11	5289579	5526882	38	0.000332217	-0.0034165	0.0212749	-0.160588	0.872418	0.9999	0.862813	0.475351	1.5661
BspanVHM_PreNat	PICALM	11	85668213	85780923	570	0.00498326	-0.000922589	0.00542531	-0.170053	0.864969	0.9999	1.01669	0.87345	1.18341
BspanVHM_PreNat	FAT3	11	92085261	92629635	5	4.37128e-05	-0.0645713	0.0615608	-1.0489	0.294223	0.9999	1.53063	0.0952465	24.5975
BspanVHM_PreNat	AMOTL1	11	94501507	94609918	13	0.000113653	0.0311345	0.0370687	0.839913	0.400957	0.9999	1.34185	0.450048	4.00081
BspanVHM_PreNat	SLC35F2	11	107661716	107729914	2	1.74851e-05	0.0026745	0.0912229	0.0293183	0.976611	0.9999	1.35474	0.101633	18.0582
BspanVHM_PreNat	ACAT1	11	107992257	108018891	1	8.74256e-06	-0.0842847	0.129017	-0.653286	0.513572	0.9999	NA	NA	NA
BspanVHM_PreNat	CADM1	11	115039950	115375241	12	0.000104911	-0.00339581	0.0365059	-0.093021	0.925887	0.9999	1.78934	0.659763	4.85288
BspanVHM_PreNat	ERC1	12	1100403	1605099	6	5.24553e-05	-0.0104581	0.0307452	-0.340154	0.733741	0.9999	0.905481	0.239814	3.41889
BspanVHM_PreNat	STRAP	12	16035287	16056410	18	0.000157366	0.0243234	0.0320235	0.759548	0.447525	0.9999	1.09275	0.461441	2.58775
BspanVHM_PreNat	SOX5	12	23685230	24715383	5	4.37128e-05	0.0351175	0.0565002	0.621546	0.53424	0.9999	2.43645	0.695897	8.5304
BspanVHM_PreNat	BCAT1	12	24962957	25102393	1	8.74256e-06	-0.404101	0.378686	-1.06712	0.28592	0.9999	NA	NA	NA
BspanVHM_PreNat	MED21	12	27175454	27183606	21	0.000183594	0.0259904	0.0287663	0.903502	0.36626	0.9999	1.22455	0.509514	2.94303
BspanVHM_PreNat	ACVR1B	12	52345450	52390863	2	1.74851e-05	-0.0795585	0.0866776	-0.917867	0.358689	0.9999	0.85268	0.053179	13.672
BspanVHM_PreNat	GRIP1	12	66741210	67197894	15	0.000131138	0.0275788	0.0244468	1.12811	0.259272	0.9999	1.97815	0.773133	5.06133
BspanVHM_PreNat	CHST11	12	104850691	105155792	16	0.000139881	-0.0223266	0.0409901	-0.544683	0.585971	0.9999	1.91442	0.626141	5.85329
BspanVHM_PreNat	PWP1	12	108079589	108106257	28	0.000244792	-0.00533307	0.0256597	-0.207838	0.835355	0.9999	1.06653	0.550667	2.06565
BspanVHM_PreNat	CORO1C	12	109038884	109125326	1	8.74256e-06	0.258699	0.206211	1.25454	0.209647	0.9999	7.12155	0.442299	114.666
BspanVHM_PreNat	RNF10	12	120972131	121015397	20	0.000174851	-0.00844263	0.0288569	-0.292569	0.769852	0.9999	1.10826	0.495801	2.47729
BspanVHM_PreNat	SPPL3	12	121200312	121342155	4	3.49702e-05	-0.054677	0.101233	-0.54011	0.589121	0.9999	5.0341	0.313764	80.7683
BspanVHM_PreNat	PSPC1	13	20277008	20357159	110	0.000961681	0.00482833	0.0106887	0.451723	0.651469	0.9999	1.12424	0.794782	1.59026
BspanVHM_PreNat	ZMYM2	13	20532809	20665968	14	0.000122396	0.0392791	0.026878	1.46138	0.143911	0.9999	1.68771	0.603724	4.71799
BspanVHM_PreNat	SACS	13	23902961	24007867	35	0.00030599	0.0436346	0.0217496	2.00622	0.0448323	0.925743	1.33477	0.707829	2.51699
BspanVHM_PreNat	TNFRSF19	13	24144508	24250244	31	0.000271019	0.00325928	0.0231826	0.140591	0.888193	0.9999	0.958403	0.489057	1.87818
BspanVHM_PreNat	KBTBD6	13	41701708	41706936	1	8.74256e-06	-0.0824616	0.129006	-0.639206	0.522689	0.9999	NA	NA	NA
BspanVHM_PreNat	KBTBD7	13	41765710	41768702	4	3.49702e-05	-0.00670545	0.0571462	-0.117339	0.906592	0.9999	1.11586	0.186648	6.67102
BspanVHM_PreNat	EBPL	13	50234809	50265623	27	0.000236049	-0.03116	0.0248313	-1.25487	0.209527	0.9999	0.57744	0.272152	1.22519
BspanVHM_PreNat	KPNA3	13	50273442	50367057	31	0.000271019	-0.0308177	0.023174	-1.32984	0.183571	0.9999	0.559371	0.273824	1.14269
BspanVHM_PreNat	TRIM13	13	50571142	50592603	32	0.000279762	-0.0514075	0.0232335	-2.21264	0.0269225	0.726125	0.475563	0.228335	0.990473
BspanVHM_PreNat	KCNRG	13	50589389	50595058	31	0.000271019	-0.0505113	0.0236191	-2.13857	0.0324702	0.806582	0.49567	0.237175	1.0359
BspanVHM_PreNat	KLHL1	13	70274724	70682625	25	0.000218564	-0.00650342	0.027031	-0.240591	0.809872	0.9999	0.913084	0.465295	1.79181
BspanVHM_PreNat	BIVM	13	103451398	103493888	19	0.000166109	0.00393615	0.0300836	0.13084	0.895902	0.9999	1.60741	0.738246	3.49987
BspanVHM_PreNat	ERCC5	13	103498190	103528351	17	0.000148623	0.00909232	0.0318658	0.285332	0.77539	0.9999	1.74485	0.767154	3.96857
BspanVHM_PreNat	MYO16	13	109248499	109860355	8	6.99405e-05	0.0583415	0.0493129	1.18309	0.236774	0.9999	1.67792	0.476484	5.90872
BspanVHM_PreNat	COL4A2	13	110959630	111165373	7	6.11979e-05	-0.0714797	0.0442189	-1.6165	0.105987	0.9999	0.747966	0.183176	3.05418
BspanVHM_PreNat	SOX1	13	112721912	112726020	4	3.49702e-05	-0.0496512	0.0645027	-0.769754	0.441446	0.9999	0.693689	0.124177	3.87515
BspanVHM_PreNat	PCID2	13	113831852	113863029	2	1.74851e-05	-0.0790109	0.0912242	-0.866118	0.386426	0.9999	NA	NA	NA
BspanVHM_PreNat	TFDP1	13	114239055	114295788	2	1.74851e-05	0.0314979	0.0912426	0.345211	0.729936	0.9999	2.6031	0.358503	18.9011
BspanVHM_PreNat	PRMT5	14	23389732	23398661	8	6.99405e-05	-0.0633786	0.0487614	-1.29977	0.19368	0.9999	1.02692e-06	0	NA
BspanVHM_PreNat	HECTD1	14	31569323	31676689	7	6.11979e-05	-0.00984738	0.0282812	-0.348195	0.727694	0.9999	1.29085	0.345759	4.81924
BspanVHM_PreNat	DTD2	14	31915242	31926680	3	2.62277e-05	-0.00792984	0.074483	-0.106465	0.915213	0.9999	0.748824	0.0659072	8.50798
BspanVHM_PreNat	SNX6	14	35030617	35099366	2	1.74851e-05	-0.112847	0.122108	-0.924161	0.355403	0.9999	NA	NA	NA
BspanVHM_PreNat	PELI2	14	56585092	56768031	15	0.000131138	0.0795359	0.0334419	2.37833	0.0173912	0.62879	2.65339	1.14086	6.17123
BspanVHM_PreNat	CYFIP1	15	22892683	23003603	532	0.00465104	0.0203309	0.00560074	3.63003	0.000283385	0.103925	1.27644	1.09382	1.48955
BspanVHM_PreNat	NDN	15	23930553	23932450	3	2.62277e-05	0.00313645	0.0744826	0.0421098	0.966411	0.9999	0.765999	0.0642216	9.13639
BspanVHM_PreNat	ARHGAP11A	15	32907344	32931868	10	8.74256e-05	-0.0125874	0.0407985	-0.308525	0.757683	0.9999	0.99033	0.318702	3.07734
BspanVHM_PreNat	FAM98B	15	38746327	38777063	20	0.000174851	0.00853012	0.0288499	0.295673	0.76748	0.9999	1.60829	0.763783	3.38655
BspanVHM_PreNat	CTDSPL2	15	44719578	44819429	3	2.62277e-05	-0.0647517	0.0744829	-0.869349	0.384656	0.9999	NA	NA	NA
BspanVHM_PreNat	EIF3J	15	44829265	44855001	2	1.74851e-05	-0.0589615	0.0912242	-0.646336	0.518061	0.9999	NA	NA	NA
BspanVHM_PreNat	SORD	15	45315301	45367287	1	8.74256e-06	-0.0800439	0.129004	-0.620474	0.534946	0.9999	NA	NA	NA
BspanVHM_PreNat	SHF	15	45459411	45493373	1	8.74256e-06	-0.0810016	0.129004	-0.627902	0.530068	0.9999	NA	NA	NA
BspanVHM_PreNat	BLOC1S6	15	45879416	45901909	13	0.000113653	0.111819	0.0357814	3.12506	0.00177767	0.253647	3.03892	1.17056	7.88944
BspanVHM_PreNat	GABPB1	15	50569388	50647605	1	8.74256e-06	0.467675	0.378442	1.23579	0.216537	0.9999	6.74616	0.393518	115.651
BspanVHM_PreNat	RFX7	15	56379478	56535483	12	0.000104911	-0.0687842	0.0372432	-1.84689	0.0647627	0.9999	NA	NA	NA
BspanVHM_PreNat	TCF12	15	57210322	57580714	4	3.49702e-05	0.129595	0.0730802	1.77333	0.0761738	0.9999	2.21156	0.379974	12.8719
BspanVHM_PreNat	LRRC49	15	71145617	71342436	12	0.000104911	-0.0299058	0.0363705	-0.822254	0.410933	0.9999	0.622173	0.183033	2.11492
BspanVHM_PreNat	SCAPER	15	76640526	77197744	12	0.000104911	0.102557	0.0537811	1.90694	0.0565282	0.982722	4.3487	1.4754	12.8177
BspanVHM_PreNat	ZSCAN2	15	85144248	85166947	7	6.11979e-05	-0.0665972	0.048765	-1.36568	0.172041	0.9999	NA	NA	NA
BspanVHM_PreNat	SEC11A	15	85212767	85259691	1	8.74256e-06	-0.0388492	0.129004	-0.301147	0.763302	0.9999	1.33964	0.0819257	21.9057
BspanVHM_PreNat	CHD2	15	93443550	93571237	30	0.000262277	-0.0128421	0.0238707	-0.537984	0.590588	0.9999	1.04816	0.52972	2.07399
BspanVHM_PreNat	IGF1R	15	99192760	99507759	6	5.24553e-05	-0.0477302	0.0627095	-0.761132	0.446578	0.9999	0.552802	0.103771	2.94487
BspanVHM_PreNat	CHSY1	15	101715927	101792137	27	0.000236049	-0.0159352	0.0256069	-0.6223	0.533745	0.9999	0.996254	0.507378	1.95618
BspanVHM_PreNat	LUC7L	16	238969	385566	4	3.49702e-05	-0.0366257	0.0645042	-0.567804	0.570168	0.9999	0.835287	0.148485	4.69882
BspanVHM_PreNat	AXIN1	16	337439	402676	2	1.74851e-05	-0.0350183	0.0912213	-0.383883	0.701066	0.9999	0.847098	0.0738637	9.71486
BspanVHM_PreNat	CACNA1H	16	1203240	1271772	12	0.000104911	0.0664844	0.0382229	1.73939	0.081967	0.9999	1.45089	0.502318	4.19074
BspanVHM_PreNat	NUBP2	16	1832932	1839192	6	5.24553e-05	-0.00193118	0.0558996	-0.0345472	0.972441	0.9999	2.39738	0.619096	9.28356
BspanVHM_PreNat	CARHSP1	16	8946798	8962869	2	1.74851e-05	0.316388	0.0912168	3.46852	0.000523327	0.159885	25.9025	3.28444	204.278
BspanVHM_PreNat	USP7	16	8985950	9057341	4	3.49702e-05	0.0778426	0.0645034	1.2068	0.22751	0.9999	2.59454	0.329182	20.4495
BspanVHM_PreNat	C16orf72	16	9185536	9213555	4	3.49702e-05	0.120057	0.0645042	1.86122	0.0627128	0.9999	1.51584	0.208739	11.0078
BspanVHM_PreNat	PDXDC1	16	15068598	15233196	27	0.000236049	0.0348191	0.0267057	1.30381	0.1923	0.9999	1.27925	0.630714	2.59463
BspanVHM_PreNat	RRN3	16	15153878	15188158	17	0.000148623	0.0265269	0.0337371	0.786284	0.431701	0.9999	1.46054	0.559446	3.813
BspanVHM_PreNat	COQ7	16	19078916	19091417	7	6.11979e-05	-0.0263152	0.0487615	-0.539673	0.589423	0.9999	0.475194	0.0927053	2.43578
BspanVHM_PreNat	METTL9	16	21610855	21668792	238	0.00208073	0.00131154	0.00852303	0.153882	0.877703	0.9999	1.11467	0.883826	1.40581
BspanVHM_PreNat	ATXN2L	16	28834368	28848558	10	8.74256e-05	0.000409849	0.0369545	0.0110906	0.991151	0.9999	1.89005	0.73621	4.85224
BspanVHM_PreNat	TUFM	16	28853731	28857729	10	8.74256e-05	0.000409849	0.0369545	0.0110906	0.991151	0.9999	1.89005	0.73621	4.85224
BspanVHM_PreNat	SPNS1	16	28986095	28996838	10	8.74256e-05	0.000409849	0.0369545	0.0110906	0.991151	0.9999	1.89005	0.73621	4.85224
BspanVHM_PreNat	KIF22	16	29802033	29816706	20	0.000174851	0.0567851	0.0232403	2.44339	0.01455	0.582382	1.87083	0.795548	4.39948
BspanVHM_PreNat	MAZ	16	29817416	29822504	19	0.000166109	0.0613472	0.0236266	2.59653	0.00941698	0.482417	2.12601	0.885471	5.10455
BspanVHM_PreNat	PAGR1	16	29827527	29833816	18	0.000157366	0.0662773	0.0240329	2.75777	0.00581968	0.380253	2.44702	0.99673	6.00755
BspanVHM_PreNat	KCTD13	16	29917656	29937545	16	0.000139881	0.070155	0.0244609	2.86804	0.00413018	0.324642	2.61853	1.0192	6.72759
BspanVHM_PreNat	HIRIP3	16	30003641	30007417	17	0.000148623	0.0701549	0.0244609	2.86804	0.00413025	0.324642	2.6185	1.01918	6.72751
BspanVHM_PreNat	PPP4C	16	30087349	30096695	17	0.000148623	0.0701549	0.0244609	2.86804	0.00413025	0.324642	2.6185	1.01918	6.72751
BspanVHM_PreNat	NUP93	16	56764016	56878861	22	0.000192336	0.0314064	0.027512	1.14155	0.25364	0.9999	1.87659	0.884121	3.98316
BspanVHM_PreNat	ZFP1	16	75182420	75206132	7	6.11979e-05	-0.0383099	0.0487615	-0.785659	0.432067	0.9999	0.855232	0.24187	3.02403
BspanVHM_PreNat	CFDP1	16	75327607	75467387	16	0.000139881	-0.0505523	0.0346073	-1.46074	0.144087	0.9999	0.377843	0.133544	1.06905
BspanVHM_PreNat	HSBP1	16	83841507	83846607	17	0.000148623	-0.0485315	0.031405	-1.54534	0.122264	0.9999	0.511324	0.205546	1.27199
BspanVHM_PreNat	HSDL1	16	84155743	84178800	13	0.000113653	0.0518778	0.0357821	1.44983	0.147107	0.9999	1.30295	0.460859	3.68372
BspanVHM_PreNat	COTL1	16	84599203	84651669	3	2.62277e-05	-0.0999995	0.0834136	-1.19884	0.230591	0.9999	NA	NA	NA
BspanVHM_PreNat	USP10	16	84733554	84813527	6	5.24553e-05	0.0709186	0.0539292	1.31503	0.188499	0.9999	3.34977	0.966755	11.6068
BspanVHM_PreNat	ZC3H18	16	88636788	88698372	13	0.000113653	0.00456954	0.0722015	0.0632887	0.949537	0.9999	1.05369	0.330209	3.36227
BspanVHM_PreNat	MVD	16	88718347	88729495	6	5.24553e-05	-0.000171281	0.0565871	-0.00302685	0.997585	0.9999	1.89334	0.450668	7.95427
BspanVHM_PreNat	CBFA2T3	16	88941262	89043504	1	8.74256e-06	3.29631	123.859	0.0266135	0.978768	0.9999	1.54285e+06	0	NA
BspanVHM_PreNat	RPL13	16	89627064	89633237	11	9.61681e-05	-0.0289814	0.0449716	-0.644438	0.519291	0.9999	0.999244	0.195434	5.10908
BspanVHM_PreNat	CHMP1A	16	89710838	89724193	19	0.000166109	-0.00254599	0.0233778	-0.108907	0.913277	0.9999	1.29458	0.585546	2.86219
BspanVHM_PreNat	GEMIN4	17	647660	655501	16	0.000139881	0.00301996	0.0323736	0.0932847	0.925677	0.9999	0.859804	0.343912	2.14957
BspanVHM_PreNat	GLOD4	17	662548	685571	16	0.000139881	0.00301996	0.0323736	0.0932847	0.925677	0.9999	0.859804	0.343912	2.14957
BspanVHM_PreNat	NXN	17	702552	882998	35	0.00030599	0.000778723	0.0222379	0.0350179	0.972065	0.9999	0.862602	0.468889	1.58691
BspanVHM_PreNat	TIMM22	17	900356	905390	26	0.000227307	0.0573486	0.0256635	2.23464	0.0254412	0.703919	1.7038	0.836298	3.47116
BspanVHM_PreNat	YWHAE	17	1247833	1303556	25	0.000218564	0.0224059	0.026273	0.852812	0.393763	0.9999	1.24795	0.594333	2.62038
BspanVHM_PreNat	CRK	17	1324646	1359561	19	0.000166109	0.0101256	0.0295991	0.342092	0.732282	0.9999	1.06831	0.46775	2.43995
BspanVHM_PreNat	TAX1BP3	17	3566186	3571973	10	8.74256e-05	-0.0160626	0.0387264	-0.414771	0.67831	0.9999	0.924305	0.29525	2.89362
BspanVHM_PreNat	NCOR1	17	15933407	16118874	1	8.74256e-06	0.089297	0.129004	0.692201	0.488811	0.9999	5.04224	0.311136	81.7141
BspanVHM_PreNat	ULK2	17	19674142	19771239	6	5.24553e-05	0.000472169	0.0555592	0.00849848	0.993219	0.9999	0.738131	0.129022	4.22282
BspanVHM_PreNat	TAOK1	17	27717942	27878921	20	0.000174851	-0.0410566	0.030136	-1.36238	0.173079	0.9999	0.758995	0.332947	1.73023
BspanVHM_PreNat	ZNF207	17	30677156	30707975	8	6.99405e-05	0.0140076	0.0471533	0.297066	0.766416	0.9999	1.88662	0.634424	5.61035
BspanVHM_PreNat	PSMD11	17	30771480	30810337	12	0.000104911	-0.00233354	0.0371529	-0.0628092	0.949918	0.9999	1.70061	0.714521	4.04756
BspanVHM_PreNat	CDK5R1	17	30814104	30818271	11	9.61681e-05	0.00716868	0.0408771	0.175372	0.860788	0.9999	1.83864	0.738229	4.57932
BspanVHM_PreNat	MRPL45	17	36452988	36479101	2	1.74851e-05	0.277303	0.0912166	3.04005	0.00236538	0.297815	18.895	1.74595	204.485
BspanVHM_PreNat	SOCS7	17	36508006	36561846	2	1.74851e-05	0.277303	0.0912166	3.04005	0.00236538	0.297815	18.895	1.74595	204.485
BspanVHM_PreNat	PCGF2	17	36890149	36904561	1	8.74256e-06	0.0911423	0.129005	0.706501	0.479877	0.9999	5.19546	0.32058	84.2
BspanVHM_PreNat	PIP4K2B	17	36921943	36956158	1	8.74256e-06	0.0911423	0.129005	0.706501	0.479877	0.9999	5.19546	0.32058	84.2
BspanVHM_PreNat	RPL23	17	37006320	37010053	1	8.74256e-06	0.0911423	0.129005	0.706501	0.479877	0.9999	5.19546	0.32058	84.2
BspanVHM_PreNat	LASP1	17	37026111	37078023	1	8.74256e-06	0.0911423	0.129005	0.706501	0.479877	0.9999	5.19546	0.32058	84.2
BspanVHM_PreNat	RPL19	17	37356535	37360980	1	8.74256e-06	0.0911423	0.129005	0.706501	0.479877	0.9999	5.19546	0.32058	84.2
BspanVHM_PreNat	MED1	17	37560537	37607527	1	8.74256e-06	0.0911423	0.129005	0.706501	0.479877	0.9999	5.19546	0.32058	84.2
BspanVHM_PreNat	NEUROD2	17	37760020	37764175	1	8.74256e-06	0.0911423	0.129005	0.706501	0.479877	0.9999	5.19546	0.32058	84.2
BspanVHM_PreNat	DCAKD	17	43100705	43138473	6	5.24553e-05	-0.042177	0.0555582	-0.759149	0.447763	0.9999	0.725454	0.195237	2.69561
BspanVHM_PreNat	TANC2	17	61086897	61505067	4	3.49702e-05	0.0502346	0.0668855	0.751054	0.45262	0.9999	2.91411	0.591914	14.3467
BspanVHM_PreNat	TYMS	18	657603	673499	10	8.74256e-05	0.000170305	0.0387238	0.00439793	0.996491	0.9999	1.86047	0.645209	5.36469
BspanVHM_PreNat	MYL12B	18	3262110	3278282	2	1.74851e-05	-0.0389697	0.0912242	-0.427186	0.669244	0.9999	0.810097	0.0712387	9.21209
BspanVHM_PreNat	RNMT	18	13726703	13764554	4	3.49702e-05	0.0788315	0.109576	0.719423	0.47188	0.9999	2.43169	0.304039	19.4485
BspanVHM_PreNat	NOL4	18	31431063	31803515	1	8.74256e-06	0.298375	0.129006	2.31289	0.0207289	0.656869	23.756	1.47647	382.226
BspanVHM_PreNat	SOCS6	18	67956136	67997434	85	0.000743117	0.00877542	0.0143266	0.612525	0.54019	0.9999	0.989159	0.657366	1.48842
BspanVHM_PreNat	RBFA	18	77794345	77810652	2	1.74851e-05	0.0441576	0.0912221	0.484067	0.628338	0.9999	1.96415	0.1254	30.7648
BspanVHM_PreNat	ADNP2	18	77866914	77898228	2	1.74851e-05	0.0441576	0.0912221	0.484067	0.628338	0.9999	1.96415	0.1254	30.7648
BspanVHM_PreNat	MED16	19	867961	893218	9	7.8683e-05	-0.0608312	0.0483608	-1.25786	0.208442	0.9999	0.383361	0.0778604	1.88755
BspanVHM_PreNat	R3HDM4	19	896502	913225	8	6.99405e-05	-0.0573668	0.0521647	-1.09973	0.271452	0.9999	0.466889	0.091598	2.37981
BspanVHM_PreNat	APC2	19	1450147	1473243	6	5.24553e-05	-0.0819622	0.0856381	-0.957076	0.338529	0.9999	0.21644	0.0340609	1.37537
BspanVHM_PreNat	LMNB2	19	2428162	2456966	12	0.000104911	-0.1587	0.109377	-1.45094	0.146796	0.9999	0.409729	0.128256	1.30893
BspanVHM_PreNat	INSR	19	7112265	7294011	5	4.37128e-05	-0.0394723	0.0593695	-0.664859	0.506141	0.9999	6.06415	0.375201	98.0112
BspanVHM_PreNat	SMARCA4	19	11071597	11172958	1	8.74256e-06	-0.0842513	0.129016	-0.65303	0.513737	0.9999	NA	NA	NA
BspanVHM_PreNat	ZNF91	19	23540497	23578269	73	0.000638207	0.0365918	0.0145364	2.51726	0.0118273	0.532272	1.18071	0.75967	1.8351
BspanVHM_PreNat	ZNF675	19	23835707	23870017	99	0.000865513	0.0236472	0.0126377	1.87116	0.0613225	0.9999	1.042	0.709404	1.53053
BspanVHM_PreNat	ZNF254	19	24216246	24312654	6	5.24553e-05	0.0714327	0.0550999	1.29642	0.194831	0.9999	2.93313	0.786869	10.9335
BspanVHM_PreNat	DPY19L3	19	32896654	32976799	13	0.000113653	-0.00272525	0.0378746	-0.0719547	0.942638	0.9999	1.00724	0.327637	3.09653
BspanVHM_PreNat	IGLON5	19	51815101	51834102	1	8.74256e-06	0.000721442	0.129005	0.00559233	0.995538	0.9999	2.06052	0.126867	33.4661
BspanVHM_PreNat	PPP2R1A	19	52693054	52729678	13	0.000113653	-0.00408672	0.0341124	-0.119802	0.90464	0.9999	1.52895	0.550195	4.24884
BspanVHM_PreNat	ZNF160	19	53569866	53606687	1	8.74256e-06	0.602601	0.379066	1.5897	0.111902	0.9999	NA	NA	NA
BspanVHM_PreNat	PRPF31	19	54618789	54635150	4	3.49702e-05	-0.044528	0.0608769	-0.731442	0.464509	0.9999	2.30542	0.143256	37.1012
BspanVHM_PreNat	CNOT3	19	54641435	54659446	7	6.11979e-05	-0.0748452	0.0487603	-1.53496	0.124793	0.9999	NA	NA	NA
BspanVHM_PreNat	RPL28	19	55897299	55903451	5	4.37128e-05	-0.0290332	0.0576955	-0.503215	0.614813	0.9999	0.730325	0.13271	4.01909
BspanVHM_PreNat	UBE2S	19	55912649	55919325	5	4.37128e-05	-0.0290332	0.0576955	-0.503215	0.614813	0.9999	0.730325	0.13271	4.01909
BspanVHM_PreNat	ZNF71	19	57106663	57135544	12	0.000104911	-0.0125086	0.0356534	-0.350838	0.72571	0.9999	1.31822	0.513634	3.38316
BspanVHM_PreNat	PSMF1	20	1093905	1148426	1	8.74256e-06	-0.0803077	0.129004	-0.622519	0.533601	0.9999	NA	NA	NA
BspanVHM_PreNat	MAPRE1	20	31407698	31438211	3	2.62277e-05	-0.0850414	0.0745134	-1.14129	0.253749	0.9999	NA	NA	NA
BspanVHM_PreNat	B4GALT5	20	48249482	48330421	19	0.000166109	-0.0332658	0.0303124	-1.09743	0.272452	0.9999	0.793964	0.349145	1.80549
BspanVHM_PreNat	ADNP	20	49506882	49547527	110	0.000961681	-0.0126849	0.0126577	-1.00215	0.316273	0.9999	0.830322	0.583076	1.18241
BspanVHM_PreNat	CSTF1	20	54967426	54979582	2	1.74851e-05	-0.081748	0.0912312	-0.896054	0.370224	0.9999	NA	NA	NA
BspanVHM_PreNat	RPS21	20	60962120	60963576	2	1.74851e-05	0.0058522	0.0912206	0.0641544	0.948847	0.9999	2.14587	0.285702	16.1173
BspanVHM_PreNat	MRGBP	20	61427804	61431945	7	6.11979e-05	0.0171287	0.0453354	0.377822	0.705563	0.9999	1.69459	0.485868	5.91032
BspanVHM_PreNat	ZNF512B	20	62588056	62601223	2	1.74851e-05	0.12881	0.0912195	1.41209	0.157923	0.9999	3.67575	0.146593	92.1673
BspanVHM_PreNat	PRPF6	20	62612430	62664453	4	3.49702e-05	0.0459421	0.0700488	0.655858	0.511915	0.9999	1.01175	0.150325	6.80947
BspanVHM_PreNat	CHODL	21	19273579	19639687	9	7.8683e-05	0.0233023	0.0282611	0.824536	0.409635	0.9999	0.872406	0.246197	3.0914
BspanVHM_PreNat	CCT8	21	30428647	30446010	31	0.000271019	-0.00279832	0.0239801	-0.116694	0.907103	0.9999	1.11931	0.59104	2.11974
BspanVHM_PreNat	RCAN1	21	35888783	35987382	7	6.11979e-05	-0.00787563	0.0487607	-0.161516	0.871687	0.9999	1.69863	0.552195	5.22524
BspanVHM_PreNat	CBS	21	44473300	44496472	7	6.11979e-05	-0.0396359	0.049761	-0.796525	0.425727	0.9999	0.987422	0.307996	3.16563
BspanVHM_PreNat	SLC25A1	22	19163087	19166338	3	2.62277e-05	-0.0263641	0.0331725	-0.794757	0.426755	0.9999	0.871785	0.174405	4.35773
BspanVHM_PreNat	HIRA	22	19318223	19435755	1	8.74256e-06	-0.0338601	0.0348122	-0.972652	0.330726	0.9999	0.283602	0.0172875	4.65251
BspanVHM_PreNat	ARVCF	22	19957401	20004309	2	1.74851e-05	-0.0343275	0.0346659	-0.990239	0.322057	0.9999	0.525229	0.0732604	3.76555
BspanVHM_PreNat	DGCR8	22	20067754	20099400	16	0.000139881	-0.0452533	0.0246137	-1.83854	0.0659828	0.9999	0.814224	0.35621	1.86115
BspanVHM_PreNat	RANBP1	22	20105023	20114706	1	8.74256e-06	-0.0338601	0.0348122	-0.972652	0.330726	0.9999	0.283602	0.0172875	4.65251
BspanVHM_PreNat	ZNF74	22	20748404	20762753	14	0.000122396	-0.00863671	0.0196972	-0.438474	0.661043	0.9999	0.819242	0.332509	2.01847
BspanVHM_PreNat	KLHL22	22	20795805	20850170	14	0.000122396	-0.00863671	0.0196972	-0.438474	0.661043	0.9999	0.819242	0.332509	2.01847
BspanVHM_PreNat	GNAZ	22	23412668	23467221	10	8.74256e-05	0.0118051	0.0489282	0.241275	0.809342	0.9999	2.27327	0.557128	9.27573
BspanVHM_PreNat	SMARCB1	22	24129149	24176705	1	8.74256e-06	-0.0465289	0.0347877	-1.33751	0.181056	0.9999	0.159619	0.00968282	2.63128
BspanVHM_PreNat	TTC28	22	28374001	29075853	6	5.24553e-05	-0.0952782	0.0653351	-1.4583	0.144757	0.9999	0.356661	0.0493626	2.57699
BspanVHM_PreNat	RBFOX2	22	36134782	36424585	32	0.000279762	-0.0300398	0.0217197	-1.38307	0.166645	0.9999	0.930837	0.484768	1.78736
BspanVHM_PreNat	GTSE1	22	46692637	46726707	3	2.62277e-05	-0.0101174	0.0744826	-0.135836	0.891951	0.9999	1.34431	0.20231	8.93272
BspanVHM_PreNat	BRD1	22	50166936	50221196	11	9.61681e-05	-0.00602802	0.0271105	-0.22235	0.824042	0.9999	0.855307	0.27803	2.63119
BspanVHM_PreNat	ZBED4	22	50247496	50283726	4	3.49702e-05	0.0714081	0.0744817	0.958734	0.337693	0.9999	2.0118	0.229931	17.6023
BspanVHM_PreNat	PLXNB2	22	50713407	50746001	23	0.000201079	0.0122597	0.0269028	0.455703	0.648604	0.9999	0.93104	0.43119	2.01033
BspanVHM_PreNat	PRKX	23	3522383	3631675	5	4.37128e-05	0.0425366	0.0576969	0.737243	0.460974	0.9999	1.5297	0.311535	7.51117
BspanVHM_PreNat	SPIN4	23	62567106	62571218	5	4.37128e-05	0.0046592	0.0576952	0.0807554	0.935636	0.9999	0.842139	0.14362	4.93803
BspanVHM_PreNat	TSPAN6	23	99883794	99891794	12	0.000104911	-0.010237	0.0372434	-0.274868	0.783417	0.9999	0.858144	0.280117	2.62894
BspanVHM_PreNat	ZBTB33	23	119384606	119392251	12	0.000104911	-0.0368535	0.0372434	-0.989529	0.322404	0.9999	0.67925	0.231891	1.98964
BspanVHM_PreNat	SMARCA1	23	128580477	128657460	14	0.000122396	0.0344975	0.0344938	1.00011	0.317258	0.9999	1.50786	0.545937	4.16466
BspanVHM_PreNat	MECP2	23	153287263	153363188	5	4.37128e-05	0.187236	0.057691	3.2455	0.00117244	0.203608	7.95083	1.25082	50.5395
gnomAD_oe_lof_upper_0.35	GABRD	1	1950767	1962192	2	1.74851e-05	0.273737	0.267687	1.0226	0.306495	0.9999	2.23283	0.288816	17.2619
gnomAD_oe_lof_upper_0.35	SKI	1	2160133	2241652	19	0.000166109	-0.00163332	0.0870152	-0.0187705	0.985024	0.9999	0.971882	0.427936	2.20723
gnomAD_oe_lof_upper_0.35	PRDM16	1	2985741	3355185	4	3.49702e-05	0.108557	0.0863446	1.25725	0.208662	0.9999	3.37326	0.8068	14.1037
gnomAD_oe_lof_upper_0.35	RUNX3	1	25226001	25291501	1	8.74256e-06	-0.0388119	0.129005	-0.300856	0.763524	0.9999	1.34987	0.082548	22.0738
gnomAD_oe_lof_upper_0.35	DAB1	1	57463578	59012446	14	0.000122396	-0.0247096	0.0356296	-0.693514	0.487987	0.9999	1.0348	0.412321	2.59704
gnomAD_oe_lof_upper_0.35	NFIA	1	61542945	61928460	2	1.74851e-05	0.00349351	0.09122	0.0382976	0.96945	0.9999	1.3607	0.103162	17.9475
gnomAD_oe_lof_upper_0.35	NEGR1	1	71868624	72748405	68	0.000594494	-0.0132934	0.0155129	-0.856923	0.391487	0.9999	0.825812	0.532322	1.28111
gnomAD_oe_lof_upper_0.35	COL11A1	1	103342022	103574052	9	7.8683e-05	0.0373224	0.057292	0.651441	0.514762	0.9999	1.29476	0.436207	3.84314
gnomAD_oe_lof_upper_0.35	SWT1	1	185126191	185260913	5	4.37128e-05	-0.0291687	0.0332371	-0.877594	0.380164	0.9999	1.07821	0.268838	4.32428
gnomAD_oe_lof_upper_0.35	RCOR3	1	211432707	211489725	17	0.000148623	-0.0220714	0.0312921	-0.705336	0.480601	0.9999	0.788432	0.327492	1.89814
gnomAD_oe_lof_upper_0.35	ARID4B	1	235294497	235491532	1	8.74256e-06	0.190305	0.378521	0.502759	0.615134	0.9999	1.43781	0.0858294	24.0862
gnomAD_oe_lof_upper_0.35	LYST	1	235824330	236047008	5	4.37128e-05	0.0184891	0.0576957	0.320458	0.748621	0.9999	1.90533	0.411146	8.82969
gnomAD_oe_lof_upper_0.35	ACTN2	1	236849769	236927558	1	8.74256e-06	0.376186	0.206001	1.82614	0.0678291	0.9999	13.4186	0.835053	215.626
gnomAD_oe_lof_upper_0.35	RYR2	1	237205701	237997288	7	6.11979e-05	0.0180628	0.0290659	0.621442	0.534309	0.9999	4.45263	0.620127	31.9707
gnomAD_oe_lof_upper_0.35	CHRM3	1	239792372	240072717	7	6.11979e-05	0.0239004	0.0471342	0.507071	0.612105	0.9999	3.5715	1.01057	12.6222
gnomAD_oe_lof_upper_0.35	FMN2	1	240255184	240638489	5	4.37128e-05	0.0353395	0.0583798	0.605338	0.544955	0.9999	5.22221	1.25755	21.6862
gnomAD_oe_lof_upper_0.35	RGS7	1	240931553	241520478	13	0.000113653	0.021996	0.0368248	0.597315	0.550297	0.9999	1.65456	0.634957	4.3114
gnomAD_oe_lof_upper_0.35	KIF26B	1	245318286	245866428	27	0.000236049	0.0290561	0.0250129	1.16164	0.24538	0.9999	1.43252	0.720897	2.84662
gnomAD_oe_lof_upper_0.35	AHCTF1	1	247002401	247094726	11	9.61681e-05	0.0273823	0.0430201	0.636499	0.524451	0.9999	1.60055	0.532336	4.81229
gnomAD_oe_lof_upper_0.35	ZNF496	1	247463621	247495045	1	8.74256e-06	-0.0859331	0.129007	-0.666112	0.505339	0.9999	NA	NA	NA
gnomAD_oe_lof_upper_0.35	MYT1L	2	1792884	2335045	1	8.74256e-06	-0.0757359	0.129006	-0.587075	0.557154	0.9999	NA	NA	NA
gnomAD_oe_lof_upper_0.35	BIRC6	2	32582095	32843965	9	7.8683e-05	-0.0725775	0.0445336	-1.62972	0.10316	0.9999	2.65887	0.165888	42.6168
gnomAD_oe_lof_upper_0.35	SLC8A1	2	40339285	40739575	18	0.000157366	0.00613871	0.0309376	0.198422	0.842715	0.9999	1.50557	0.677764	3.34443
gnomAD_oe_lof_upper_0.35	SIX3	2	45169036	45173216	1	8.74256e-06	-0.341751	0.378584	-0.902709	0.36668	0.9999	NA	NA	NA
gnomAD_oe_lof_upper_0.35	SIX2	2	45232323	45236542	1	8.74256e-06	-0.341751	0.378584	-0.902709	0.36668	0.9999	NA	NA	NA
gnomAD_oe_lof_upper_0.35	PRKCE	2	45879042	46415129	2	1.74851e-05	-0.0817685	0.0912199	-0.896389	0.370045	0.9999	NA	NA	NA
gnomAD_oe_lof_upper_0.35	NRXN1	2	50145642	51259674	218	0.00190588	0.00691281	0.008337	0.829173	0.407007	0.9999	1.2073	0.950249	1.53388
gnomAD_oe_lof_upper_0.35	POLR1A	2	86253450	86333278	1	8.74256e-06	0.0509485	0.129009	0.394921	0.692901	0.9999	3.52452	0.216874	57.2785
gnomAD_oe_lof_upper_0.35	SNRNP200	2	96940073	96971307	11	9.61681e-05	-0.0446141	0.04353	-1.0249	0.305409	0.9999	0.560636	0.164683	1.90859
gnomAD_oe_lof_upper_0.35	NPAS2	2	101436612	101613287	7	6.11979e-05	0.0692302	0.0487603	1.41981	0.155664	0.9999	2.33057	0.624698	8.69472
gnomAD_oe_lof_upper_0.35	RANBP2	2	109335936	109402267	8	6.99405e-05	0.0398341	0.0493376	0.807379	0.419448	0.9999	2.4439	0.812922	7.34711
gnomAD_oe_lof_upper_0.35	DPP10	2	115199898	116602326	3	2.62277e-05	-0.0839753	0.0719706	-1.1668	0.243291	0.9999	NA	NA	NA
gnomAD_oe_lof_upper_0.35	CLASP1	2	122095351	122407052	6	5.24553e-05	0.0724061	0.0558812	1.29571	0.195074	0.9999	2.24213	0.617787	8.13737
gnomAD_oe_lof_upper_0.35	LRP1B	2	140988995	142889270	9	7.8683e-05	0.0481527	0.042493	1.13319	0.257134	0.9999	1.83402	0.512558	6.56243
gnomAD_oe_lof_upper_0.35	FMNL2	2	153191750	153506348	25	0.000218564	-0.0326558	0.0258046	-1.2655	0.205692	0.9999	0.51594	0.226091	1.17737
gnomAD_oe_lof_upper_0.35	SCN2A	2	166095911	166248820	20	0.000174851	-0.0011673	0.0169969	-0.068677	0.945247	0.9999	0.573892	0.252352	1.30513
gnomAD_oe_lof_upper_0.35	BMPR2	2	203241049	203432474	15	0.000131138	0.129077	0.0842512	1.53205	0.12551	0.9999	2.50446	1.01104	6.20381
gnomAD_oe_lof_upper_0.35	ERBB4	2	212240441	213403352	18	0.000157366	0.0224874	0.0309743	0.726001	0.467838	0.9999	1.60627	0.722004	3.57351
gnomAD_oe_lof_upper_0.35	AGAP1	2	236402732	237040444	4	3.49702e-05	-0.0075086	0.0645051	-0.116403	0.907333	0.9999	0.981629	0.157445	6.12019
gnomAD_oe_lof_upper_0.35	HDAC4	2	239969863	240323346	8	6.99405e-05	0.0731804	0.0416522	1.75694	0.078928	0.9999	3.32851	1.15326	9.60666
gnomAD_oe_lof_upper_0.35	LRRN1	3	3841120	3889387	81	0.000708147	0.038736	0.0125334	3.09061	0.00199746	0.263937	1.61634	1.0872	2.40301
gnomAD_oe_lof_upper_0.35	BHLHE40	3	5021096	5026865	8	6.99405e-05	0.0833598	0.0474511	1.75675	0.0789605	0.9999	2.16104	0.579776	8.05504
gnomAD_oe_lof_upper_0.35	GRM7	3	6902801	7783218	49	0.000428385	0.0370144	0.0153827	2.40623	0.0161179	0.625493	1.14413	0.648301	2.01917
gnomAD_oe_lof_upper_0.35	RAF1	3	12625099	12705700	1	8.74256e-06	0.166795	0.206122	0.809207	0.418396	0.9999	4.28696	0.266962	68.8415
gnomAD_oe_lof_upper_0.35	SCN5A	3	38589552	38691164	2	1.74851e-05	-0.0819726	0.0912269	-0.898558	0.368888	0.9999	NA	NA	NA
gnomAD_oe_lof_upper_0.35	CACNA2D3	3	54156692	55108584	20	0.000174851	0.050297	0.0311883	1.61269	0.106812	0.9999	1.99973	0.855084	4.67666
gnomAD_oe_lof_upper_0.35	ERC2	3	55542335	56502391	4	3.49702e-05	-0.0166362	0.0645049	-0.257906	0.796479	0.9999	1.42382	0.306334	6.61786
gnomAD_oe_lof_upper_0.35	MAGI1	3	65339905	66024509	22	0.000192336	0.017107	0.0219798	0.778308	0.436387	0.9999	1.17215	0.55059	2.49538
gnomAD_oe_lof_upper_0.35	ROBO2	3	75986644	77699114	26	0.000227307	-0.0258395	0.0264566	-0.976675	0.32873	0.9999	0.690472	0.313288	1.52177
gnomAD_oe_lof_upper_0.35	ARHGAP31	3	119013219	119138323	2	1.74851e-05	-0.0367636	0.0912217	-0.403014	0.686938	0.9999	0.823708	0.0719887	9.42504
gnomAD_oe_lof_upper_0.35	XRN1	3	142025448	142166853	2	1.74851e-05	-0.0773312	0.0912229	-0.847717	0.396596	0.9999	NA	NA	NA
gnomAD_oe_lof_upper_0.35	SCHIP1	3	158991035	159615155	9	7.8683e-05	0.0310391	0.0445361	0.696943	0.485839	0.9999	1.03688	0.231532	4.64352
gnomAD_oe_lof_upper_0.35	ACAP2	3	194995464	195163817	4	3.49702e-05	-0.0589947	0.0645032	-0.914601	0.360401	0.9999	0.334485	0.0367131	3.04742
gnomAD_oe_lof_upper_0.35	UBXN7	3	196080368	196159345	4	3.49702e-05	0.00457543	0.0645036	0.0709329	0.943451	0.9999	1.05432	0.165162	6.73029
gnomAD_oe_lof_upper_0.35	DLG1	3	196769430	197026143	4	3.49702e-05	0.19464	0.0649367	2.99739	0.00272305	0.320683	48.3314	6.68831	349.255
gnomAD_oe_lof_upper_0.35	KCNIP4	4	20730238	21950374	29	0.000253534	-0.00870149	0.0244746	-0.355532	0.722191	0.9999	0.805075	0.411902	1.57354
gnomAD_oe_lof_upper_0.35	RPL9	4	23854760	82665114	556	0.00486086	0.00672707	0.00527599	1.27504	0.202297	0.9999	1.15394	0.993119	1.3408
gnomAD_oe_lof_upper_0.35	PDGFRA	4	54243819	55164412	1	8.74256e-06	0.0440506	0.129019	0.341428	0.732781	0.9999	3.22187	0.198183	52.3781
gnomAD_oe_lof_upper_0.35	PPAT	4	57259528	57301802	1	8.74256e-06	0.0440506	0.129019	0.341428	0.732781	0.9999	3.22187	0.198183	52.3781
gnomAD_oe_lof_upper_0.35	YTHDC1	4	69176104	69215824	1	8.74256e-06	-0.0799354	0.129006	-0.619624	0.535506	0.9999	NA	NA	NA
gnomAD_oe_lof_upper_0.35	ANKRD17	4	73940501	74124502	2	1.74851e-05	0.10634	0.0912203	1.16575	0.243717	0.9999	5.57554	0.728958	42.6454
gnomAD_oe_lof_upper_0.35	GRID2	4	93225549	94693649	14	0.000122396	0.0122598	0.0356239	0.344147	0.730736	0.9999	1.46858	0.593955	3.63112
gnomAD_oe_lof_upper_0.35	RAP1GDS1	4	99182526	99365012	8	6.99405e-05	-0.0170698	0.0227106	-0.751624	0.452277	0.9999	1.35222	0.451303	4.05157
gnomAD_oe_lof_upper_0.35	ANK2	4	113739238	114304896	12	0.000104911	-0.0246848	0.0372442	-0.662782	0.50747	0.9999	0.863944	0.30918	2.41413
gnomAD_oe_lof_upper_0.35	DCLK2	4	150999425	151178608	5	4.37128e-05	-0.0709638	0.0576951	-1.22998	0.218704	0.9999	NA	NA	NA
gnomAD_oe_lof_upper_0.35	TRIM2	4	154074269	154260474	9	7.8683e-05	0.0568941	0.0474953	1.19789	0.23096	0.9999	1.96905	0.697259	5.56055
gnomAD_oe_lof_upper_0.35	FNIP2	4	159690181	159827954	8	6.99405e-05	0.0339221	0.047457	0.714797	0.474735	0.9999	0.933731	0.252379	3.45455
gnomAD_oe_lof_upper_0.35	RAPGEF2	4	160188997	160281301	10	8.74256e-05	-0.0320601	0.0442766	-0.724088	0.469012	0.9999	0.796628	0.225716	2.81157
gnomAD_oe_lof_upper_0.35	TENM3	4	183245098	183724177	2	1.74851e-05	0.0874566	0.0912204	0.95874	0.33769	0.9999	2.79397	0.142588	54.7469
gnomAD_oe_lof_upper_0.35	STOX2	4	184826508	184938875	4	3.49702e-05	0.0844522	0.064508	1.30917	0.190475	0.9999	1.14634	0.163198	8.05215
gnomAD_oe_lof_upper_0.35	SLC9A3	5	473333	524549	3	2.62277e-05	0.0589259	0.0744825	0.791137	0.428864	0.9999	3.61839	0.696258	18.8045
gnomAD_oe_lof_upper_0.35	TRIP13	5	892968	918164	3	2.62277e-05	-0.0117191	0.0744835	-0.157338	0.874979	0.9999	0.693723	0.0614584	7.83052
gnomAD_oe_lof_upper_0.35	ADCY2	5	7396342	7830194	1	8.74256e-06	0.101606	0.206128	0.492928	0.622063	0.9999	3.1162	0.194165	50.0126
gnomAD_oe_lof_upper_0.35	CTNND2	5	10971951	11904110	23	0.000201079	0.0566408	0.0267778	2.11522	0.0344114	0.8314	2.24968	1.0681	4.73838
gnomAD_oe_lof_upper_0.35	NUP155	5	37291940	37371197	2	1.74851e-05	-0.0826975	0.0866953	-0.953887	0.340141	0.9999	NA	NA	NA
gnomAD_oe_lof_upper_0.35	HCN1	5	45255051	45696220	1	8.74256e-06	-0.082064	0.129006	-0.636124	0.524696	0.9999	NA	NA	NA
gnomAD_oe_lof_upper_0.35	PDE4D	5	58264865	59783925	27	0.000236049	-0.014353	0.0266795	-0.53798	0.590591	0.9999	0.97941	0.484039	1.98175
gnomAD_oe_lof_upper_0.35	ZSWIM6	5	60628099	60841999	14	0.000122396	0.088464	0.0364787	2.42509	0.0153048	0.602864	2.40822	1.01031	5.74036
gnomAD_oe_lof_upper_0.35	RGS7BP	5	63801773	63908121	11	9.61681e-05	0.00252013	0.0273173	0.0922541	0.926496	0.9999	1.27638	0.448349	3.63367
gnomAD_oe_lof_upper_0.35	PDE8B	5	76506705	76724080	18	0.000157366	-0.00154431	0.0351674	-0.0439132	0.964974	0.9999	1.04819	0.445719	2.46503
gnomAD_oe_lof_upper_0.35	EFNA5	5	106712589	107006596	19	0.000166109	-0.0344831	0.0305723	-1.12792	0.259353	0.9999	0.755773	0.355843	1.60518
gnomAD_oe_lof_upper_0.35	APC	5	112043201	112181936	11	9.61681e-05	-0.0630818	0.0424764	-1.4851	0.137517	0.9999	0.355747	0.117204	1.07979
gnomAD_oe_lof_upper_0.35	KCNN2	5	113698015	113832197	78	0.00068192	-0.021837	0.014583	-1.49742	0.134283	0.9999	0.725456	0.475165	1.10759
gnomAD_oe_lof_upper_0.35	SEMA6A	5	115779250	115910551	2	1.74851e-05	0.0239212	0.0912225	0.262229	0.793145	0.9999	1.66521	0.116704	23.7603
gnomAD_oe_lof_upper_0.35	DMXL1	5	118407083	118584822	66	0.000577009	-0.0148423	0.0156513	-0.948309	0.342972	0.9999	0.972639	0.622224	1.5204
gnomAD_oe_lof_upper_0.35	PCDHGC4	5	140864740	140892548	15	0.000131138	0.0790692	0.0333216	2.37291	0.0176485	0.62879	2.42419	0.942695	6.23395
gnomAD_oe_lof_upper_0.35	DIAPH1	5	140894587	140998622	15	0.000131138	0.00777253	0.0333137	0.233313	0.815518	0.9999	0.882238	0.31533	2.46835
gnomAD_oe_lof_upper_0.35	GRIA1	5	152869174	153193429	25	0.000218564	-0.0196162	0.0209946	-0.934349	0.350124	0.9999	1.06037	0.548775	2.04891
gnomAD_oe_lof_upper_0.35	TENM2	5	166711842	167691162	10	8.74256e-05	-0.0378976	0.0407964	-0.928944	0.352918	0.9999	0.625568	0.188506	2.07599
gnomAD_oe_lof_upper_0.35	HNRNPH1	5	179041178	179051670	1	8.74256e-06	0.00150821	0.129007	0.011691	0.990672	0.9999	2.13702	0.131572	34.71
gnomAD_oe_lof_upper_0.35	CANX	5	179125427	179158639	2	1.74851e-05	-0.0383847	0.0912211	-0.420788	0.67391	0.9999	0.828487	0.0724217	9.4777
gnomAD_oe_lof_upper_0.35	MAML1	5	179159850	179223512	4	3.49702e-05	0.0760609	0.064505	1.17915	0.23834	0.9999	2.55739	0.461242	14.1796
gnomAD_oe_lof_upper_0.35	GMDS	6	1624034	2245868	21	0.000183594	0.0217594	0.0281541	0.77287	0.439599	0.9999	1.0306	0.439022	2.41933
gnomAD_oe_lof_upper_0.35	KCNQ5	6	73331570	73908573	10	8.74256e-05	0.153171	0.0530289	2.88845	0.00387143	0.324642	7.4266	2.57643	21.4072
gnomAD_oe_lof_upper_0.35	SENP6	6	76311621	76427994	8	6.99405e-05	0.112123	0.0422666	2.65275	0.00798401	0.452463	2.99235	0.837929	10.6861
gnomAD_oe_lof_upper_0.35	SNAP91	6	84262604	84419127	2	1.74851e-05	0.0683748	0.0912217	0.749545	0.453529	0.9999	4.21786	0.583523	30.4878
gnomAD_oe_lof_upper_0.35	SYNCRIP	6	86317501	86353043	1	8.74256e-06	0.211668	0.129003	1.6408	0.100838	0.9999	13.0195	0.808492	209.658
gnomAD_oe_lof_upper_0.35	RNGTT	6	89319988	89673348	10	8.74256e-05	-0.0136948	0.0387269	-0.353625	0.72362	0.9999	1.17388	0.409533	3.36477
gnomAD_oe_lof_upper_0.35	MAP3K7	6	91223291	91297020	148	0.0012939	-0.0183828	0.0107428	-1.71117	0.0870496	0.9999	0.728516	0.533298	0.995196
gnomAD_oe_lof_upper_0.35	EPHA7	6	93949739	94129300	19	0.000166109	-0.0458938	0.0229081	-2.00339	0.0451354	0.925743	0.531557	0.198502	1.42343
gnomAD_oe_lof_upper_0.35	CCNC	6	99990262	100016690	1	8.74256e-06	-0.0545924	0.0348022	-1.56865	0.116729	0.9999	NA	NA	NA
gnomAD_oe_lof_upper_0.35	GRIK2	6	101846668	102517958	8	6.99405e-05	-0.01718	0.0576046	-0.29824	0.76552	0.9999	1.20285	0.357743	4.04437
gnomAD_oe_lof_upper_0.35	FYN	6	111981534	112194655	11	9.61681e-05	0.0593586	0.037911	1.56574	0.11741	0.9999	2.85623	0.979852	8.32583
gnomAD_oe_lof_upper_0.35	SLC35F1	6	118228688	118638839	1	8.74256e-06	0.348732	0.206046	1.6925	0.0905512	0.9999	12.0253	0.748902	193.092
gnomAD_oe_lof_upper_0.35	PTPRK	6	128289923	128841870	10	8.74256e-05	0.0137937	0.0435298	0.316879	0.751335	0.9999	1.35415	0.466397	3.93165
gnomAD_oe_lof_upper_0.35	SCAF8	6	155054511	155155194	18	0.000157366	-0.00982662	0.0306487	-0.320621	0.748498	0.9999	0.829218	0.339886	2.02304
gnomAD_oe_lof_upper_0.35	MAP3K4	6	161412821	161538417	13	0.000113653	0.0763041	0.0341095	2.23703	0.0252842	0.703919	2.67934	0.837194	8.57489
gnomAD_oe_lof_upper_0.35	ELFN1	7	1748797	1787590	8	6.99405e-05	0.0122699	0.0545038	0.22512	0.821886	0.9999	1.90579	0.391928	9.26713
gnomAD_oe_lof_upper_0.35	EIF3B	7	2394473	2420377	1	8.74256e-06	-0.385378	0.378514	-1.01813	0.308615	0.9999	NA	NA	NA
gnomAD_oe_lof_upper_0.35	THSD7A	7	11410061	11871824	20	0.000174851	0.0261425	0.0328182	0.796583	0.425693	0.9999	1.79329	0.800777	4.01594
gnomAD_oe_lof_upper_0.35	DGKB	7	14184673	14942550	12	0.000104911	-0.033957	0.0391112	-0.868218	0.385275	0.9999	0.849546	0.280355	2.57434
gnomAD_oe_lof_upper_0.35	AHR	7	17338275	17385775	1	8.74256e-06	0.500607	0.128995	3.88081	0.000104109	0.0554267	85.3849	5.29914	1375.8
gnomAD_oe_lof_upper_0.35	HDAC9	7	18126571	19036992	8	6.99405e-05	-0.0666372	0.048365	-1.3778	0.168266	0.9999	7.66467	0.478213	122.847
gnomAD_oe_lof_upper_0.35	AUTS2	7	69063904	70257885	10	8.74256e-05	0.0732843	0.0403752	1.81508	0.0695117	0.9999	1.42577	0.406526	5.00045
gnomAD_oe_lof_upper_0.35	YWHAG	7	75956107	75988342	6	5.24553e-05	-0.0175621	0.0555598	-0.316094	0.751931	0.9999	0.890368	0.151943	5.21745
gnomAD_oe_lof_upper_0.35	MAGI2	7	77646373	79082890	7	6.11979e-05	0.0135298	0.0501924	0.269559	0.7875	0.9999	1.06645	0.307735	3.69576
gnomAD_oe_lof_upper_0.35	PCLO	7	82383320	82792197	5	4.37128e-05	-0.0727397	0.0615602	-1.1816	0.237364	0.9999	1.50407	0.0936114	24.1661
gnomAD_oe_lof_upper_0.35	SEMA3A	7	83587658	83824217	27	0.000236049	0.0268888	0.0178628	1.5053	0.132247	0.9999	1.25282	0.620194	2.53073
gnomAD_oe_lof_upper_0.35	DOCK4	7	111366163	111846462	500	0.00437128	-0.00107516	0.00569198	-0.188891	0.850178	0.9999	0.926316	0.785831	1.09192
gnomAD_oe_lof_upper_0.35	CADPS2	7	121958477	122526813	10	8.74256e-05	-0.0616987	0.0486117	-1.26922	0.204364	0.9999	0.823827	0.231413	2.93281
gnomAD_oe_lof_upper_0.35	DGKI	7	137074384	137531609	4	3.49702e-05	0.0562342	0.070046	0.802817	0.42208	0.9999	2.08683	0.38642	11.2698
gnomAD_oe_lof_upper_0.35	ACTR3B	7	152456833	152552464	1	8.74256e-06	-0.0824659	0.129005	-0.639246	0.522663	0.9999	NA	NA	NA
gnomAD_oe_lof_upper_0.35	NCAPG2	7	158424002	158497520	11	9.61681e-05	-0.0373316	0.0388986	-0.959716	0.337198	0.9999	0.425074	0.113779	1.58806
gnomAD_oe_lof_upper_0.35	DLGAP2	8	1449531	1656642	6	5.24553e-05	-0.0128825	0.0622875	-0.206823	0.836148	0.9999	2.8793	0.458473	18.0826
gnomAD_oe_lof_upper_0.35	CSMD1	8	2792874	4852328	609	0.00532422	-0.00604811	0.00515207	-1.17392	0.240427	0.9999	1.00791	0.872207	1.16472
gnomAD_oe_lof_upper_0.35	XKR6	8	10753656	11058875	4	3.49702e-05	0.160242	0.0700824	2.28648	0.0222261	0.677866	4.66468	0.854709	25.4581
gnomAD_oe_lof_upper_0.35	DLC1	8	12940871	13372429	23	0.000201079	0.00129874	0.0269147	0.0482538	0.961514	0.9999	1.23232	0.594014	2.55651
gnomAD_oe_lof_upper_0.35	CNOT7	8	17086739	17104387	11	9.61681e-05	-0.0436506	0.0423683	-1.03026	0.302886	0.9999	0.65403	0.162387	2.63417
gnomAD_oe_lof_upper_0.35	INTS10	8	19674917	19709586	11	9.61681e-05	-0.0146152	0.0432487	-0.337935	0.735412	0.9999	0.839634	0.285031	2.47336
gnomAD_oe_lof_upper_0.35	PPP2R2A	8	25230074	26230195	95	0.000830543	-0.00710925	0.0139983	-0.507867	0.611547	0.9999	1.09784	0.756636	1.5929
gnomAD_oe_lof_upper_0.35	EBF2	8	25699245	25902640	90	0.00078683	-0.006765	0.0143739	-0.470644	0.637895	0.9999	1.15805	0.793914	1.68919
gnomAD_oe_lof_upper_0.35	ST18	8	53023391	53322439	7	6.11979e-05	0.00300692	0.0510281	0.0589268	0.95301	0.9999	1.16602	0.342682	3.96757
gnomAD_oe_lof_upper_0.35	XKR4	8	56015016	56438710	2	1.74851e-05	0.0155971	0.0733094	0.212757	0.831516	0.9999	2.71332	0.379465	19.4012
gnomAD_oe_lof_upper_0.35	ZFHX4	8	77593514	77779521	41	0.000358445	0.00125252	0.0203057	0.0616829	0.950815	0.9999	1.04051	0.587596	1.84254
gnomAD_oe_lof_upper_0.35	MMP16	8	89049459	89339717	21	0.000183594	0.00314575	0.0291717	0.107836	0.914126	0.9999	0.941095	0.416749	2.12517
gnomAD_oe_lof_upper_0.35	OXR1	8	107282405	107764921	8	6.99405e-05	0.0310268	0.0223056	1.39099	0.164229	0.9999	1.66062	0.495225	5.56853
gnomAD_oe_lof_upper_0.35	KCNV1	8	110979232	110988076	5	4.37128e-05	-0.0309228	0.0576985	-0.535938	0.592002	0.9999	0.73421	0.134356	4.0122
gnomAD_oe_lof_upper_0.35	CSMD3	8	113235158	114449242	14	0.000122396	0.0633653	0.0356494	1.77746	0.075493	0.9999	2.9182	1.05424	8.07773
gnomAD_oe_lof_upper_0.35	ASAP1	8	131064350	131455906	16	0.000139881	0.015066	0.0302468	0.498104	0.618411	0.9999	1.11508	0.439213	2.83098
gnomAD_oe_lof_upper_0.35	FAM135B	8	139142265	139509065	2	1.74851e-05	-0.0863287	0.0802993	-1.07509	0.282336	0.9999	NA	NA	NA
gnomAD_oe_lof_upper_0.35	ZC3H3	8	144519824	144623620	4	3.49702e-05	-0.0069238	0.0645064	-0.107335	0.914523	0.9999	0.471362	0.0459831	4.83183
gnomAD_oe_lof_upper_0.35	PTPRD	9	8314245	10612723	388	0.00339211	-0.00342783	0.00634655	-0.540109	0.589122	0.9999	0.946442	0.786238	1.13929
gnomAD_oe_lof_upper_0.35	BNC2	9	16409500	16870786	8	6.99405e-05	0.0298464	0.0456118	0.654357	0.512882	0.9999	1.01034	0.226231	4.51217
gnomAD_oe_lof_upper_0.35	TEK	9	27109146	27230172	10	8.74256e-05	-0.0416059	0.0407967	-1.01983	0.307807	0.9999	0.596717	0.181549	1.96129
gnomAD_oe_lof_upper_0.35	RORB	9	77112251	77302117	5	4.37128e-05	0.0532691	0.0341103	1.56167	0.118365	0.9999	1.85105	0.400954	8.5456
gnomAD_oe_lof_upper_0.35	ERP44	9	102741462	102861330	17	0.000148623	-0.010148	0.0351124	-0.289016	0.772569	0.9999	1.13462	0.486464	2.64635
gnomAD_oe_lof_upper_0.35	TEX10	9	103064356	103115259	26	0.000227307	0.0227496	0.0270004	0.842567	0.39947	0.9999	1.7445	0.904807	3.36345
gnomAD_oe_lof_upper_0.35	ZNF618	9	116638561	116818875	77	0.000673177	0.00982283	0.013616	0.721416	0.470654	0.9999	1.2447	0.817742	1.89457
gnomAD_oe_lof_upper_0.35	COL27A1	9	116918230	117072975	15	0.000131138	0.000409994	0.0333121	0.0123077	0.99018	0.9999	1.59728	0.690426	3.69526
gnomAD_oe_lof_upper_0.35	RALGPS1	9	129677052	129985445	4	3.49702e-05	-0.0547563	0.070057	-0.781596	0.434452	0.9999	0.559908	0.0545383	5.74819
gnomAD_oe_lof_upper_0.35	GOLGA2	9	131018107	131038268	2	1.74851e-05	-0.0615436	0.0912223	-0.674655	0.499895	0.9999	NA	NA	NA
gnomAD_oe_lof_upper_0.35	ABL1	9	133589267	133763062	6	5.24553e-05	-0.00373401	0.0526681	-0.0708971	0.94348	0.9999	1.64756	0.469854	5.77723
gnomAD_oe_lof_upper_0.35	RPL7A	9	136215068	136218280	9	7.8683e-05	-0.0314355	0.0671011	-0.46848	0.639442	0.9999	2.38975	0.6113	9.34227
gnomAD_oe_lof_upper_0.35	BRD3	9	136895445	136933655	10	8.74256e-05	0.148366	0.14771	1.00444	0.315168	0.9999	1.96756	0.57724	6.70658
gnomAD_oe_lof_upper_0.35	WDR5	9	137001209	137025094	13	0.000113653	0.062607	0.0668431	0.936626	0.348951	0.9999	1.81495	0.607651	5.42092
gnomAD_oe_lof_upper_0.35	RXRA	9	137218315	137332431	29	0.000253534	0.115639	0.0508456	2.27432	0.0229467	0.677866	2.83684	1.48167	5.43147
gnomAD_oe_lof_upper_0.35	COL5A1	9	137533650	137736688	6	5.24553e-05	0.13212	0.0635875	2.07777	0.0377309	0.856387	2.31794	0.38695	13.8851
gnomAD_oe_lof_upper_0.35	OLFM1	9	137967088	138013030	2	1.74851e-05	0.0856562	0.0912206	0.939	0.347731	0.9999	2.74606	0.136366	55.2985
gnomAD_oe_lof_upper_0.35	DIP2C	10	320129	735608	11	9.61681e-05	0.0111599	0.0380556	0.293252	0.76933	0.9999	1.56187	0.557456	4.37602
gnomAD_oe_lof_upper_0.35	CAMK1D	10	12391582	12871733	7	6.11979e-05	-0.0525833	0.0491877	-1.06903	0.285054	0.9999	0.990585	0.126188	7.77617
gnomAD_oe_lof_upper_0.35	PARD3	10	34398487	35104253	9	7.8683e-05	0.108863	0.0440411	2.47184	0.0134419	0.567986	4.39857	1.12187	17.2456
gnomAD_oe_lof_upper_0.35	MAPK8	10	49514785	49643183	13	0.000113653	-0.0302408	0.0355237	-0.851286	0.394611	0.9999	1.35552	0.256862	7.15342
gnomAD_oe_lof_upper_0.35	WDFY4	10	49893517	50191001	12	0.000104911	-0.0370292	0.0361972	-1.02298	0.306315	0.9999	0.703584	0.0888975	5.56856
gnomAD_oe_lof_upper_0.35	PRKG1	10	52750910	54058110	58	0.000507068	0.0153591	0.017181	0.893955	0.371346	0.9999	1.18279	0.732712	1.90932
gnomAD_oe_lof_upper_0.35	KAT6B	10	76586170	76792380	30	0.000262277	0.0366403	0.0231369	1.58363	0.113278	0.9999	1.58988	0.832275	3.03711
gnomAD_oe_lof_upper_0.35	KCNMA1	10	78629358	79397577	10	8.74256e-05	0.105356	0.0442274	2.38215	0.017212	0.62879	2.69546	0.837915	8.67094
gnomAD_oe_lof_upper_0.35	TSPAN14	10	82214037	82282391	9	7.8683e-05	-0.0030157	0.0432888	-0.0696647	0.944461	0.9999	1.37889	0.410758	4.62884
gnomAD_oe_lof_upper_0.35	PCGF5	10	92922768	93044088	5	4.37128e-05	0.149546	0.106606	1.40279	0.160678	0.9999	3.72908	1.00422	13.8476
gnomAD_oe_lof_upper_0.35	BTAF1	10	93683735	93790080	2	1.74851e-05	0.192793	0.267649	0.720323	0.471326	0.9999	1.46141	0.199023	10.731
gnomAD_oe_lof_upper_0.35	TM9SF3	10	98277866	98346809	8	6.99405e-05	-0.0314356	0.0456118	-0.689199	0.490698	0.9999	0.872853	0.254432	2.99441
gnomAD_oe_lof_upper_0.35	PIK3AP1	10	98353068	98480279	6	5.24553e-05	-0.0157012	0.0526674	-0.298119	0.765612	0.9999	1.32736	0.36132	4.87624
gnomAD_oe_lof_upper_0.35	SH3PXD2A	10	105353783	105615164	1	8.74256e-06	0.170044	0.129003	1.31814	0.187458	0.9999	9.75607	0.605348	157.233
gnomAD_oe_lof_upper_0.35	SORCS1	10	108333420	108924466	9	7.8683e-05	0.0170281	0.0401835	0.423758	0.671742	0.9999	1.12733	0.292046	4.35165
gnomAD_oe_lof_upper_0.35	TCF7L2	10	114710008	114927436	1	8.74256e-06	-0.0827133	0.151797	-0.544895	0.585826	0.9999	0.405388	0.0251015	6.54698
gnomAD_oe_lof_upper_0.35	EBF3	10	131633495	131762091	3	2.62277e-05	-0.0355404	0.0744826	-0.477163	0.633246	0.9999	0.584671	0.0566185	6.0376
gnomAD_oe_lof_upper_0.35	PSMD13	11	236807	252984	2	1.74851e-05	0.0346075	0.0944897	0.366257	0.714173	0.9999	2.32909	0.318934	17.0087
gnomAD_oe_lof_upper_0.35	LRRC4C	11	40135750	41481186	37	0.000323475	0.0238662	0.0219552	1.08704	0.277019	0.9999	1.34529	0.734822	2.4629
gnomAD_oe_lof_upper_0.35	DLG2	11	83166055	85338314	62	0.000542039	0.0178963	0.0167801	1.06652	0.286189	0.9999	1.23562	0.770999	1.98023
gnomAD_oe_lof_upper_0.35	PICALM	11	85668213	85780923	570	0.00498326	-0.000922589	0.00542531	-0.170053	0.864969	0.9999	1.01669	0.87345	1.18341
gnomAD_oe_lof_upper_0.35	FAT3	11	92085261	92629635	5	4.37128e-05	-0.0645713	0.0615608	-1.0489	0.294223	0.9999	1.53063	0.0952465	24.5975
gnomAD_oe_lof_upper_0.35	CWC15	11	94695786	94706776	12	0.000104911	0.03034	0.038698	0.784021	0.433028	0.9999	1.1598	0.35526	3.78636
gnomAD_oe_lof_upper_0.35	CUL5	11	107879407	107978488	1	8.74256e-06	-0.0842847	0.129017	-0.653286	0.513572	0.9999	NA	NA	NA
gnomAD_oe_lof_upper_0.35	NPAT	11	108028118	108093365	1	8.74256e-06	-0.0842847	0.129017	-0.653286	0.513572	0.9999	NA	NA	NA
gnomAD_oe_lof_upper_0.35	KIRREL3	11	126293395	126870766	4	3.49702e-05	0.0239495	0.0645042	0.371286	0.710425	0.9999	2.06489	0.410187	10.3947
gnomAD_oe_lof_upper_0.35	ARHGAP32	11	128834954	129062093	8	6.99405e-05	0.0704301	0.0471404	1.49405	0.135163	0.9999	2.3484	0.679677	8.11412
gnomAD_oe_lof_upper_0.35	KDM5A	12	389222	498620	9	7.8683e-05	0.0394107	0.0445345	0.884949	0.376184	0.9999	2.8709	0.916075	8.99718
gnomAD_oe_lof_upper_0.35	WNK1	12	862088	1020618	1	8.74256e-06	-0.0428825	0.129012	-0.332392	0.739593	0.9999	1.23173	0.0753048	20.147
gnomAD_oe_lof_upper_0.35	CACNA1C	12	2162415	2807115	1	8.74256e-06	0.0016047	0.129005	0.0124391	0.990075	0.9999	2.06406	0.127089	33.5224
gnomAD_oe_lof_upper_0.35	SOX5	12	23685230	24715383	5	4.37128e-05	0.0351175	0.0565002	0.621546	0.53424	0.9999	2.43645	0.695897	8.5304
gnomAD_oe_lof_upper_0.35	SLC2A13	12	40148822	40499661	13	0.000113653	0.126222	0.0370626	3.40563	0.000660107	0.200683	3.45827	1.24135	9.63439
gnomAD_oe_lof_upper_0.35	ACVR1B	12	52345450	52390863	2	1.74851e-05	-0.0795585	0.0866776	-0.917867	0.358689	0.9999	0.85268	0.053179	13.672
gnomAD_oe_lof_upper_0.35	PPP1R12A	12	80167342	80329235	37	0.000323475	0.00563157	0.021282	0.264617	0.791304	0.9999	1.61686	0.932096	2.80469
gnomAD_oe_lof_upper_0.35	ANKS1B	12	99128568	100378432	49	0.000428385	0.0220149	0.0186253	1.18199	0.237209	0.9999	1.36825	0.820708	2.28108
gnomAD_oe_lof_upper_0.35	BTBD11	12	107712196	108053419	28	0.000244792	-0.00533307	0.0256597	-0.207838	0.835355	0.9999	1.06653	0.550667	2.06565
gnomAD_oe_lof_upper_0.35	CORO1C	12	109038884	109125326	1	8.74256e-06	0.258699	0.206211	1.25454	0.209647	0.9999	7.12155	0.442299	114.666
gnomAD_oe_lof_upper_0.35	SPPL3	12	121200312	121342155	4	3.49702e-05	-0.054677	0.101233	-0.54011	0.589121	0.9999	5.0341	0.313764	80.7683
gnomAD_oe_lof_upper_0.35	TMEM132B	12	125811161	126143589	6	5.24553e-05	0.10429	0.05064	2.05944	0.0394518	0.873412	4.30915	0.834676	22.2467
gnomAD_oe_lof_upper_0.35	TMEM132D	12	129556270	130388212	2	1.74851e-05	-0.0431086	0.0982927	-0.438573	0.660971	0.9999	2.24825	0.138427	36.5148
gnomAD_oe_lof_upper_0.35	SFSWAP	12	132195631	132284283	1	8.74256e-06	-0.0815855	0.129007	-0.632414	0.527117	0.9999	NA	NA	NA
gnomAD_oe_lof_upper_0.35	ULK1	12	132379278	132407707	5	4.37128e-05	-0.00746508	0.0576951	-0.129389	0.89705	0.9999	0.674901	0.116861	3.89773
gnomAD_oe_lof_upper_0.35	EP400	12	132434464	132565011	5	4.37128e-05	0.00597988	0.0593649	0.100731	0.919764	0.9999	1.15662	0.274998	4.86463
gnomAD_oe_lof_upper_0.35	PSPC1	13	20277008	20357159	110	0.000961681	0.00482833	0.0106887	0.451723	0.651469	0.9999	1.12424	0.794782	1.59026
gnomAD_oe_lof_upper_0.35	ZMYM2	13	20532809	20665968	14	0.000122396	0.0392791	0.026878	1.46138	0.143911	0.9999	1.68771	0.603724	4.71799
gnomAD_oe_lof_upper_0.35	KBTBD6	13	41701708	41706936	1	8.74256e-06	-0.0824616	0.129006	-0.639206	0.522689	0.9999	NA	NA	NA
gnomAD_oe_lof_upper_0.35	AKAP11	13	42846288	42897403	1	8.74256e-06	-0.010185	0.0349371	-0.291524	0.770651	0.9999	0.711142	0.0429361	11.7785
gnomAD_oe_lof_upper_0.35	FNDC3A	13	49550047	49783915	5	4.37128e-05	-0.0471885	0.0576941	-0.817909	0.413409	0.9999	0.577641	0.107839	3.09413
gnomAD_oe_lof_upper_0.35	KPNA3	13	50273442	50367057	31	0.000271019	-0.0308177	0.023174	-1.32984	0.183571	0.9999	0.559371	0.273824	1.14269
gnomAD_oe_lof_upper_0.35	INTS6	13	51935700	52027275	10	8.74256e-05	-0.0397486	0.0369386	-1.07607	0.281895	0.9999	0.739962	0.244872	2.23605
gnomAD_oe_lof_upper_0.35	DACH1	13	72012097	72441330	16	0.000139881	-0.035864	0.0238789	-1.50191	0.13312	0.9999	1.01932	0.391614	2.65318
gnomAD_oe_lof_upper_0.35	SPRY2	13	80910111	80915086	25	0.000218564	0.0380602	0.0247406	1.53837	0.123958	0.9999	1.95682	1.00509	3.80973
gnomAD_oe_lof_upper_0.35	TPP2	13	103249285	103331523	5	4.37128e-05	-0.0528146	0.0615627	-0.8579	0.390948	0.9999	0.753414	0.174326	3.25615
gnomAD_oe_lof_upper_0.35	FAM155A	13	107820878	108519460	28	0.000244792	0.0125521	0.0205146	0.611861	0.54063	0.9999	0.8128	0.395243	1.67149
gnomAD_oe_lof_upper_0.35	MYO16	13	109248499	109860355	8	6.99405e-05	0.0583415	0.0493129	1.18309	0.236774	0.9999	1.67792	0.476484	5.90872
gnomAD_oe_lof_upper_0.35	TUBGCP3	13	113139327	113242481	2	1.74851e-05	-0.0820302	0.0912219	-0.899238	0.368526	0.9999	NA	NA	NA
gnomAD_oe_lof_upper_0.35	CUL4A	13	113863085	113919392	1	8.74256e-06	-0.0801106	0.129015	-0.62094	0.534639	0.9999	NA	NA	NA
gnomAD_oe_lof_upper_0.35	TFDP1	13	114239055	114295788	2	1.74851e-05	0.0314979	0.0912426	0.345211	0.729936	0.9999	2.6031	0.358503	18.9011
gnomAD_oe_lof_upper_0.35	PRMT5	14	23389732	23398661	8	6.99405e-05	-0.0633786	0.0487614	-1.29977	0.19368	0.9999	1.02692e-06	0	NA
gnomAD_oe_lof_upper_0.35	NOVA1	14	26915088	27066960	40	0.000349702	0.00661071	0.0205025	0.322434	0.747124	0.9999	0.871837	0.477337	1.59238
gnomAD_oe_lof_upper_0.35	HECTD1	14	31569323	31676689	7	6.11979e-05	-0.00984738	0.0282812	-0.348195	0.727694	0.9999	1.29085	0.345759	4.81924
gnomAD_oe_lof_upper_0.35	NPAS3	14	33408458	34273382	5	4.37128e-05	-0.0046487	0.0576942	-0.0805747	0.93578	0.9999	1.40268	0.31525	6.24108
gnomAD_oe_lof_upper_0.35	FBXO33	14	39865576	39901704	10	8.74256e-05	-0.0635193	0.0407965	-1.55698	0.119476	0.9999	NA	NA	NA
gnomAD_oe_lof_upper_0.35	PRPF39	14	45553301	45584804	6	5.24553e-05	0.0318499	0.0555717	0.573131	0.566556	0.9999	2.47064	0.743683	8.2079
gnomAD_oe_lof_upper_0.35	MDGA2	14	47308827	48144157	43	0.00037593	-0.0149231	0.0154579	-0.965406	0.334342	0.9999	0.878299	0.51097	1.5097
gnomAD_oe_lof_upper_0.35	SIPA1L1	14	71996028	72206120	14	0.000122396	-0.0276359	0.0338965	-0.815303	0.414899	0.9999	1.09389	0.475086	2.5187
gnomAD_oe_lof_upper_0.35	TGFB3	14	76424441	76448092	1	8.74256e-06	-2.91595	123.859	-0.0235426	0.981217	0.9999	3.35538e-06	0	NA
gnomAD_oe_lof_upper_0.35	NRXN3	14	78870073	80334633	33	0.000288504	0.0545126	0.0220684	2.47016	0.0135051	0.567986	2.31455	1.28988	4.1532
gnomAD_oe_lof_upper_0.35	RCOR1	14	103058995	103196913	2	1.74851e-05	-0.079608	0.129004	-0.617095	0.537172	0.9999	1.16503e+06	0	NA
gnomAD_oe_lof_upper_0.35	PPP1R13B	14	104200087	104313927	18	0.000157366	-0.017718	0.0375386	-0.471995	0.63693	0.9999	1.23023	0.539205	2.80683
gnomAD_oe_lof_upper_0.35	CYFIP1	15	22892683	23003603	532	0.00465104	0.0203309	0.00560074	3.63003	0.000283385	0.103925	1.27644	1.09382	1.48955
gnomAD_oe_lof_upper_0.35	MAGEL2	15	23888695	23892993	11	9.61681e-05	-0.025281	0.0370921	-0.681573	0.495509	0.9999	1.061	0.363151	3.0999
gnomAD_oe_lof_upper_0.35	TJP1	15	29992356	30114706	4	3.49702e-05	0.0890313	0.0730798	1.21828	0.223119	0.9999	3.4853	0.851193	14.2709
gnomAD_oe_lof_upper_0.35	OTUD7A	15	31775328	32162784	13	0.000113653	0.0472442	0.0253364	1.86468	0.0622264	0.9999	2.90556	1.16038	7.27542
gnomAD_oe_lof_upper_0.35	RYR3	15	33603176	34158303	3	2.62277e-05	-0.0238192	0.0744819	-0.319798	0.749122	0.9999	0.647278	0.0599957	6.98331
gnomAD_oe_lof_upper_0.35	SPRED1	15	38545051	38649450	3	2.62277e-05	-0.0116427	0.0744818	-0.156316	0.875784	0.9999	0.699423	0.0613894	7.96867
gnomAD_oe_lof_upper_0.35	RASGRP1	15	38780301	38857007	20	0.000174851	0.00853012	0.0288499	0.295673	0.76748	0.9999	1.60829	0.763783	3.38655
gnomAD_oe_lof_upper_0.35	MGA	15	41913763	42062141	5	4.37128e-05	0.00968838	0.0712329	0.13601	0.891813	0.9999	2.45415	0.52034	11.5748
gnomAD_oe_lof_upper_0.35	CTDSPL2	15	44719578	44819429	3	2.62277e-05	-0.0647517	0.0744829	-0.869349	0.384656	0.9999	NA	NA	NA
gnomAD_oe_lof_upper_0.35	GABPB1	15	50569388	50647605	1	8.74256e-06	0.467675	0.378442	1.23579	0.216537	0.9999	6.74616	0.393518	115.651
gnomAD_oe_lof_upper_0.35	USP8	15	50716578	50793277	1	8.74256e-06	0.467675	0.378442	1.23579	0.216537	0.9999	6.74616	0.393518	115.651
gnomAD_oe_lof_upper_0.35	MYO5A	15	52599479	52821247	9	7.8683e-05	0.0596016	0.057637	1.03409	0.301096	0.9999	1.22334	0.320917	4.66342
gnomAD_oe_lof_upper_0.35	RFX7	15	56379478	56535483	12	0.000104911	-0.0687842	0.0372432	-1.84689	0.0647627	0.9999	NA	NA	NA
gnomAD_oe_lof_upper_0.35	BNC1	15	83924654	83953468	1	8.74256e-06	0.174274	0.129006	1.3509	0.176728	0.9999	10.2903	0.638427	165.863
gnomAD_oe_lof_upper_0.35	ZNF592	15	85291817	85349663	1	8.74256e-06	-0.0388492	0.129004	-0.301147	0.763302	0.9999	1.33964	0.0819257	21.9057
gnomAD_oe_lof_upper_0.35	CHD2	15	93443550	93571237	30	0.000262277	-0.0128421	0.0238707	-0.537984	0.590588	0.9999	1.04816	0.52972	2.07399
gnomAD_oe_lof_upper_0.35	IGF1R	15	99192760	99507759	6	5.24553e-05	-0.0477302	0.0627095	-0.761132	0.446578	0.9999	0.552802	0.103771	2.94487
gnomAD_oe_lof_upper_0.35	MEF2A	15	100106132	100256629	13	0.000113653	-0.016789	0.0367386	-0.456984	0.647682	0.9999	1.14479	0.356371	3.67748
gnomAD_oe_lof_upper_0.35	ASB7	15	101142754	101191904	3	2.62277e-05	0.0178958	0.0744816	0.240271	0.81012	0.9999	0.817968	0.0651664	10.2671
gnomAD_oe_lof_upper_0.35	SNRPA1	15	101821714	101835460	34	0.000297247	-0.0222851	0.0216037	-1.03154	0.302288	0.9999	0.962733	0.53353	1.73721
gnomAD_oe_lof_upper_0.35	RAB11FIP3	16	475667	572481	5	4.37128e-05	-0.0209419	0.0645053	-0.324654	0.745443	0.9999	0.980961	0.168404	5.71416
gnomAD_oe_lof_upper_0.35	MAPK8IP3	16	1756220	1820318	9	7.8683e-05	-0.0153366	0.0456814	-0.33573	0.737075	0.9999	1.78187	0.538764	5.89326
gnomAD_oe_lof_upper_0.35	UBN1	16	4896665	4932363	10	8.74256e-05	0.0360889	0.0416234	0.867034	0.385923	0.9999	1.7561	0.576483	5.34951
gnomAD_oe_lof_upper_0.35	RBFOX1	16	6069131	7763340	648	0.00566518	0.00571948	0.00496064	1.15297	0.248922	0.9999	1.0413	0.901472	1.20281
gnomAD_oe_lof_upper_0.35	USP7	16	8985950	9057341	4	3.49702e-05	0.0778426	0.0645034	1.2068	0.22751	0.9999	2.59454	0.329182	20.4495
gnomAD_oe_lof_upper_0.35	C16orf72	16	9185536	9213555	4	3.49702e-05	0.120057	0.0645042	1.86122	0.0627128	0.9999	1.51584	0.208739	11.0078
gnomAD_oe_lof_upper_0.35	GRIN2A	16	9847264	10276611	12	0.000104911	0.00125011	0.0382221	0.0327065	0.973909	0.9999	1.77698	0.672752	4.69362
gnomAD_oe_lof_upper_0.35	MYH11	16	15796991	15950887	31	0.000271019	0.0435425	0.0201575	2.16011	0.0307639	0.773629	1.83492	0.960361	3.50592
gnomAD_oe_lof_upper_0.35	XYLT1	16	17196180	17564738	4	3.49702e-05	0.0362109	0.0315319	1.14839	0.250808	0.9999	1.32169	0.198995	8.77835
gnomAD_oe_lof_upper_0.35	METTL9	16	21610855	21668792	238	0.00208073	0.00131154	0.00852303	0.153882	0.877703	0.9999	1.11467	0.883826	1.40581
gnomAD_oe_lof_upper_0.35	ATXN2L	16	28834368	28848558	10	8.74256e-05	0.000409849	0.0369545	0.0110906	0.991151	0.9999	1.89005	0.73621	4.85224
gnomAD_oe_lof_upper_0.35	SH2B1	16	28858009	28885534	10	8.74256e-05	0.000409849	0.0369545	0.0110906	0.991151	0.9999	1.89005	0.73621	4.85224
gnomAD_oe_lof_upper_0.35	MAZ	16	29817416	29822504	19	0.000166109	0.0613472	0.0236266	2.59653	0.00941698	0.482417	2.12601	0.885471	5.10455
gnomAD_oe_lof_upper_0.35	TAOK2	16	29985187	30003582	17	0.000148623	0.0701549	0.0244609	2.86804	0.00413025	0.324642	2.6185	1.01918	6.72751
gnomAD_oe_lof_upper_0.35	CORO1A	16	30194730	30200397	10	8.74256e-05	0.147229	0.0407954	3.60896	0.000307422	0.103925	4.32833	1.17724	15.9138
gnomAD_oe_lof_upper_0.35	BCAR1	16	75262927	75301951	5	4.37128e-05	-0.0391973	0.0576936	-0.679405	0.496881	0.9999	0.307059	0.033715	2.79654
gnomAD_oe_lof_upper_0.35	PLCG2	16	81812898	81991899	21	0.000183594	-0.016211	0.0274454	-0.590664	0.554746	0.9999	0.928024	0.402986	2.13712
gnomAD_oe_lof_upper_0.35	USP10	16	84733554	84813527	6	5.24553e-05	0.0709186	0.0539292	1.31503	0.188499	0.9999	3.34977	0.966755	11.6068
gnomAD_oe_lof_upper_0.35	BANP	16	87984237	88110924	9	7.8683e-05	-0.116413	0.193519	-0.601559	0.547468	0.9999	0.604578	0.117322	3.11548
gnomAD_oe_lof_upper_0.35	ZC3H18	16	88636788	88698372	13	0.000113653	0.00456954	0.0722015	0.0632887	0.949537	0.9999	1.05369	0.330209	3.36227
gnomAD_oe_lof_upper_0.35	RPL13	16	89627064	89633237	11	9.61681e-05	-0.0289814	0.0449716	-0.644438	0.519291	0.9999	0.999244	0.195434	5.10908
gnomAD_oe_lof_upper_0.35	NXN	17	702552	882998	35	0.00030599	0.000778723	0.0222379	0.0350179	0.972065	0.9999	0.862602	0.468889	1.58691
gnomAD_oe_lof_upper_0.35	ABR	17	906757	1090616	36	0.000314732	0.0316321	0.0214777	1.47279	0.140807	0.9999	1.47306	0.826816	2.62443
gnomAD_oe_lof_upper_0.35	YWHAE	17	1247833	1303556	25	0.000218564	0.0224059	0.026273	0.852812	0.393763	0.9999	1.24795	0.594333	2.62038
gnomAD_oe_lof_upper_0.35	CRK	17	1324646	1359561	19	0.000166109	0.0101256	0.0295991	0.342092	0.732282	0.9999	1.06831	0.46775	2.43995
gnomAD_oe_lof_upper_0.35	ZZEF1	17	3907738	4046253	3	2.62277e-05	0.0450777	0.0834267	0.540327	0.588972	0.9999	2.48608	0.476318	12.9758
gnomAD_oe_lof_upper_0.35	PELP1	17	4574678	4607632	2	1.74851e-05	-0.0816041	0.0912207	-0.89458	0.371012	0.9999	NA	NA	NA
gnomAD_oe_lof_upper_0.35	MINK1	17	4736634	4801356	5	4.37128e-05	-0.0425451	0.0522389	-0.814432	0.415397	0.9999	0.913881	0.159468	5.23728
gnomAD_oe_lof_upper_0.35	PITPNM3	17	6354582	6459877	3	2.62277e-05	0.0759604	0.0886835	0.856534	0.391703	0.9999	3.02257	0.137165	66.6052
gnomAD_oe_lof_upper_0.35	NCOR1	17	15933407	16118874	1	8.74256e-06	0.089297	0.129004	0.692201	0.488811	0.9999	5.04224	0.311136	81.7141
gnomAD_oe_lof_upper_0.35	MYO18A	17	27400527	27507407	2	1.74851e-05	-0.110593	0.122108	-0.905699	0.365095	0.9999	NA	NA	NA
gnomAD_oe_lof_upper_0.35	TAOK1	17	27717942	27878921	20	0.000174851	-0.0410566	0.030136	-1.36238	0.173079	0.9999	0.758995	0.332947	1.73023
gnomAD_oe_lof_upper_0.35	PSMD11	17	30771480	30810337	12	0.000104911	-0.00233354	0.0371529	-0.0628092	0.949918	0.9999	1.70061	0.714521	4.04756
gnomAD_oe_lof_upper_0.35	ASIC2	17	31340105	32483825	11	9.61681e-05	0.00909176	0.0410463	0.2215	0.824703	0.9999	1.13998	0.416576	3.1196
gnomAD_oe_lof_upper_0.35	SYNRG	17	35874899	35969486	2	1.74851e-05	-0.0822637	0.0912202	-0.901814	0.367156	0.9999	NA	NA	NA
gnomAD_oe_lof_upper_0.35	HNF1B	17	36046433	36105096	8	6.99405e-05	-0.0598932	0.0464394	-1.28971	0.197153	0.9999	0.599218	0.150867	2.37999
gnomAD_oe_lof_upper_0.35	SOCS7	17	36508006	36561846	2	1.74851e-05	0.277303	0.0912166	3.04005	0.00236538	0.297815	18.895	1.74595	204.485
gnomAD_oe_lof_upper_0.35	ARHGAP23	17	36584719	36668628	2	1.74851e-05	0.277303	0.0912166	3.04005	0.00236538	0.297815	18.895	1.74595	204.485
gnomAD_oe_lof_upper_0.35	SRCIN1	17	36686258	36762183	1	8.74256e-06	0.0911423	0.129005	0.706501	0.479877	0.9999	5.19546	0.32058	84.2
gnomAD_oe_lof_upper_0.35	MLLT6	17	36861872	36886056	1	8.74256e-06	0.0911423	0.129005	0.706501	0.479877	0.9999	5.19546	0.32058	84.2
gnomAD_oe_lof_upper_0.35	PSMB3	17	36909001	36920478	1	8.74256e-06	0.0911423	0.129005	0.706501	0.479877	0.9999	5.19546	0.32058	84.2
gnomAD_oe_lof_upper_0.35	PIP4K2B	17	36921943	36956158	1	8.74256e-06	0.0911423	0.129005	0.706501	0.479877	0.9999	5.19546	0.32058	84.2
gnomAD_oe_lof_upper_0.35	LASP1	17	37026111	37078023	1	8.74256e-06	0.0911423	0.129005	0.706501	0.479877	0.9999	5.19546	0.32058	84.2
gnomAD_oe_lof_upper_0.35	RPL19	17	37356535	37360980	1	8.74256e-06	0.0911423	0.129005	0.706501	0.479877	0.9999	5.19546	0.32058	84.2
gnomAD_oe_lof_upper_0.35	FBXL20	17	37408896	37557909	1	8.74256e-06	0.0911423	0.129005	0.706501	0.479877	0.9999	5.19546	0.32058	84.2
gnomAD_oe_lof_upper_0.35	MED1	17	37560537	37607527	1	8.74256e-06	0.0911423	0.129005	0.706501	0.479877	0.9999	5.19546	0.32058	84.2
gnomAD_oe_lof_upper_0.35	CDK12	17	37617738	37690800	1	8.74256e-06	0.0911423	0.129005	0.706501	0.479877	0.9999	5.19546	0.32058	84.2
gnomAD_oe_lof_upper_0.35	NEUROD2	17	37760020	37764175	1	8.74256e-06	0.0911423	0.129005	0.706501	0.479877	0.9999	5.19546	0.32058	84.2
gnomAD_oe_lof_upper_0.35	ZNF652	17	47366567	47439835	32	0.000279762	0.0146698	0.0238336	0.615511	0.538217	0.9999	1.17809	0.640049	2.16843
gnomAD_oe_lof_upper_0.35	TANC2	17	61086897	61505067	4	3.49702e-05	0.0502346	0.0668855	0.751054	0.45262	0.9999	2.91411	0.591914	14.3467
gnomAD_oe_lof_upper_0.35	ERN1	17	62120389	62207502	14	0.000122396	0.0158629	0.0344807	0.460052	0.645479	0.9999	0.795098	0.289641	2.18264
gnomAD_oe_lof_upper_0.35	RPTOR	17	78518624	78940173	5	4.37128e-05	0.0146542	0.0635928	0.230439	0.817751	0.9999	1.66766	0.352252	7.89516
gnomAD_oe_lof_upper_0.35	USP14	18	158482	213739	3	2.62277e-05	-0.0122218	0.0744827	-0.164089	0.869661	0.9999	1.41055	0.225165	8.83645
gnomAD_oe_lof_upper_0.35	THOC1	18	214519	268059	3	2.62277e-05	-0.0122218	0.0744827	-0.164089	0.869661	0.9999	1.41055	0.225165	8.83645
gnomAD_oe_lof_upper_0.35	SMCHD1	18	2655885	2805015	1	8.74256e-06	-0.00155217	0.129017	-0.0120308	0.990401	0.9999	2.03171	0.125041	33.0121
gnomAD_oe_lof_upper_0.35	DLGAP1	18	3496029	4455266	13	0.000113653	0.0502061	0.0357829	1.40308	0.160594	0.9999	1.31498	0.464468	3.7229
gnomAD_oe_lof_upper_0.35	PTPRM	18	7567313	8406859	28	0.000244792	-0.0140939	0.0235505	-0.598453	0.549537	0.9999	0.853245	0.443551	1.64136
gnomAD_oe_lof_upper_0.35	NOL4	18	31431063	31803515	1	8.74256e-06	0.298375	0.129006	2.31289	0.0207289	0.656869	23.756	1.47647	382.226
gnomAD_oe_lof_upper_0.35	PIAS2	18	44390022	44500123	24	0.000209821	-0.0167439	0.0270312	-0.619431	0.535633	0.9999	1.06086	0.521705	2.15721
gnomAD_oe_lof_upper_0.35	ZCCHC2	18	60190657	60253962	23	0.000201079	-0.00114477	0.0215717	-0.0530682	0.957678	0.9999	1.04833	0.45895	2.39457
gnomAD_oe_lof_upper_0.35	PHLPP1	18	60382671	60647676	29	0.000253534	0.0108986	0.0231086	0.471624	0.637195	0.9999	0.901335	0.473394	1.71613
gnomAD_oe_lof_upper_0.35	SOCS6	18	67956136	67997434	85	0.000743117	0.00877542	0.0143266	0.612525	0.54019	0.9999	0.989159	0.657366	1.48842
gnomAD_oe_lof_upper_0.35	ZNF407	18	72265127	72777628	9	7.8683e-05	0.0183157	0.0406037	0.451085	0.651928	0.9999	1.53728	0.480364	4.91965
gnomAD_oe_lof_upper_0.35	ZNF236	18	74536115	74682682	5	4.37128e-05	0.0408686	0.0615697	0.663778	0.506832	0.9999	2.37629	0.565641	9.98293
gnomAD_oe_lof_upper_0.35	CDC34	19	531732	542087	4	3.49702e-05	0.0162799	0.0730797	0.222769	0.823715	0.9999	1.77624	0.231118	13.6511
gnomAD_oe_lof_upper_0.35	APC2	19	1450147	1473243	6	5.24553e-05	-0.0819622	0.0856381	-0.957076	0.338529	0.9999	0.21644	0.0340609	1.37537
gnomAD_oe_lof_upper_0.35	LMNB2	19	2428162	2456966	12	0.000104911	-0.1587	0.109377	-1.45094	0.146796	0.9999	0.409729	0.128256	1.30893
gnomAD_oe_lof_upper_0.35	SMARCA4	19	11071597	11172958	1	8.74256e-06	-0.0842513	0.129016	-0.65303	0.513737	0.9999	NA	NA	NA
gnomAD_oe_lof_upper_0.35	SPTBN4	19	40972147	41082365	27	0.000236049	0.00426024	0.02369	0.179833	0.857284	0.9999	0.981213	0.481201	2.00078
gnomAD_oe_lof_upper_0.35	ZNF541	19	48023941	48059113	4	3.49702e-05	0.120611	0.0645042	1.86982	0.0615089	0.9999	6.07057	1.34954	27.307
gnomAD_oe_lof_upper_0.35	GRIN2D	19	48898131	48948188	3	2.62277e-05	0.04495	0.0744816	0.603505	0.546173	0.9999	3.26609	0.639698	16.6756
gnomAD_oe_lof_upper_0.35	PPP2R1A	19	52693054	52729678	13	0.000113653	-0.00408672	0.0341124	-0.119802	0.90464	0.9999	1.52895	0.550195	4.24884
gnomAD_oe_lof_upper_0.35	PRPF31	19	54618789	54635150	4	3.49702e-05	-0.044528	0.0608769	-0.731442	0.464509	0.9999	2.30542	0.143256	37.1012
gnomAD_oe_lof_upper_0.35	CNOT3	19	54641435	54659446	7	6.11979e-05	-0.0748452	0.0487603	-1.53496	0.124793	0.9999	NA	NA	NA
gnomAD_oe_lof_upper_0.35	TTYH1	19	54926604	54947899	14	0.000122396	0.0103002	0.0360085	0.286051	0.774839	0.9999	1.21706	0.476825	3.10646
gnomAD_oe_lof_upper_0.35	LENG8	19	54960064	54973196	13	0.000113653	-0.0057145	0.0401094	-0.142473	0.886706	0.9999	1.03921	0.390332	2.76676
gnomAD_oe_lof_upper_0.35	PPP6R1	19	55741146	55770038	10	8.74256e-05	0.0379602	0.0467258	0.812402	0.416561	0.9999	1.46789	0.510112	4.224
gnomAD_oe_lof_upper_0.35	BRSK1	19	55793439	55823903	10	8.74256e-05	0.0942845	0.0427288	2.20658	0.0273434	0.729814	3.25868	1.10536	9.60683
gnomAD_oe_lof_upper_0.35	PLCB1	20	8095099	8865547	25	0.000218564	-0.0195648	0.0253263	-0.772507	0.439814	0.9999	0.835362	0.412009	1.69373
gnomAD_oe_lof_upper_0.35	MAPRE1	20	31407698	31438211	3	2.62277e-05	-0.0850414	0.0745134	-1.14129	0.253749	0.9999	NA	NA	NA
gnomAD_oe_lof_upper_0.35	PTPRT	20	40701391	41818557	25	0.000218564	-0.0190089	0.0246443	-0.771331	0.440511	0.9999	0.863465	0.400413	1.86201
gnomAD_oe_lof_upper_0.35	ZNFX1	20	47862438	47894756	12	0.000104911	-0.0514608	0.0372441	-1.38172	0.167059	0.9999	0.47647	0.150881	1.50465
gnomAD_oe_lof_upper_0.35	KCNB1	20	47988504	48100490	12	0.000104911	-0.0514608	0.0372441	-1.38172	0.167059	0.9999	0.47647	0.150881	1.50465
gnomAD_oe_lof_upper_0.35	B4GALT5	20	48249482	48330421	19	0.000166109	-0.0332658	0.0303124	-1.09743	0.272452	0.9999	0.793964	0.349145	1.80549
gnomAD_oe_lof_upper_0.35	ADNP	20	49506882	49547527	110	0.000961681	-0.0126849	0.0126577	-1.00215	0.316273	0.9999	0.830322	0.583076	1.18241
gnomAD_oe_lof_upper_0.35	CSTF1	20	54967426	54979582	2	1.74851e-05	-0.081748	0.0912312	-0.896054	0.370224	0.9999	NA	NA	NA
gnomAD_oe_lof_upper_0.35	LAMA5	20	60884120	60942368	3	2.62277e-05	0.0327275	0.0744818	0.439403	0.660369	0.9999	2.86021	0.541971	15.0946
gnomAD_oe_lof_upper_0.35	TCFL5	20	61472466	61493115	37	0.000323475	-0.00395423	0.0203292	-0.19451	0.845777	0.9999	1.31511	0.764019	2.26371
gnomAD_oe_lof_upper_0.35	ZNF512B	20	62588056	62601223	2	1.74851e-05	0.12881	0.0912195	1.41209	0.157923	0.9999	3.67575	0.146593	92.1673
gnomAD_oe_lof_upper_0.35	CCT8	21	30428647	30446010	31	0.000271019	-0.00279832	0.0239801	-0.116694	0.907103	0.9999	1.11931	0.59104	2.11974
gnomAD_oe_lof_upper_0.35	DSCAM	21	41384342	42219039	21	0.000183594	-0.0218491	0.0280114	-0.780009	0.435386	0.9999	1.10785	0.510713	2.40319
gnomAD_oe_lof_upper_0.35	PKNOX1	21	44394642	44453688	30	0.000262277	0.0296317	0.0221374	1.33854	0.180722	0.9999	1.30106	0.693999	2.43915
gnomAD_oe_lof_upper_0.35	AGPAT3	21	45285115	45407475	2	1.74851e-05	-0.0161381	0.0912202	-0.176913	0.859576	0.9999	1.71637	0.236295	12.4671
gnomAD_oe_lof_upper_0.35	TRAPPC10	21	45432205	45526432	1	8.74256e-06	-0.034148	0.129006	-0.264701	0.79124	0.9999	1.40598	0.0859753	22.9923
gnomAD_oe_lof_upper_0.35	ADARB1	21	46494492	46646478	9	7.8683e-05	-0.00652485	0.0430042	-0.151726	0.879403	0.9999	1.23136	0.382892	3.96002
gnomAD_oe_lof_upper_0.35	HIRA	22	19318223	19435755	1	8.74256e-06	-0.0338601	0.0348122	-0.972652	0.330726	0.9999	0.283602	0.0172875	4.65251
gnomAD_oe_lof_upper_0.35	DGCR8	22	20067754	20099400	16	0.000139881	-0.0452533	0.0246137	-1.83854	0.0659828	0.9999	0.814224	0.35621	1.86115
gnomAD_oe_lof_upper_0.35	RTN4R	22	20228937	20255816	1	8.74256e-06	-0.0338601	0.0348122	-0.972652	0.330726	0.9999	0.283602	0.0172875	4.65251
gnomAD_oe_lof_upper_0.35	SCARF2	22	20778873	20792146	13	0.000113653	-0.00558259	0.0201973	-0.276402	0.782239	0.9999	0.931773	0.374872	2.316
gnomAD_oe_lof_upper_0.35	MED15	22	20861885	20941919	14	0.000122396	-0.00863671	0.0196972	-0.438474	0.661043	0.9999	0.819242	0.332509	2.01847
gnomAD_oe_lof_upper_0.35	GNAZ	22	23412668	23467221	10	8.74256e-05	0.0118051	0.0489282	0.241275	0.809342	0.9999	2.27327	0.557128	9.27573
gnomAD_oe_lof_upper_0.35	BCR	22	23522551	23660224	16	0.000139881	-0.0053236	0.0247243	-0.215318	0.829519	0.9999	1.34144	0.5556	3.23879
gnomAD_oe_lof_upper_0.35	SMARCB1	22	24129149	24176705	1	8.74256e-06	-0.0465289	0.0347877	-1.33751	0.181056	0.9999	0.159619	0.00968282	2.63128
gnomAD_oe_lof_upper_0.35	TTC28	22	28374001	29075853	6	5.24553e-05	-0.0952782	0.0653351	-1.4583	0.144757	0.9999	0.356661	0.0493626	2.57699
gnomAD_oe_lof_upper_0.35	RBFOX2	22	36134782	36424585	32	0.000279762	-0.0300398	0.0217197	-1.38307	0.166645	0.9999	0.930837	0.484768	1.78736
gnomAD_oe_lof_upper_0.35	CELSR1	22	46756730	46933067	10	8.74256e-05	-0.0447323	0.0387283	-1.15503	0.248078	0.9999	0.692846	0.205523	2.33568
gnomAD_oe_lof_upper_0.35	GRAMD4	22	47022647	47075688	7	6.11979e-05	0.0581279	0.0487606	1.19211	0.233219	0.9999	1.53517	0.3789	6.21995
gnomAD_oe_lof_upper_0.35	BRD1	22	50166936	50221196	11	9.61681e-05	-0.00602802	0.0271105	-0.22235	0.824042	0.9999	0.855307	0.27803	2.63119
gnomAD_oe_lof_upper_0.35	PLXNB2	22	50713407	50746001	23	0.000201079	0.0122597	0.0269028	0.455703	0.648604	0.9999	0.93104	0.43119	2.01033
gnomAD_oe_lof_upper_0.35	NLGN4X	23	5808082	6146706	5	4.37128e-05	0.0964342	0.0576932	1.6715	0.0946232	0.9999	1.63774	0.205045	13.0809
gnomAD_oe_lof_upper_0.35	IL1RAPL1	23	28605680	29974017	100	0.000874256	0.0201068	0.0129078	1.55772	0.119299	0.9999	1.34411	0.937346	1.9274
gnomAD_oe_lof_upper_0.35	DMD	23	31137344	33357726	64	0.000559524	0.00339837	0.0161311	0.210672	0.833143	0.9999	1.16933	0.743264	1.83963
gnomAD_oe_lof_upper_0.35	ARHGEF9	23	62854847	63005426	7	6.11979e-05	-0.0187267	0.0487619	-0.384044	0.700946	0.9999	0.483985	0.0939411	2.49349
gnomAD_oe_lof_upper_0.35	CSTF2	23	100075347	100095923	12	0.000104911	-0.010237	0.0372434	-0.274868	0.783417	0.9999	0.858144	0.280117	2.62894
gnomAD_oe_lof_upper_0.35	ZBTB33	23	119384606	119392251	12	0.000104911	-0.0368535	0.0372434	-0.989529	0.322404	0.9999	0.67925	0.231891	1.98964
gnomAD_oe_lof_upper_0.35	SMARCA1	23	128580477	128657460	14	0.000122396	0.0344975	0.0344938	1.00011	0.317258	0.9999	1.50786	0.545937	4.16466
gnomAD_oe_lof_upper_0.35	OCRL	23	128674251	128726530	14	0.000122396	0.0344975	0.0344938	1.00011	0.317258	0.9999	1.50786	0.545937	4.16466
gnomAD_oe_lof_upper_0.35	IRAK1	23	153275956	153285342	5	4.37128e-05	0.187236	0.057691	3.2455	0.00117244	0.203608	7.95083	1.25082	50.5395
gnomAD_oe_lof_upper_0.35	OPN1LW	23	153409724	153424507	2	1.74851e-05	0.295291	0.0912181	3.23719	0.00120712	0.203608	22.3218	3.06481	162.575
gnomAD_oe_lof_upper_0.35	GAB3	23	153903526	153979348	4	3.49702e-05	0.177602	0.0645034	2.75337	0.00589847	0.380253	9.11279	1.95914	42.3875
Kirov_ARC	DLG1	3	196769430	197026143	4	3.49702e-05	0.19464	0.0649367	2.99739	0.00272305	0.320683	48.3314	6.68831	349.255
Kirov_ARC	SLC25A4	4	186064416	186071538	5	4.37128e-05	-0.0629564	0.0576994	-1.09111	0.275225	0.9999	NA	NA	NA
Kirov_ARC	DLGAP2	8	1449531	1656642	6	5.24553e-05	-0.0128825	0.0622875	-0.206823	0.836148	0.9999	2.8793	0.458473	18.0826
Kirov_ARC	DLG2	11	83166055	85338314	62	0.000542039	0.0178963	0.0167801	1.06652	0.286189	0.9999	1.23562	0.770999	1.98023
Kirov_ARC	CYFIP1	15	22892683	23003603	532	0.00465104	0.0203309	0.00560074	3.63003	0.000283385	0.103925	1.27644	1.09382	1.48955
Kirov_ARC	DLGAP1	18	3496029	4455266	13	0.000113653	0.0502061	0.0357829	1.40308	0.160594	0.9999	1.31498	0.464468	3.7229
Kirov_NMDAR	ACTN2	1	236849769	236927558	1	8.74256e-06	0.376186	0.206001	1.82614	0.0678291	0.9999	13.4186	0.835053	215.626
Kirov_NMDAR	DLG1	3	196769430	197026143	4	3.49702e-05	0.19464	0.0649367	2.99739	0.00272305	0.320683	48.3314	6.68831	349.255
Kirov_NMDAR	YWHAG	7	75956107	75988342	6	5.24553e-05	-0.0175621	0.0555598	-0.316094	0.751931	0.9999	0.890368	0.151943	5.21745
Kirov_NMDAR	DLG2	11	83166055	85338314	62	0.000542039	0.0178963	0.0167801	1.06652	0.286189	0.9999	1.23562	0.770999	1.98023
Kirov_NMDAR	TJP1	15	29992356	30114706	4	3.49702e-05	0.0890313	0.0730798	1.21828	0.223119	0.9999	3.4853	0.851193	14.2709
Kirov_NMDAR	MYO5A	15	52599479	52821247	9	7.8683e-05	0.0596016	0.057637	1.03409	0.301096	0.9999	1.22334	0.320917	4.66342
Kirov_NMDAR	MAPK3	16	30125425	30134630	17	0.000148623	0.0701549	0.0244609	2.86804	0.00413025	0.324642	2.6185	1.01918	6.72751
Kirov_NMDAR	YWHAE	17	1247833	1303556	25	0.000218564	0.0224059	0.026273	0.852812	0.393763	0.9999	1.24795	0.594333	2.62038
Kirov_NMDAR	DLGAP1	18	3496029	4455266	13	0.000113653	0.0502061	0.0357829	1.40308	0.160594	0.9999	1.31498	0.464468	3.7229
Kirov_NMDAR	PPP2R1A	19	52693054	52729678	13	0.000113653	-0.00408672	0.0341124	-0.119802	0.90464	0.9999	1.52895	0.550195	4.24884
Kirov_NMDAR	PLCB1	20	8095099	8865547	25	0.000218564	-0.0195648	0.0253263	-0.772507	0.439814	0.9999	0.835362	0.412009	1.69373
Netw_full	DVL1	1	1270657	1284492	44	0.000384673	0.049963	0.0210481	2.37375	0.0176083	0.62879	1.81898	1.08175	3.05864
Netw_full	NRXN1	2	50145642	51259674	218	0.00190588	0.00691281	0.008337	0.829173	0.407007	0.9999	1.2073	0.950249	1.53388
Netw_full	DLG1	3	196769430	197026143	4	3.49702e-05	0.19464	0.0649367	2.99739	0.00272305	0.320683	48.3314	6.68831	349.255
Netw_full	GRID2	4	93225549	94693649	14	0.000122396	0.0122598	0.0356239	0.344147	0.730736	0.9999	1.46858	0.593955	3.63112
Netw_full	ANK2	4	113739238	114304896	12	0.000104911	-0.0246848	0.0372442	-0.662782	0.50747	0.9999	0.863944	0.30918	2.41413
Netw_full	RAPGEF2	4	160188997	160281301	10	8.74256e-05	-0.0320601	0.0442766	-0.724088	0.469012	0.9999	0.796628	0.225716	2.81157
Netw_full	CTNND2	5	10971951	11904110	23	0.000201079	0.0566408	0.0267778	2.11522	0.0344114	0.8314	2.24968	1.0681	4.73838
Netw_full	GRIA1	5	152869174	153193429	25	0.000218564	-0.0196162	0.0209946	-0.934349	0.350124	0.9999	1.06037	0.548775	2.04891
Netw_full	MYO6	6	76458908	76629254	9	7.8683e-05	0.101588	0.0401659	2.5292	0.0114324	0.523644	2.82917	0.887907	9.01468
Netw_full	GRIK2	6	101846668	102517958	8	6.99405e-05	-0.01718	0.0576046	-0.29824	0.76552	0.9999	1.20285	0.357743	4.04437
Netw_full	FYN	6	111981534	112194655	11	9.61681e-05	0.0593586	0.037911	1.56574	0.11741	0.9999	2.85623	0.979852	8.32583
Netw_full	MAGI2	7	77646373	79082890	7	6.11979e-05	0.0135298	0.0501924	0.269559	0.7875	0.9999	1.06645	0.307735	3.69576
Netw_full	CADPS2	7	121958477	122526813	10	8.74256e-05	-0.0616987	0.0486117	-1.26922	0.204364	0.9999	0.823827	0.231413	2.93281
Netw_full	DLGAP2	8	1449531	1656642	6	5.24553e-05	-0.0128825	0.0622875	-0.206823	0.836148	0.9999	2.8793	0.458473	18.0826
Netw_full	PTEN	10	89623194	89728532	23	0.000201079	0.00951574	0.0205779	0.462424	0.643777	0.9999	0.469429	0.198528	1.10998
Netw_full	SYT9	11	7260008	7490276	7	6.11979e-05	-0.00160389	0.0487612	-0.0328929	0.97376	0.9999	1.07608	0.249688	4.63758
Netw_full	DLG2	11	83166055	85338314	62	0.000542039	0.0178963	0.0167801	1.06652	0.286189	0.9999	1.23562	0.770999	1.98023
Netw_full	SIPA1L1	14	71996028	72206120	14	0.000122396	-0.0276359	0.0338965	-0.815303	0.414899	0.9999	1.09389	0.475086	2.5187
Netw_full	NRXN3	14	78870073	80334633	33	0.000288504	0.0545126	0.0220684	2.47016	0.0135051	0.567986	2.31455	1.28988	4.1532
Netw_full	CYFIP1	15	22892683	23003603	532	0.00465104	0.0203309	0.00560074	3.63003	0.000283385	0.103925	1.27644	1.09382	1.48955
Netw_full	CHRFAM7A	15	30653442	30685864	66	0.000577009	0.0122621	0.0140189	0.87468	0.381748	0.9999	1.24539	0.816896	1.89865
Netw_full	CHRNA7	15	32322685	32462384	3	2.62277e-05	0.128257	0.0744807	1.72202	0.0850659	0.9999	6.76169	1.29927	35.1895
Netw_full	MYO5A	15	52599479	52821247	9	7.8683e-05	0.0596016	0.057637	1.03409	0.301096	0.9999	1.22334	0.320917	4.66342
Netw_full	AXIN1	16	337439	402676	2	1.74851e-05	-0.0350183	0.0912213	-0.383883	0.701066	0.9999	0.847098	0.0738637	9.71486
Netw_full	GRIN2A	16	9847264	10276611	12	0.000104911	0.00125011	0.0382221	0.0327065	0.973909	0.9999	1.77698	0.672752	4.69362
Netw_full	MINK1	17	4736634	4801356	5	4.37128e-05	-0.0425451	0.0522389	-0.814432	0.415397	0.9999	0.913881	0.159468	5.23728
Netw_full	ERBB2	17	37844392	37884915	5	4.37128e-05	-0.0336059	0.0583868	-0.575574	0.564903	0.9999	1.16191	0.24631	5.48107
Netw_full	DLGAP1	18	3496029	4455266	13	0.000113653	0.0502061	0.0357829	1.40308	0.160594	0.9999	1.31498	0.464468	3.7229
Netw_full	DTNA	18	32073253	32471808	11	9.61681e-05	0.0358248	0.0380623	0.941214	0.346595	0.9999	1.27014	0.399869	4.03445
Netw_full	NETO1	18	70409548	70534810	11	9.61681e-05	-0.0113294	0.0400217	-0.283081	0.777115	0.9999	1.14223	0.361932	3.6048
Netw_full	GRIN2D	19	48898131	48948188	3	2.62277e-05	0.04495	0.0744816	0.603505	0.546173	0.9999	3.26609	0.639698	16.6756
Netw_full	APP	21	27252860	27543446	10	8.74256e-05	-0.0842976	0.0420962	-2.0025	0.0452311	0.925743	NA	NA	NA
Netw_full	DMD	23	31137344	33357726	64	0.000559524	0.00339837	0.0161311	0.210672	0.833143	0.9999	1.16933	0.743264	1.83963
Netw_full	FMR1	23	146993468	147032647	11	9.61681e-05	0.0389894	0.0388989	1.00233	0.316186	0.9999	1.91326	0.675464	5.41934
Netw_full	VAMP7	23	155110942	155173433	14	0.000122396	0.0801665	0.0344804	2.32499	0.0200725	0.649132	2.41061	0.865236	6.71611
Neurof_GoNeuronProj	KLHL17	1	895966	901099	7	6.11979e-05	0.0808006	0.0510335	1.58329	0.113356	0.9999	1.68475	0.409391	6.93319
Neurof_GoNeuronProj	AGRN	1	955502	991499	23	0.000201079	0.0448366	0.0312883	1.43302	0.151853	0.9999	1.58375	0.773341	3.24343
Neurof_GoNeuronProj	DVL1	1	1270657	1284492	44	0.000384673	0.049963	0.0210481	2.37375	0.0176083	0.62879	1.81898	1.08175	3.05864
Neurof_GoNeuronProj	RUNX3	1	25226001	25291501	1	8.74256e-06	-0.0388119	0.129005	-0.300856	0.763524	0.9999	1.34987	0.082548	22.0738
Neurof_GoNeuronProj	DAB1	1	57463578	59012446	14	0.000122396	-0.0247096	0.0356296	-0.693514	0.487987	0.9999	1.0348	0.412321	2.59704
Neurof_GoNeuronProj	NEGR1	1	71868624	72748405	68	0.000594494	-0.0132934	0.0155129	-0.856923	0.391487	0.9999	0.825812	0.532322	1.28111
Neurof_GoNeuronProj	NTNG1	1	107682628	108024475	7	6.11979e-05	0.0444877	0.047135	0.943837	0.345253	0.9999	2.28679	0.66769	7.83208
Neurof_GoNeuronProj	SEMA4A	1	156119734	156147542	2	1.74851e-05	0.0237934	0.0912235	0.260826	0.794227	0.9999	1.64527	0.119045	22.7386
Neurof_GoNeuronProj	TBCE	1	235530727	235612280	1	8.74256e-06	-0.0941816	0.129018	-0.729988	0.465398	0.9999	NA	NA	NA
Neurof_GoNeuronProj	ACTN2	1	236849769	236927558	1	8.74256e-06	0.376186	0.206001	1.82614	0.0678291	0.9999	13.4186	0.835053	215.626
Neurof_GoNeuronProj	CHRM3	1	239792372	240072717	7	6.11979e-05	0.0239004	0.0471342	0.507071	0.612105	0.9999	3.5715	1.01057	12.6222
Neurof_GoNeuronProj	RGS7	1	240931553	241520478	13	0.000113653	0.021996	0.0368248	0.597315	0.550297	0.9999	1.65456	0.634957	4.3114
Neurof_GoNeuronProj	NRXN1	2	50145642	51259674	218	0.00190588	0.00691281	0.008337	0.829173	0.407007	0.9999	1.2073	0.950249	1.53388
Neurof_GoNeuronProj	SEMA4F	2	74881354	74910981	2	1.74851e-05	-0.0821498	0.0912217	-0.900551	0.367827	0.9999	NA	NA	NA
Neurof_GoNeuronProj	TACR1	2	75273589	75426645	21	0.000183594	-0.0088765	0.0294939	-0.30096	0.763445	0.9999	1.17371	0.552185	2.49482
Neurof_GoNeuronProj	CTNNA2	2	79412356	80875988	3	2.62277e-05	-0.00979519	0.0637271	-0.153705	0.877842	0.9999	3.34345	0.446916	25.0129
Neurof_GoNeuronProj	NCK2	2	106361519	106510730	17	0.000148623	-0.0114751	0.0312909	-0.366724	0.713825	0.9999	0.757216	0.298171	1.92298
Neurof_GoNeuronProj	CLASP1	2	122095351	122407052	6	5.24553e-05	0.0724061	0.0558812	1.29571	0.195074	0.9999	2.24213	0.617787	8.13737
Neurof_GoNeuronProj	SCN2A	2	166095911	166248820	20	0.000174851	-0.0011673	0.0169969	-0.068677	0.945247	0.9999	0.573892	0.252352	1.30513
Neurof_GoNeuronProj	BMPR2	2	203241049	203432474	15	0.000131138	0.129077	0.0842512	1.53205	0.12551	0.9999	2.50446	1.01104	6.20381
Neurof_GoNeuronProj	NYAP2	2	226265601	226595471	16	0.000139881	-0.00637016	0.032254	-0.1975	0.843436	0.9999	1.07857	0.456833	2.54648
Neurof_GoNeuronProj	DNER	2	230222344	230579286	5	4.37128e-05	-0.0648986	0.0679569	-0.954997	0.339579	0.9999	1.24157	0.174137	8.85224
Neurof_GoNeuronProj	CHL1	3	238278	451097	38	0.000332217	-0.00468517	0.0209637	-0.22349	0.823154	0.9999	0.983512	0.561299	1.72332
Neurof_GoNeuronProj	CNTN6	3	1134619	1445278	127	0.0011103	-0.00450636	0.0109112	-0.413003	0.679605	0.9999	0.903708	0.647024	1.26222
Neurof_GoNeuronProj	CNTN4	3	2140549	3099645	123	0.00107533	-0.0151604	0.0116132	-1.30545	0.191741	0.9999	0.776974	0.553961	1.08977
Neurof_GoNeuronProj	GRM7	3	6902801	7783218	49	0.000428385	0.0370144	0.0153827	2.40623	0.0161179	0.625493	1.14413	0.648301	2.01917
Neurof_GoNeuronProj	ATG7	3	11314009	11599139	12	0.000104911	0.0284369	0.0262281	1.08421	0.278271	0.9999	1.5042	0.54875	4.12324
Neurof_GoNeuronProj	RAF1	3	12625099	12705700	1	8.74256e-06	0.166795	0.206122	0.809207	0.418396	0.9999	4.28696	0.266962	68.8415
Neurof_GoNeuronProj	ERC2	3	55542335	56502391	4	3.49702e-05	-0.0166362	0.0645049	-0.257906	0.796479	0.9999	1.42382	0.306334	6.61786
Neurof_GoNeuronProj	PTPRG	3	61547242	62280573	13	0.000113653	-0.0296063	0.0330971	-0.894528	0.371039	0.9999	0.832789	0.27261	2.54406
Neurof_GoNeuronProj	ROBO2	3	75986644	77699114	26	0.000227307	-0.0258395	0.0264566	-0.976675	0.32873	0.9999	0.690472	0.313288	1.52177
Neurof_GoNeuronProj	ROBO1	3	78646387	79817059	11	9.61681e-05	-0.0247547	0.0355211	-0.696902	0.485864	0.9999	0.789927	0.260085	2.39916
Neurof_GoNeuronProj	CADM2	3	85008132	86123579	62	0.000542039	0.0106323	0.0161688	0.657579	0.510809	0.9999	1.18281	0.75572	1.85126
Neurof_GoNeuronProj	MME	3	154741912	154901518	12	0.000104911	0.0108936	0.0376889	0.28904	0.772551	0.9999	1.34999	0.517433	3.52216
Neurof_GoNeuronProj	SLITRK3	3	164904507	164914469	21	0.000183594	-0.0550118	0.0827833	-0.664528	0.506352	0.9999	0.73765	0.333829	1.62996
Neurof_GoNeuronProj	DLG1	3	196769430	197026143	4	3.49702e-05	0.19464	0.0649367	2.99739	0.00272305	0.320683	48.3314	6.68831	349.255
Neurof_GoNeuronProj	ABLIM2	4	7967036	8160559	1	8.74256e-06	-0.0808918	0.129005	-0.627046	0.530629	0.9999	NA	NA	NA
Neurof_GoNeuronProj	KCNIP4	4	20730238	21950374	29	0.000253534	-0.00870149	0.0244746	-0.355532	0.722191	0.9999	0.805075	0.411902	1.57354
Neurof_GoNeuronProj	SNCA	4	90645249	90759447	4	3.49702e-05	-0.0862096	0.0782233	-1.1021	0.27042	0.9999	0.394053	0.024201	6.41617
Neurof_GoNeuronProj	GRID2	4	93225549	94693649	14	0.000122396	0.0122598	0.0356239	0.344147	0.730736	0.9999	1.46858	0.593955	3.63112
Neurof_GoNeuronProj	ANK2	4	113739238	114304896	12	0.000104911	-0.0246848	0.0372442	-0.662782	0.50747	0.9999	0.863944	0.30918	2.41413
Neurof_GoNeuronProj	RAPGEF2	4	160188997	160281301	10	8.74256e-05	-0.0320601	0.0442766	-0.724088	0.469012	0.9999	0.796628	0.225716	2.81157
Neurof_GoNeuronProj	TENM3	4	183245098	183724177	2	1.74851e-05	0.0874566	0.0912204	0.95874	0.33769	0.9999	2.79397	0.142588	54.7469
Neurof_GoNeuronProj	ADCY2	5	7396342	7830194	1	8.74256e-06	0.101606	0.206128	0.492928	0.622063	0.9999	3.1162	0.194165	50.0126
Neurof_GoNeuronProj	SEMA5A	5	9035137	9546233	1	8.74256e-06	0.213818	0.129004	1.65745	0.0974281	0.9999	13.2145	0.820564	212.808
Neurof_GoNeuronProj	CTNND2	5	10971951	11904110	23	0.000201079	0.0566408	0.0267778	2.11522	0.0344114	0.8314	2.24968	1.0681	4.73838
Neurof_GoNeuronProj	HCN1	5	45255051	45696220	1	8.74256e-06	-0.082064	0.129006	-0.636124	0.524696	0.9999	NA	NA	NA
Neurof_GoNeuronProj	ZSWIM6	5	60628099	60841999	14	0.000122396	0.088464	0.0364787	2.42509	0.0153048	0.602864	2.40822	1.01031	5.74036
Neurof_GoNeuronProj	ST8SIA4	5	100142638	100238987	41	0.000358445	-0.0182873	0.0205328	-0.890642	0.373121	0.9999	0.787814	0.447889	1.38572
Neurof_GoNeuronProj	PAM	5	102201526	102366808	13	0.000113653	0.000615467	0.0370657	0.0166047	0.986752	0.9999	0.89647	0.289906	2.77214
Neurof_GoNeuronProj	EFNA5	5	106712589	107006596	19	0.000166109	-0.0344831	0.0305723	-1.12792	0.259353	0.9999	0.755773	0.355843	1.60518
Neurof_GoNeuronProj	WDR36	5	110427869	110466200	34	0.000297247	0.0194244	0.0223487	0.869152	0.384764	0.9999	1.3988	0.768231	2.54694
Neurof_GoNeuronProj	NREP	5	111064999	111312628	12	0.000104911	0.00237139	0.0398019	0.0595799	0.95249	0.9999	1.18175	0.414746	3.36719
Neurof_GoNeuronProj	APC	5	112043201	112181936	11	9.61681e-05	-0.0630818	0.0424764	-1.4851	0.137517	0.9999	0.355747	0.117204	1.07979
Neurof_GoNeuronProj	SEMA6A	5	115779250	115910551	2	1.74851e-05	0.0239212	0.0912225	0.262229	0.793145	0.9999	1.66521	0.116704	23.7603
Neurof_GoNeuronProj	DIAPH1	5	140894587	140998622	15	0.000131138	0.00777253	0.0333137	0.233313	0.815518	0.9999	0.882238	0.31533	2.46835
Neurof_GoNeuronProj	GRIA1	5	152869174	153193429	25	0.000218564	-0.0196162	0.0209946	-0.934349	0.350124	0.9999	1.06037	0.548775	2.04891
Neurof_GoNeuronProj	TENM2	5	166711842	167691162	10	8.74256e-05	-0.0378976	0.0407964	-0.928944	0.352918	0.9999	0.625568	0.188506	2.07599
Neurof_GoNeuronProj	CANX	5	179125427	179158639	2	1.74851e-05	-0.0383847	0.0912211	-0.420788	0.67391	0.9999	0.828487	0.0724217	9.4777
Neurof_GoNeuronProj	CAP2	6	17393735	17558023	1	8.74256e-06	-0.16425	0.20647	-0.795514	0.426315	0.9999	0.337645	0.0208428	5.46971
Neurof_GoNeuronProj	ANKS1A	6	34857037	35059190	1	8.74256e-06	-0.042794	0.129005	-0.331723	0.740098	0.9999	1.26531	0.0773758	20.6913
Neurof_GoNeuronProj	MYO6	6	76458908	76629254	9	7.8683e-05	0.101588	0.0401659	2.5292	0.0114324	0.523644	2.82917	0.887907	9.01468
Neurof_GoNeuronProj	EPHA7	6	93949739	94129300	19	0.000166109	-0.0458938	0.0229081	-2.00339	0.0451354	0.925743	0.531557	0.198502	1.42343
Neurof_GoNeuronProj	FYN	6	111981534	112194655	11	9.61681e-05	0.0593586	0.037911	1.56574	0.11741	0.9999	2.85623	0.979852	8.32583
Neurof_GoNeuronProj	PTPRK	6	128289923	128841870	10	8.74256e-05	0.0137937	0.0435298	0.316879	0.751335	0.9999	1.35415	0.466397	3.93165
Neurof_GoNeuronProj	GRM1	6	146348781	146758734	3	2.62277e-05	0.0193184	0.075288	0.256593	0.797493	0.9999	1.70932	0.34017	8.58919
Neurof_GoNeuronProj	TIAM2	6	155153830	155578857	18	0.000157366	-0.0138277	0.0311881	-0.443363	0.657503	0.9999	0.817899	0.348456	1.91978
Neurof_GoNeuronProj	RPS6KA2	6	166822853	167275771	8	6.99405e-05	0.0482412	0.0456121	1.05764	0.290219	0.9999	2.23489	0.62728	7.96251
Neurof_GoNeuronProj	MICALL2	7	1473994	1499109	4	3.49702e-05	0.0264891	0.11623	0.227903	0.819721	0.9999	1.26259	0.204158	7.8083
Neurof_GoNeuronProj	ELFN1	7	1748797	1787590	8	6.99405e-05	0.0122699	0.0545038	0.22512	0.821886	0.9999	1.90579	0.391928	9.26713
Neurof_GoNeuronProj	MAGI2	7	77646373	79082890	7	6.11979e-05	0.0135298	0.0501924	0.269559	0.7875	0.9999	1.06645	0.307735	3.69576
Neurof_GoNeuronProj	SEMA3C	7	80371853	80551675	10	8.74256e-05	-0.0553674	0.0413816	-1.33797	0.180906	0.9999	0.58904	0.196833	1.76276
Neurof_GoNeuronProj	SEMA3A	7	83587658	83824217	27	0.000236049	0.0268888	0.0178628	1.5053	0.132247	0.9999	1.25282	0.620194	2.53073
Neurof_GoNeuronProj	GRM3	7	86273229	86494192	19	0.000166109	0.00964018	0.0311319	0.309656	0.756822	0.9999	1.0479	0.461033	2.38183
Neurof_GoNeuronProj	KCND2	7	119913721	120390387	16	0.000139881	0.00125921	0.0337606	0.0372981	0.970247	0.9999	1.65324	0.705599	3.8736
Neurof_GoNeuronProj	EXOC4	7	132937822	133750513	15	0.000131138	0.00633304	0.0320782	0.197425	0.843495	0.9999	2.05126	0.950803	4.4254
Neurof_GoNeuronProj	CNTNAP2	7	145813452	148118088	111	0.000970424	0.00401609	0.0123896	0.324151	0.745824	0.9999	1.0948	0.777358	1.54187
Neurof_GoNeuronProj	GBX1	7	150845675	150864867	28	0.000244792	0.0110084	0.0243849	0.451443	0.65167	0.9999	1.26688	0.651156	2.46483
Neurof_GoNeuronProj	PTPRN2	7	157331749	158380482	25	0.000218564	-0.0309116	0.0255555	-1.20959	0.226438	0.9999	0.508948	0.220199	1.17634
Neurof_GoNeuronProj	DLGAP2	8	1449531	1656642	6	5.24553e-05	-0.0128825	0.0622875	-0.206823	0.836148	0.9999	2.8793	0.458473	18.0826
Neurof_GoNeuronProj	FOXD4	9	116230	118417	1	8.74256e-06	-0.081459	0.129008	-0.631427	0.527761	0.9999	NA	NA	NA
Neurof_GoNeuronProj	KANK1	9	470293	746106	74	0.000646949	0.0195466	0.0148942	1.31236	0.189399	0.9999	1.15713	0.755039	1.77335
Neurof_GoNeuronProj	VLDLR	9	2621792	2654485	7	6.11979e-05	0.142442	0.0453176	3.14319	0.00167117	0.247961	4.80595	1.11987	20.6249
Neurof_GoNeuronProj	JAK2	9	4985085	5128183	6	5.24553e-05	-0.0300252	0.0555636	-0.540375	0.588939	0.9999	0.530634	0.0934764	3.01223
Neurof_GoNeuronProj	PTPRD	9	8314245	10612723	388	0.00339211	-0.00342783	0.00634655	-0.540109	0.589122	0.9999	0.946442	0.786238	1.13929
Neurof_GoNeuronProj	SH3GL2	9	17578952	17797122	4	3.49702e-05	-0.0367946	0.0645039	-0.570424	0.56839	0.9999	1.11071	0.24418	5.05235
Neurof_GoNeuronProj	FOXD4L6	9	69199479	69202204	2	1.74851e-05	-0.0416114	0.0912211	-0.45616	0.648275	0.9999	0.792372	0.0687866	9.12755
Neurof_GoNeuronProj	NR4A3	9	102584136	102629173	16	0.000139881	-0.0143308	0.0242813	-0.5902	0.555057	0.9999	1.1124	0.357408	3.46222
Neurof_GoNeuronProj	FKBP15	9	115927799	116037869	1	8.74256e-06	-0.0373038	0.129005	-0.289165	0.772455	0.9999	1.35214	0.0826853	22.1113
Neurof_GoNeuronProj	ABL1	9	133589267	133763062	6	5.24553e-05	-0.00373401	0.0526681	-0.0708971	0.94348	0.9999	1.64756	0.469854	5.77723
Neurof_GoNeuronProj	VAV2	9	136627015	136857446	12	0.000104911	0.0389105	0.130486	0.298197	0.765553	0.9999	1.28746	0.428705	3.86642
Neurof_GoNeuronProj	COL5A1	9	137533650	137736688	6	5.24553e-05	0.13212	0.0635875	2.07777	0.0377309	0.856387	2.31794	0.38695	13.8851
Neurof_GoNeuronProj	CAMK1D	10	12391582	12871733	7	6.11979e-05	-0.0525833	0.0491877	-1.06903	0.285054	0.9999	0.990585	0.126188	7.77617
Neurof_GoNeuronProj	CACNB2	10	18429605	18830688	17	0.000148623	-0.0316761	0.0321594	-0.984974	0.324637	0.9999	0.888538	0.394561	2.00096
Neurof_GoNeuronProj	GAD2	10	26505235	26593491	12	0.000104911	0.0865127	0.0382249	2.26325	0.02362	0.678929	2.08794	0.749562	5.81606
Neurof_GoNeuronProj	PARD3	10	34398487	35104253	9	7.8683e-05	0.108863	0.0440411	2.47184	0.0134419	0.567986	4.39857	1.12187	17.2456
Neurof_GoNeuronProj	PRKG1	10	52750910	54058110	58	0.000507068	0.0153591	0.017181	0.893955	0.371346	0.9999	1.18279	0.732712	1.90932
Neurof_GoNeuronProj	KCNMA1	10	78629358	79397577	10	8.74256e-05	0.105356	0.0442274	2.38215	0.017212	0.62879	2.69546	0.837915	8.67094
Neurof_GoNeuronProj	PTEN	10	89623194	89728532	23	0.000201079	0.00951574	0.0205779	0.462424	0.643777	0.9999	0.469429	0.198528	1.10998
Neurof_GoNeuronProj	KCNJ11	11	17406795	17410878	1	8.74256e-06	-0.0834802	0.12901	-0.647081	0.517579	0.9999	NA	NA	NA
Neurof_GoNeuronProj	LRRC4C	11	40135750	41481186	37	0.000323475	0.0238662	0.0219552	1.08704	0.277019	0.9999	1.34529	0.734822	2.4629
Neurof_GoNeuronProj	DLG2	11	83166055	85338314	62	0.000542039	0.0178963	0.0167801	1.06652	0.286189	0.9999	1.23562	0.770999	1.98023
Neurof_GoNeuronProj	PICALM	11	85668213	85780923	570	0.00498326	-0.000922589	0.00542531	-0.170053	0.864969	0.9999	1.01669	0.87345	1.18341
Neurof_GoNeuronProj	CADM1	11	115039950	115375241	12	0.000104911	-0.00339581	0.0365059	-0.093021	0.925887	0.9999	1.78934	0.659763	4.85288
Neurof_GoNeuronProj	KIRREL3	11	126293395	126870766	4	3.49702e-05	0.0239495	0.0645042	0.371286	0.710425	0.9999	2.06489	0.410187	10.3947
Neurof_GoNeuronProj	ARHGAP32	11	128834954	129062093	8	6.99405e-05	0.0704301	0.0471404	1.49405	0.135163	0.9999	2.3484	0.679677	8.11412
Neurof_GoNeuronProj	CACNA1C	12	2162415	2807115	1	8.74256e-06	0.0016047	0.129005	0.0124391	0.990075	0.9999	2.06406	0.127089	33.5224
Neurof_GoNeuronProj	GRIP1	12	66741210	67197894	15	0.000131138	0.0275788	0.0244468	1.12811	0.259272	0.9999	1.97815	0.773133	5.06133
Neurof_GoNeuronProj	ANKS1B	12	99128568	100378432	49	0.000428385	0.0220149	0.0186253	1.18199	0.237209	0.9999	1.36825	0.820708	2.28108
Neurof_GoNeuronProj	SSH1	12	109176465	109251359	6	5.24553e-05	0.0253464	0.0526676	0.481252	0.630338	0.9999	1.65671	0.358294	7.66048
Neurof_GoNeuronProj	ULK1	12	132379278	132407707	5	4.37128e-05	-0.00746508	0.0576951	-0.129389	0.89705	0.9999	0.674901	0.116861	3.89773
Neurof_GoNeuronProj	P2RX2	12	133195402	133198972	10	8.74256e-05	-0.0341744	0.0472183	-0.723754	0.469217	0.9999	0.973294	0.304277	3.11328
Neurof_GoNeuronProj	SACS	13	23902961	24007867	35	0.00030599	0.0436346	0.0217496	2.00622	0.0448323	0.925743	1.33477	0.707829	2.51699
Neurof_GoNeuronProj	KLHL1	13	70274724	70682625	25	0.000218564	-0.00650342	0.027031	-0.240591	0.809872	0.9999	0.913084	0.465295	1.79181
Neurof_GoNeuronProj	MYO16	13	109248499	109860355	8	6.99405e-05	0.0583415	0.0493129	1.18309	0.236774	0.9999	1.67792	0.476484	5.90872
Neurof_GoNeuronProj	COL4A2	13	110959630	111165373	7	6.11979e-05	-0.0714797	0.0442189	-1.6165	0.105987	0.9999	0.747966	0.183176	3.05418
Neurof_GoNeuronProj	STRN3	14	31363004	31495607	10	8.74256e-05	0.0242345	0.0267844	0.904802	0.36557	0.9999	2.61046	0.98471	6.92034
Neurof_GoNeuronProj	SIPA1L1	14	71996028	72206120	14	0.000122396	-0.0276359	0.0338965	-0.815303	0.414899	0.9999	1.09389	0.475086	2.5187
Neurof_GoNeuronProj	NRXN3	14	78870073	80334633	33	0.000288504	0.0545126	0.0220684	2.47016	0.0135051	0.567986	2.31455	1.28988	4.1532
Neurof_GoNeuronProj	CLMN	14	95648275	95786245	16	0.000139881	0.0356766	0.0313108	1.13943	0.254522	0.9999	2.156	0.899746	5.16628
Neurof_GoNeuronProj	KLC1	14	104029298	104167888	10	8.74256e-05	0.242037	0.119821	2.01999	0.043384	0.908886	4.03703	1.27003	12.8324
Neurof_GoNeuronProj	CYFIP1	15	22892683	23003603	532	0.00465104	0.0203309	0.00560074	3.63003	0.000283385	0.103925	1.27644	1.09382	1.48955
Neurof_GoNeuronProj	NDN	15	23930553	23932450	3	2.62277e-05	0.00313645	0.0744826	0.0421098	0.966411	0.9999	0.765999	0.0642216	9.13639
Neurof_GoNeuronProj	CHRFAM7A	15	30653442	30685864	66	0.000577009	0.0122621	0.0140189	0.87468	0.381748	0.9999	1.24539	0.816896	1.89865
Neurof_GoNeuronProj	BLOC1S6	15	45879416	45901909	13	0.000113653	0.111819	0.0357814	3.12506	0.00177767	0.253647	3.03892	1.17056	7.88944
Neurof_GoNeuronProj	MYO5A	15	52599479	52821247	9	7.8683e-05	0.0596016	0.057637	1.03409	0.301096	0.9999	1.22334	0.320917	4.66342
Neurof_GoNeuronProj	RAB27A	15	55495163	55582013	3	2.62277e-05	-0.134797	0.218572	-0.616714	0.537423	0.9999	0.488947	0.0470574	5.08038
Neurof_GoNeuronProj	RGMA	15	93586635	93632443	272	0.00237798	-0.00523152	0.00765842	-0.683107	0.494539	0.9999	0.828345	0.660695	1.03854
Neurof_GoNeuronProj	IGF1R	15	99192760	99507759	6	5.24553e-05	-0.0477302	0.0627095	-0.761132	0.446578	0.9999	0.552802	0.103771	2.94487
Neurof_GoNeuronProj	MEF2A	15	100106132	100256629	13	0.000113653	-0.016789	0.0367386	-0.456984	0.647682	0.9999	1.14479	0.356371	3.67748
Neurof_GoNeuronProj	METRN	16	765172	767480	7	6.11979e-05	-0.00380625	0.0549701	-0.0692422	0.944797	0.9999	1.25656	0.341722	4.62057
Neurof_GoNeuronProj	CACNA1H	16	1203240	1271772	12	0.000104911	0.0664844	0.0382229	1.73939	0.081967	0.9999	1.45089	0.502318	4.19074
Neurof_GoNeuronProj	MAPK8IP3	16	1756220	1820318	9	7.8683e-05	-0.0153366	0.0456814	-0.33573	0.737075	0.9999	1.78187	0.538764	5.89326
Neurof_GoNeuronProj	TNFRSF12A	16	3070312	3072383	20	0.000174851	0.0207229	0.022602	0.916863	0.359214	0.9999	1.42608	0.686138	2.96398
Neurof_GoNeuronProj	ABAT	16	8768443	8878432	7	6.11979e-05	-0.0321896	0.0487603	-0.660161	0.509151	0.9999	1.12781	0.34902	3.64437
Neurof_GoNeuronProj	GRIN2A	16	9847264	10276611	12	0.000104911	0.00125011	0.0382221	0.0327065	0.973909	0.9999	1.77698	0.672752	4.69362
Neurof_GoNeuronProj	SHISA9	16	12995476	13334273	5	4.37128e-05	0.113738	0.0576935	1.97142	0.0486755	0.934372	5.97418	1.49142	23.9307
Neurof_GoNeuronProj	MYH11	16	15796991	15950887	31	0.000271019	0.0435425	0.0201575	2.16011	0.0307639	0.773629	1.83492	0.960361	3.50592
Neurof_GoNeuronProj	TAOK2	16	29985187	30003582	17	0.000148623	0.0701549	0.0244609	2.86804	0.00413025	0.324642	2.6185	1.01918	6.72751
Neurof_GoNeuronProj	DOC2A	16	30016834	30024843	17	0.000148623	0.0701549	0.0244609	2.86804	0.00413025	0.324642	2.6185	1.01918	6.72751
Neurof_GoNeuronProj	MAPK3	16	30125425	30134630	17	0.000148623	0.0701549	0.0244609	2.86804	0.00413025	0.324642	2.6185	1.01918	6.72751
Neurof_GoNeuronProj	CNTNAP4	16	76311175	76593135	26	0.000227307	0.00721807	0.0254748	0.283341	0.776915	0.9999	1.09952	0.545921	2.2145
Neurof_GoNeuronProj	CDH13	16	82660398	83830215	146	0.00127641	-0.00378593	0.0107308	-0.352809	0.724232	0.9999	0.99864	0.740216	1.34729
Neurof_GoNeuronProj	CYBA	16	88709696	88717492	4	3.49702e-05	0.0645633	0.088833	0.726794	0.467352	0.9999	3.84469	0.63856	23.1485
Neurof_GoNeuronProj	TRPV1	17	3468739	3512705	10	8.74256e-05	-0.0306686	0.0387264	-0.79193	0.428402	0.9999	0.781625	0.255827	2.38809
Neurof_GoNeuronProj	MINK1	17	4736634	4801356	5	4.37128e-05	-0.0425451	0.0522389	-0.814432	0.415397	0.9999	0.913881	0.159468	5.23728
Neurof_GoNeuronProj	GAS7	17	9813925	10101868	5	4.37128e-05	0.0470684	0.0576957	0.815805	0.414612	0.9999	3.32552	0.945735	11.6937
Neurof_GoNeuronProj	PMP22	17	15133095	15168644	98	0.000856771	0.0308321	0.0132169	2.33278	0.0196595	0.644826	1.54085	1.08177	2.19476
Neurof_GoNeuronProj	ULK2	17	19674142	19771239	6	5.24553e-05	0.000472169	0.0555592	0.00849848	0.993219	0.9999	0.738131	0.129022	4.22282
Neurof_GoNeuronProj	CDK5R1	17	30814104	30818271	11	9.61681e-05	0.00716868	0.0408771	0.175372	0.860788	0.9999	1.83864	0.738229	4.57932
Neurof_GoNeuronProj	MYO1D	17	30819627	31203902	23	0.000201079	0.00540721	0.0351852	0.153678	0.877863	0.9999	1.30122	0.633662	2.67204
Neurof_GoNeuronProj	ASIC2	17	31340105	32483825	11	9.61681e-05	0.00909176	0.0410463	0.2215	0.824703	0.9999	1.13998	0.416576	3.1196
Neurof_GoNeuronProj	GPR179	17	36481492	36499693	2	1.74851e-05	0.277303	0.0912166	3.04005	0.00236538	0.297815	18.895	1.74595	204.485
Neurof_GoNeuronProj	SRCIN1	17	36686258	36762183	1	8.74256e-06	0.0911423	0.129005	0.706501	0.479877	0.9999	5.19546	0.32058	84.2
Neurof_GoNeuronProj	PLXDC1	17	37219555	37307902	1	8.74256e-06	0.0911423	0.129005	0.706501	0.479877	0.9999	5.19546	0.32058	84.2
Neurof_GoNeuronProj	CACNB1	17	37329708	37353956	1	8.74256e-06	0.0911423	0.129005	0.706501	0.479877	0.9999	5.19546	0.32058	84.2
Neurof_GoNeuronProj	ERBB2	17	37844392	37884915	5	4.37128e-05	-0.0336059	0.0583868	-0.575574	0.564903	0.9999	1.16191	0.24631	5.48107
Neurof_GoNeuronProj	BECN1	17	40962149	40976310	10	8.74256e-05	-0.0454417	0.042097	-1.07945	0.280386	0.9999	0.779182	0.260619	2.32955
Neurof_GoNeuronProj	KCNJ2	17	68164813	68176183	108	0.000944196	0.00612681	0.0126754	0.483363	0.628838	0.9999	1.15207	0.824667	1.60945
Neurof_GoNeuronProj	ADCYAP1	18	904943	912173	10	8.74256e-05	-0.0100225	0.039831	-0.251626	0.80133	0.9999	1.17909	0.38951	3.56926
Neurof_GoNeuronProj	MYL12B	18	3262110	3278282	2	1.74851e-05	-0.0389697	0.0912242	-0.427186	0.669244	0.9999	0.810097	0.0712387	9.21209
Neurof_GoNeuronProj	DLGAP1	18	3496029	4455266	13	0.000113653	0.0502061	0.0357829	1.40308	0.160594	0.9999	1.31498	0.464468	3.7229
Neurof_GoNeuronProj	LAMA1	18	6941742	7117813	2	1.74851e-05	-0.0720854	0.0733498	-0.982762	0.325724	0.9999	NA	NA	NA
Neurof_GoNeuronProj	PTPRM	18	7567313	8406859	28	0.000244792	-0.0140939	0.0235505	-0.598453	0.549537	0.9999	0.853245	0.443551	1.64136
Neurof_GoNeuronProj	TPGS1	19	507496	519654	5	4.37128e-05	0.0123751	0.0635862	0.194619	0.845691	0.9999	1.86427	0.359583	9.6654
Neurof_GoNeuronProj	SPTBN4	19	40972147	41082365	27	0.000236049	0.00426024	0.02369	0.179833	0.857284	0.9999	0.981213	0.481201	2.00078
Neurof_GoNeuronProj	KPTN	19	47978399	47987521	2	1.74851e-05	-0.055479	0.0912225	-0.608172	0.543073	0.9999	NA	NA	NA
Neurof_GoNeuronProj	BRSK1	19	55793439	55823903	10	8.74256e-05	0.0942845	0.0427288	2.20658	0.0273434	0.729814	3.25868	1.10536	9.60683
Neurof_GoNeuronProj	PLCB4	20	9049700	9461462	3	2.62277e-05	0.0373388	0.0744902	0.501258	0.61619	0.9999	2.81667	0.532678	14.8939
Neurof_GoNeuronProj	KCNB1	20	47988504	48100490	12	0.000104911	-0.0514608	0.0372441	-1.38172	0.167059	0.9999	0.47647	0.150881	1.50465
Neurof_GoNeuronProj	COL9A3	20	61448413	61472511	38	0.000332217	-0.00434517	0.0198204	-0.219228	0.826473	0.9999	1.32126	0.774933	2.25276
Neurof_GoNeuronProj	NCAM2	21	22370632	22912517	96	0.000839286	0.0148459	0.0130003	1.14196	0.253469	0.9999	1.25583	0.870697	1.81131
Neurof_GoNeuronProj	APP	21	27252860	27543446	10	8.74256e-05	-0.0842976	0.0420962	-2.0025	0.0452311	0.925743	NA	NA	NA
Neurof_GoNeuronProj	DSCAM	21	41384342	42219039	21	0.000183594	-0.0218491	0.0280114	-0.780009	0.435386	0.9999	1.10785	0.510713	2.40319
Neurof_GoNeuronProj	CLDN5	22	19510546	19512860	1	8.74256e-06	-0.0338601	0.0348122	-0.972652	0.330726	0.9999	0.283602	0.0172875	4.65251
Neurof_GoNeuronProj	RTN4R	22	20228937	20255816	1	8.74256e-06	-0.0338601	0.0348122	-0.972652	0.330726	0.9999	0.283602	0.0172875	4.65251
Neurof_GoNeuronProj	RBFOX2	22	36134782	36424585	32	0.000279762	-0.0300398	0.0217197	-1.38307	0.166645	0.9999	0.930837	0.484768	1.78736
Neurof_GoNeuronProj	PLXNB2	22	50713407	50746001	23	0.000201079	0.0122597	0.0269028	0.455703	0.648604	0.9999	0.93104	0.43119	2.01033
Neurof_GoNeuronProj	NLGN4X	23	5808082	6146706	5	4.37128e-05	0.0964342	0.0576932	1.6715	0.0946232	0.9999	1.63774	0.205045	13.0809
Neurof_GoNeuronProj	IL1RAPL1	23	28605680	29974017	100	0.000874256	0.0201068	0.0129078	1.55772	0.119299	0.9999	1.34411	0.937346	1.9274
Neurof_GoNeuronProj	DMD	23	31137344	33357726	64	0.000559524	0.00339837	0.0161311	0.210672	0.833143	0.9999	1.16933	0.743264	1.83963
Neurof_GoNeuronProj	SLITRK2	23	144899346	144907360	4	3.49702e-05	0.128996	0.064503	1.99985	0.0455168	0.925743	5.09858	0.828541	31.375
Neurof_GoNeuronProj	FMR1	23	146993468	147032647	11	9.61681e-05	0.0389894	0.0388989	1.00233	0.316186	0.9999	1.91326	0.675464	5.41934
Neurof_GoNeuronProj	MECP2	23	153287263	153363188	5	4.37128e-05	0.187236	0.057691	3.2455	0.00117244	0.203608	7.95083	1.25082	50.5395
Neurof_GoNeuronProj	VAMP7	23	155110942	155173433	14	0.000122396	0.0801665	0.0344804	2.32499	0.0200725	0.649132	2.41061	0.865236	6.71611
Neurof_GoSynaptic	KLHL17	1	895966	901099	7	6.11979e-05	0.0808006	0.0510335	1.58329	0.113356	0.9999	1.68475	0.409391	6.93319
Neurof_GoSynaptic	AGRN	1	955502	991499	23	0.000201079	0.0448366	0.0312883	1.43302	0.151853	0.9999	1.58375	0.773341	3.24343
Neurof_GoSynaptic	DVL1	1	1270657	1284492	44	0.000384673	0.049963	0.0210481	2.37375	0.0176083	0.62879	1.81898	1.08175	3.05864
Neurof_GoSynaptic	GABRD	1	1950767	1962192	2	1.74851e-05	0.273737	0.267687	1.0226	0.306495	0.9999	2.23283	0.288816	17.2619
Neurof_GoSynaptic	DAB1	1	57463578	59012446	14	0.000122396	-0.0247096	0.0356296	-0.693514	0.487987	0.9999	1.0348	0.412321	2.59704
Neurof_GoSynaptic	OLFM3	1	102268126	102462790	7	6.11979e-05	0.0118548	0.0517479	0.229087	0.818802	0.9999	1.33415	0.359086	4.95694
Neurof_GoSynaptic	CHRM3	1	239792372	240072717	7	6.11979e-05	0.0239004	0.0471342	0.507071	0.612105	0.9999	3.5715	1.01057	12.6222
Neurof_GoSynaptic	NRXN1	2	50145642	51259674	218	0.00190588	0.00691281	0.008337	0.829173	0.407007	0.9999	1.2073	0.950249	1.53388
Neurof_GoSynaptic	SEMA4F	2	74881354	74910981	2	1.74851e-05	-0.0821498	0.0912217	-0.900551	0.367827	0.9999	NA	NA	NA
Neurof_GoSynaptic	LRRTM4	2	76974849	77749502	17	0.000148623	-0.0224526	0.0322265	-0.696712	0.485983	0.9999	0.839429	0.340161	2.0715
Neurof_GoSynaptic	CTNNA2	2	79412356	80875988	3	2.62277e-05	-0.00979519	0.0637271	-0.153705	0.877842	0.9999	3.34345	0.446916	25.0129
Neurof_GoSynaptic	DNER	2	230222344	230579286	5	4.37128e-05	-0.0648986	0.0679569	-0.954997	0.339579	0.9999	1.24157	0.174137	8.85224
Neurof_GoSynaptic	HDAC4	2	239969863	240323346	8	6.99405e-05	0.0731804	0.0416522	1.75694	0.078928	0.9999	3.32851	1.15326	9.60666
Neurof_GoSynaptic	GRM7	3	6902801	7783218	49	0.000428385	0.0370144	0.0153827	2.40623	0.0161179	0.625493	1.14413	0.648301	2.01917
Neurof_GoSynaptic	ERC2	3	55542335	56502391	4	3.49702e-05	-0.0166362	0.0645049	-0.257906	0.796479	0.9999	1.42382	0.306334	6.61786
Neurof_GoSynaptic	ROBO2	3	75986644	77699114	26	0.000227307	-0.0258395	0.0264566	-0.976675	0.32873	0.9999	0.690472	0.313288	1.52177
[truncated: 4,586 more rows]
