# Supplementary material for: Rare copy number variation in posttraumatic stress disorder
Source: Mol Psychiatry. Author manuscript; Available in PMC 2022 Dec 22. (PMC9763110; doi:10.1038/s41380-022-01776-4)
Supplement: Supplementary Table 8 [file NIHMS1853619-supplement-Supplementary_Table_8.xlsx]

## Sheet: ST8. Gene-sets, no NDD
Supplementary Table 8. CNV gene-set analysis, CNV overlapping nearby NDD regions removed
				Overall								Deletions								Duplications
Set Name	Beta	SE	Z	P	FDR	OR	95%CI LB	95%CI UB	Beta	SE	Z	P	FDR	OR	95%CI LB	95%CI UB	Beta	SE	Z	P	FDR	OR	95%CI LB	95%CI UB
PhHs_NervSys_All	0.00153731	0.000921713	1.66788	0.0953396	0.505302	1.01325	0.98668	1.04054	0.00475398	0.00155263	3.06188	0.0021995	0.159	1.04094	0.996461	1.0874	-0.000543169	0.00116923	-0.464552	0.642252	0.909065	0.995193	0.962456	1.02904
PhHs_NervSys_ADX	0.00242005	0.00130911	1.84863	0.0645113	0.431287	1.02399	0.986163	1.06326	0.00542622	0.00220032	2.46611	0.013659	0.243637	1.06332	1.00221	1.12815	0.000121299	0.00167111	0.072586	0.942136	0.991239	0.996851	0.951281	1.0446
Neurof_GoNeuronProj	0.00153864	0.00113976	1.34997	0.177025	0.586379	1.02461	0.991076	1.05928	0.00410594	0.0017554	2.33904	0.0193335	0.243637	1.06015	1.00912	1.11375	-0.000739435	0.00150871	-0.490113	0.624054	0.909065	0.991564	0.947367	1.03782
Neurof_GoNervSysDev_CNS	-0.000716199	0.00156321	-0.458161	0.646837	0.909065	0.987	0.943036	1.03301	-0.00498735	0.00235299	-2.11958	0.0340417	0.300333	0.906235	0.846172	0.970562	0.00234064	0.00209386	1.11786	0.263627	0.71038	1.05445	0.992271	1.12053
Neurof_UnionStringent	0.00114873	0.00106117	1.08251	0.279024	0.716526	1.01799	0.98715	1.04979	0.00340817	0.00169514	2.01055	0.0443725	0.341471	1.05524	1.00666	1.10618	-0.000691225	0.00137523	-0.502627	0.615227	0.909065	0.987427	0.947579	1.02895
gnomAD_oe_lof_upper_0.35	-0.00016785	0.000671996	-0.249779	0.802759	0.984833	1.0028	0.983425	1.02256	0.00220026	0.00109817	2.00356	0.0451174	0.341471	1.03316	1.00133	1.06599	-0.00186709	0.000858088	-2.17587	0.029565	0.285919	0.981212	0.95625	1.00682
BspanHM_lg2rpkm3.21	-0.000317323	0.00053007	-0.598643	0.549411	0.89139	1.00236	0.986707	1.01825	0.00163676	0.000922885	1.77353	0.0761414	0.468167	1.03194	1.00486	1.05974	-0.00151223	0.000661885	-2.28473	0.0223284	0.253264	0.984333	0.964656	1.00441
scRNA_Expressed_ExM	-0.000281359	0.000723673	-0.388793	0.697429	0.939757	0.991846	0.970832	1.01331	0.00192928	0.00122919	1.56956	0.116518	0.522532	1.03546	0.999206	1.07303	-0.00158502	0.00090395	-1.75344	0.0795269	0.468167	0.966185	0.940084	0.993012
BspanVHM_PstNat	2.99416e-05	0.000617066	0.0485226	0.9613	0.99175	1.01947	0.999728	1.0396	0.00199178	0.00128318	1.55222	0.120609	0.522532	1.04906	1.01205	1.08742	-0.000729754	0.000709284	-1.02886	0.303546	0.753206	1.00536	0.981755	1.02952
BspanVHM_PreNat	-0.000746721	0.000740597	-1.00827	0.313326	0.753206	0.989227	0.968044	1.01087	0.00194935	0.00132119	1.47545	0.140091	0.522532	1.02003	0.982594	1.05889	-0.00215975	0.000909879	-2.37367	0.0176124	0.243637	0.972872	0.94679	0.999672
scRNA_Expressed_InCGE	0.000358628	0.00102183	0.350968	0.725612	0.960647	1.0076	0.977496	1.03863	0.00245745	0.00167734	1.46509	0.142897	0.522532	1.06216	1.01208	1.11471	-0.00101321	0.00130445	-0.776731	0.437318	0.828858	0.972189	0.934583	1.01131
scRNA_Expressed_ExM_U	0.000119274	0.00068518	0.174076	0.861806	0.984833	0.99489	0.97494	1.01525	0.00164852	0.00113013	1.45871	0.144646	0.522532	1.01973	0.986652	1.05391	-0.000937922	0.000867058	-1.08173	0.279373	0.716526	0.978214	0.95317	1.00392
PSD_BayesGrant_fullset	-0.000214642	0.00110993	-0.193384	0.846659	0.984833	1.01099	0.978762	1.04427	0.002563	0.00186452	1.37462	0.169251	0.572738	1.05205	0.997925	1.10912	-0.00195286	0.00138849	-1.40646	0.159587	0.551661	0.984157	0.943944	1.02608
Kirov_NMDAR	0.00141563	0.00602694	0.234884	0.814299	0.984833	0.962184	0.80659	1.14779	0.012676	0.00952218	1.33121	0.183121	0.594141	1.22258	0.934172	1.60004	-0.00661849	0.00778464	-0.850199	0.395215	0.795403	0.801332	0.633968	1.01288
BspanVH_lg2rpkm4.74	1.67856e-05	0.000497518	0.0337386	0.973086	0.991803	1.00615	0.991119	1.02141	0.00134145	0.00105132	1.27597	0.201966	0.636624	1.02051	0.990799	1.05112	-0.000465185	0.000572516	-0.812528	0.416489	0.827794	1.00005	0.982397	1.01801
Netw_full	0.00125844	0.00374878	0.335694	0.737102	0.960647	1.06591	0.951838	1.19364	0.00671693	0.00543721	1.23536	0.216695	0.656815	1.14358	0.981527	1.33239	-0.00486821	0.00520281	-0.935688	0.349434	0.754413	0.977228	0.825481	1.15687
scRNA_Expressed_ExN	0.00011215	0.00094017	0.119287	0.905048	0.984833	0.999425	0.971884	1.02775	0.00179323	0.00147641	1.21459	0.224524	0.656815	1.03484	0.991106	1.08051	-0.00119296	0.00122443	-0.974293	0.329911	0.753206	0.972449	0.937215	1.00901
Kirov_ARC	0.00738028	0.00960179	0.768635	0.44211	0.828858	1.15705	0.877544	1.52558	0.0156853	0.0138659	1.13121	0.257966	0.707276	1.19842	0.815485	1.76118	-0.00141317	0.0133176	-0.106113	0.915492	0.984833	1.11864	0.752231	1.66353
PhMm_NervSystem_all	-0.000763226	0.000828983	-0.920678	0.357219	0.754413	0.998354	0.974677	1.02261	0.0013671	0.0013467	1.01515	0.310034	0.753206	1.00371	0.965974	1.04292	-0.00236394	0.00106032	-2.22946	0.0257832	0.27348	0.991841	0.961267	1.02339
Neurof_GoNervTransm	0.000119533	0.00156724	0.0762695	0.939205	0.991239	1.01412	0.968915	1.06144	0.0025747	0.00255961	1.0059	0.314466	0.753206	1.05791	0.985562	1.13557	-0.00155925	0.00198776	-0.784424	0.432791	0.828858	0.98169	0.9245	1.04242
scRNA_Expressed_PgS	-0.000148513	0.000613766	-0.241971	0.808803	0.984833	0.997221	0.979034	1.01575	0.00103884	0.00105951	0.980491	0.326844	0.753206	1.0276	0.99683	1.05932	-0.000922547	0.000763873	-1.20772	0.227154	0.656815	0.977932	0.955087	1.00132
scRNA_Expressed_ExDp2	-0.000130357	0.000569732	-0.228804	0.819022	0.984833	0.995101	0.978544	1.01194	0.000918498	0.000946036	0.970891	0.331602	0.753206	1.0119	0.984788	1.03975	-0.00091618	0.000721513	-1.2698	0.204154	0.636624	0.982552	0.961563	1.004
Neurof_GoNeuronBody	0.00118998	0.00265552	0.448115	0.65407	0.909065	1.04455	0.968668	1.12637	0.00417945	0.00443534	0.942306	0.346036	0.754413	1.10863	0.980495	1.25351	-0.000553366	0.00332726	-0.166313	0.867911	0.984833	1.00817	0.915913	1.10972
scRNA_Expressed_ExDp1	-0.000295292	0.000641523	-0.460298	0.645302	0.909065	0.993171	0.974643	1.01205	0.000965318	0.00104562	0.923203	0.355901	0.754413	1.01748	0.98734	1.04853	-0.00123665	0.000817718	-1.51232	0.130451	0.522532	0.975183	0.951546	0.999407
scRNA_Expressed_InMGE	0.000107606	0.000951426	0.1131	0.909951	0.984833	1.00205	0.974065	1.03084	0.00118544	0.00153227	0.773648	0.439139	0.828858	1.04014	0.993976	1.08846	-0.000680623	0.00122972	-0.553478	0.579936	0.903962	0.976833	0.94154	1.01345
Neurof_GoSynaptic	-0.000211595	0.00168791	-0.125359	0.900239	0.984833	0.999638	0.950848	1.05093	0.00183221	0.00238879	0.767003	0.44308	0.828858	1.04178	0.973274	1.11512	-0.00295066	0.00240626	-1.22625	0.220106	0.656815	0.945406	0.877921	1.01808
BspanML_lg2rpkm0.93	-0.00134177	0.000482053	-2.78345	0.00537838	0.171084	0.986184	0.972181	1.00039	-0.00062148	0.000828522	-0.750106	0.453191	0.830414	1.00269	0.979207	1.02674	-0.00185527	0.000601411	-3.08485	0.00203652	0.159	0.975181	0.957502	0.993186
PhMm_Aggr_IntegAdipPigm_all	-0.00150718	0.001019	-1.47908	0.139119	0.522532	0.998419	0.968765	1.02898	0.00132252	0.00178115	0.742506	0.457781	0.830414	1.05023	0.998725	1.10439	-0.00320226	0.00125929	-2.54291	0.0109933	0.243637	0.967217	0.930491	1.00539
PhMm_Aggr_EndoExocrRepr_all	-0.00141588	0.000916512	-1.54485	0.122382	0.522532	0.996693	0.96989	1.02424	0.00126034	0.00170446	0.739437	0.459642	0.830414	1.03602	0.987739	1.08667	-0.00271409	0.00110438	-2.45756	0.0139886	0.243637	0.976157	0.943262	1.0102
scRNA_Expressed_OPC	-0.000439721	0.000618311	-0.711165	0.476982	0.852133	0.997829	0.979627	1.01637	0.000697029	0.00102942	0.67711	0.498336	0.876401	1.02933	0.999217	1.06034	-0.00125606	0.000782497	-1.60519	0.108451	0.522532	0.976472	0.953414	1.00009
PhMm_Aggr_CardvascMuscle_all	-0.00176908	0.000906269	-1.95204	0.0509331	0.368085	0.99273	0.966551	1.01962	0.00113251	0.00169006	0.670099	0.502795	0.876401	1.01679	0.969846	1.066	-0.00312427	0.00108505	-2.87939	0.00398451	0.159	0.980061	0.948231	1.01296
Neurof_KeggSynaptic	-0.0034015	0.00198033	-1.71764	0.0858622	0.47075	0.960025	0.905909	1.01737	-0.00207822	0.00313278	-0.66338	0.507087	0.876401	1.01312	0.924933	1.10971	-0.00440729	0.00256408	-1.71886	0.0856406	0.47075	0.924712	0.857265	0.997465
scRNA_Expressed_IP	-0.000734725	0.00084883	-0.865574	0.386724	0.788314	0.988514	0.96379	1.01387	0.000880053	0.00139428	0.631188	0.527917	0.878806	1.0273	0.986759	1.06952	-0.00190708	0.00107992	-1.76594	0.0774062	0.468167	0.960545	0.929302	0.992838
scRNA_Expressed_vRG	-0.000371735	0.000654229	-0.568203	0.569897	0.901577	1.00301	0.983591	1.02281	0.00068665	0.00109485	0.627162	0.530553	0.878806	1.0356	1.00296	1.0693	-0.00117451	0.000831155	-1.41311	0.157623	0.551661	0.981881	0.957371	1.00702
PhMm_Aggr_SkeCranioLimbs_all	-0.00236707	0.00101685	-2.32784	0.0199205	0.243637	0.982892	0.953359	1.01334	-0.00102881	0.00175472	-0.586311	0.557666	0.8957	0.981906	0.934081	1.03218	-0.00321323	0.00125692	-2.55644	0.0105749	0.243637	0.982179	0.944897	1.02093
scRNA_Expressed_PgG2M	-0.000277859	0.000582286	-0.477187	0.633229	0.909065	0.996859	0.979654	1.01437	0.000561433	0.000995279	0.564096	0.572689	0.901577	1.02193	0.992919	1.05179	-0.00086568	0.000729972	-1.18591	0.235659	0.66922	0.980784	0.959088	1.00297
Neurof_UnionInclusive	-0.000369331	0.000716642	-0.515364	0.606299	0.909065	1.00093	0.980067	1.02224	-0.000583748	0.00118123	-0.494186	0.621175	0.909065	0.997813	0.964109	1.0327	-0.000410136	0.000912528	-0.44945	0.653107	0.909065	1.001	0.974295	1.02844
FMR1_Targets_Ascano	6.26746e-05	0.00122591	0.0511251	0.959226	0.99175	0.994904	0.959114	1.03203	0.000978788	0.00210674	0.464598	0.642219	0.909065	1.00022	0.941814	1.06226	-0.000468969	0.00152739	-0.30704	0.758813	0.972977	0.99168	0.946393	1.03913
PhMm_NeuroBehav_all	-0.00126794	0.000849442	-1.49267	0.135523	0.522532	0.991668	0.967187	1.01677	0.00060934	0.00140938	0.432347	0.665489	0.912194	1.02096	0.980613	1.06297	-0.00260848	0.00108263	-2.4094	0.0159787	0.243637	0.970301	0.939129	1.00251
scRNA_Expressed_End	-0.000792213	0.000806615	-0.982145	0.326028	0.753206	0.9996	0.976087	1.02368	0.000544051	0.00138717	0.392203	0.694908	0.939757	1.0284	0.988322	1.07011	-0.00162151	0.00100022	-1.62116	0.104984	0.522532	0.982179	0.953023	1.01223
Neurof_GoNervSysDev	0.000133176	0.00094579	0.140809	0.888021	0.984833	1.00903	0.981793	1.03701	-0.000503186	0.00149233	-0.337182	0.73598	0.960647	0.991423	0.949553	1.03514	0.000379061	0.00122644	0.309073	0.757266	0.972977	1.01944	0.983899	1.05626
PhMm_Aggr_DigestHepato_all	-0.00170145	0.00114917	-1.4806	0.138714	0.522532	1.00149	0.968718	1.03537	-0.000494942	0.00177154	-0.279385	0.779949	0.984833	1.01649	0.966651	1.06891	-0.00279827	0.00151708	-1.8445	0.0651097	0.431287	0.987178	0.943696	1.03266
FMR1_Targets_Darnell	-0.000930471	0.00143792	-0.647094	0.517571	0.878806	0.998507	0.957428	1.04135	0.000547511	0.002188	0.250234	0.802406	0.984833	1.00365	0.942109	1.06921	-0.00220231	0.00191036	-1.15283	0.248982	0.694579	0.991945	0.937379	1.04969
PhHs_MindFun_All	0.000231032	0.00186655	0.123775	0.901493	0.984833	0.978317	0.926856	1.03263	0.00068276	0.00283605	0.240743	0.809754	0.984833	0.977112	0.901125	1.05951	-0.000331089	0.00249497	-0.132703	0.894429	0.984833	0.975649	0.906703	1.04984
BspanLA_lg2rpkm.MIN	-4.97808e-05	0.000311402	-0.15986	0.872991	0.984833	1.00177	0.992639	1.01099	0.000124266	0.000622514	0.19962	0.841777	0.984833	0.998583	0.980473	1.01703	-0.000161549	0.000364395	-0.443333	0.657525	0.909065	1.0024	0.991718	1.01319
scRNA_Expressed_oRG	-0.000264427	0.000580717	-0.455346	0.64886	0.909065	1.00129	0.98417	1.0187	0.000145039	0.000991783	0.146241	0.883731	0.984833	1.02694	0.997861	1.05686	-0.000648094	0.000729081	-0.888919	0.374047	0.772286	0.98488	0.963347	1.00689
PhHs_MindFun_ADX	3.51643e-05	0.00369222	0.00952389	0.992401	0.9924	0.994837	0.895613	1.10505	0.000858212	0.00679436	0.126312	0.899485	0.984833	1.00154	0.826698	1.21336	-0.00118332	0.00443245	-0.266968	0.789493	0.984833	0.986096	0.869627	1.11816
PhMm_Aggr_Sensory_all	-0.00124635	0.00113429	-1.09879	0.271858	0.716526	0.994246	0.961873	1.02771	0.00020582	0.00196758	0.104606	0.916689	0.984833	1.02492	0.969345	1.08368	-0.00219034	0.00139503	-1.57011	0.11639	0.522532	0.975799	0.936099	1.01718
PhMm_Aggr_HematoImmune_all	-0.00114644	0.000714372	-1.60482	0.108533	0.522532	0.99349	0.972541	1.01489	-9.71787e-05	0.00127055	-0.0764856	0.939033	0.991239	1.00988	0.973765	1.04733	-0.00175933	0.000877861	-2.00411	0.045058	0.341471	0.984122	0.958046	1.01091
scRNA_Expressed_Mic	-0.000542089	0.00084338	-0.642757	0.520382	0.878806	0.996833	0.972131	1.02216	0.000104695	0.00159421	0.0656721	0.947639	0.991239	1.02306	0.97781	1.07041	-0.000920619	0.00100702	-0.914201	0.360611	0.754413	0.984194	0.95461	1.01469
scRNA_Expressed_Per	-0.000399063	0.000658258	-0.606241	0.544355	0.89139	1.00546	0.986026	1.02527	-4.59751e-05	0.00110562	-0.0415831	0.966831	0.99175	1.02074	0.988249	1.0543	-0.000796126	0.000830211	-0.958943	0.337587	0.754413	0.994578	0.970194	1.01957
PhMm_NeuroUnion_all	-0.00144495	0.000668164	-2.16257	0.0305742	0.285919	0.989739	0.970628	1.00923	-2.39848e-05	0.00113155	-0.0211964	0.983089	0.9924	1.00112	0.969229	1.03405	-0.00247163	0.000843006	-2.93193	0.00336865	0.159	0.980638	0.956406	1.00548
Neurof_PathwaysAxonG	-0.000431985	0.00220089	-0.196278	0.844393	0.984833	0.993716	0.931304	1.06031	-4.44618e-05	0.00341103	-0.0130347	0.9896	0.9924	0.960511	0.869086	1.06155	-0.00102982	0.00288906	-0.356455	0.7215	0.960647	1.0173	0.933702	1.10839
Abbreviations: FDR, false discovery rate; OR, odds ratio; CI, confidence interval;
